# Supplementary material for: Bioinformatics Analysis Identifies Potential Ferroptosis Key Gene in Type 2 Diabetic Islet Dysfunction
Source: Front Endocrinol (Lausanne). 2022 Jul 11;13:904312. doi: 10.3389/fendo.2022.904312 (PMC9309693; doi:10.3389/fendo.2022.904312)
Supplement: Supplementary file 1 [file Table_1.xlsx]

## Sheet: Sheet1
GO and KEGG Analysis of DEGs in GSE38642															GO and KEGG Analysis of DEGs in GSE41762															GO and KEGG Analysis of DEGs in GSE76894															GO and KEGG Analysis of DEGs in intersection between GSE38642, GSE41762 and GSE76894
Category	Term	Count	%	PValue	Genes	List Total	Pop Hits	Pop Total	Fold Enrichment	Bonferroni	Benjamini	FDR			Category	Term	Count	%	PValue	Genes	List Total	Pop Hits	Pop Total	Fold Enrichment	Bonferroni	Benjamini	FDR			Category	Term	Count	%	PValue	Genes	List Total	Pop Hits	Pop Total	Fold Enrichment	Bonferroni	Benjamini	FDR			Category	ID	Term	Count	X.
GOTERM_BP_DIRECT	GO:0009410~response to xenobiotic stimulus	34	3.86803	1.2e-09	PCSK1, SEMA3C, SLC1A1, SLC1A2, LPL, TGFA, ABAT, AHR, ADCY1, ENO2, PTGS2, PNP, CCND1, OXCT1, MYC, SMPD1, NKX6-1, HADH, MAP2K6, VAV3, SREBF1, KCNJ11, ITGA3, ABCC8, SRD5A1, ABCA3, ITGA2, PTCH1, PDX1, CTPS1, INHBA, SFRP1, MAP1B, PAM	803	236	19157	3.43699	4.31e-06	4.31e-06	4.28e-06			GOTERM_BP_DIRECT	GO:0032024~positive regulation of insulin secretion	13	1.82841	2.24381e-08	PFKFB2, CASR, RPH3AL, SLC30A8, ACSL4, ABAT, ISL1, AACS, GJA1, RBP4, GHRL, FFAR1, NKX6-1	653	45	19157	8.47511	7.60622e-05	7.60427e-05	7.51452e-05			GOTERM_BP_DIRECT	GO:0032024~positive regulation of insulin secretion	21	0.949796	1.19582e-09	PFKFB2, CASR, RPH3AL, SLC30A8, GIPR, ACSL4, DOC2B, NR0B2, ISL1, AACS, GCK, GJA1, RBP4, GPER1, LRRC8A, GHRL, FFAR1, NKX6-1, GLUL, PFKM, SOX4	1840	45	19157	4.85866	6.75395e-06	6.75277e-06	6.68103e-06			GOTERM_BP_DIRECT	GO:0010628	positive regulation of gene expression	11	5.39216
GOTERM_BP_DIRECT	GO:0042493~response to drug	36	4.09556	2.48e-08	SEMA3C, MGST1, SLC1A2, LPL, TGFA, ABAT, ADCY1, PTGS2, PNP, CCND1, OXCT1, MYC, DPYSL2, SMPD1, APOD, NKX6-1, HADH, S100A10, MAP2K6, VAV3, SREBF1, RPH3AL, KCNJ11, ITGA3, ABCC8, SRD5A1, ABCA3, ITGA2, PTCH1, PDX1, CTPS1, INHBA, GNAO1, SFRP1, MAP1B, PAM	803	293	19157	2.93121	8.93e-05	4.46e-05	4.44e-05			GOTERM_BP_DIRECT	GO:0030073~insulin secretion	11	1.54712	6.37786e-08	RIMS2, NEUROD1, IL1RN, SLC30A8, PCLO, ANXA1, PTPRN, PDX1, FFAR1, MAFA, STX1A	653	32	19157	10.0846	0.000216186	0.000108073	0.000106797			GOTERM_BP_DIRECT	GO:0007411~axon guidance	45	2.03528	6.36221e-09	ROBO2, NOTCH2, SEMA7A, SEMA3C, NRXN1, NEXN, CRMP1, EFNA5, EFNA4, KALRN, EFNB2, SHH, EFNB3, FLRT2, CHL1, FLRT3, BOC, SLIT1, TNR, EMB, EPHB2, EPHB4, SCN1B, VASP, SEMA6A, EDN3, RYK, SEMA6D, VSTM2L, PAX6, UNC5D, L1CAM, GDF7, ENAH, KLF7, TTC8, NFASC, CXCL12, CNTN1, B3GNT2, DSCAML1, CDK5R2, CDK5R1, EPHA2, NECTIN1	1840	182	19157	2.57425	3.59331e-05	1.79637e-05	1.77728e-05			GOTERM_BP_DIRECT	GO:0006915	apoptotic process	11	5.39216
GOTERM_BP_DIRECT	GO:0007155~cell adhesion	48	5.46075	3.37e-06	ROBO2, SEMA5A, SRPX, SPON1, TNC, DPT, LAMC2, SLC7A11, THBS2, MSLN, ROBO1, LGALS4, RELN, PDZD2, ADGRE5, CDH2, CHL1, SLAMF7, NRCAM, SVEP1, CTNNA2, EMB, PLXNC1, CCN1, NEO1, TNFRSF12A, ITGA3, ITGA2, APLP1, ADAM32, BMX, NPNT, SELE, LYVE1, GRHL2, MFAP4, FERMT1, NFASC, CLDN4, VCAN, CXCL12, MMRN1, APC, ITGA6, CHST4, NECTIN3, VCL, EPHA2	803	552	19157	2.0745	0.0120525	0.00309886	0.00308251			GOTERM_BP_DIRECT	GO:0042493~response to drug	30	4.21941	2.86339e-07	SEMA3C, MGST1, SLC1A2, TGFA, ABAT, PTGS2, AACS, NEUROD1, PNP, CCND1, NPC1L1, MYC, APOD, NKX6-1, HADH, S100A10, TGIF1, VAV3, RPH3AL, ANXA1, KCNJ11, ABCC8, ITGA2, PDX1, GAD2, CTPS1, INHBA, GNAO1, SFRP1, PAM	653	293	19157	3.00378	0.000970218	0.000323467	0.00031965			GOTERM_BP_DIRECT	GO:0098609~cell-cell adhesion	44	1.99005	7.38264e-08	ROBO2, CYFIP2, ITGAM, FBLIM1, SRC, CELSR1, CLDN2, VSIG10, CELSR3, EGFR, CX3CL1, CNN3, PKHD1, TMEM47, BAIAP2L1, CDH3, BOC, CTNNA1, SOX9, CTNNA2, CDON, KIRREL3, KIRREL1, ADGRV1, KIRREL2, VCAM1, JUP, ITGA4, ITGA2, NFASC, DLG2, DLG4, ITGA10, BCL2, PECAM1, CNTN1, MYH9, ITGA6, DSG2, CBLL1, CD44, DSC2, CD200, NECTIN1	1840	190	19157	2.41106	0.000416885	0.000138966	0.000137489			GOTERM_BP_DIRECT	GO:0050796	regulation of insulin secretion	9	4.41176
GOTERM_BP_DIRECT	GO:0051384~response to glucocorticoid	14	1.59272	3.44e-06	PCSK1, IL1RN, ANXA3, ABCA3, BCKDHB, PDX1, AQP4, PTGS2, AREG, BMP6, IL6, SDC1, A2M, PAM	803	67	19157	4.985	0.0123224	0.00309886	0.00308251			GOTERM_BP_DIRECT	GO:0007165~signal transduction	75	10.5485	6.76077e-07	IL1RN, IL24, LRRC39, RASGRF1, VLDLR, FGF2, CXCL5, IGF1R, ELK3, GJA1, RPS6KA6, FGF7, ALCAM, GRB14, FGF9, CHL1, PLAU, RGS1, AKT3, CCN1, PDE8B, SH3GL2, EDARADD, IL11, FGFBP1, ANXA1, IL4R, EDN3, PLAUR, ARAP2, GABRG2, GPRC5A, RASA3, RASA4, KIT, SPARCL1, IAPP, TFF1, HBEGF, PTGES, GRIA2, LRRC59, ENPEP, PLA2G1B, PDE1A, STC1, RASGRP1, EGFR, RASD2, GLRA1, IL1RL1, GRK3, OLFML3, RHPN2, S100A11, CMTM7, GABRA2…	653	1211	19157	1.8169	0.00228928	0.000488329	0.000482565			GOTERM_BP_DIRECT	GO:0043406~positive regulation of MAP kinase activity	25	1.13071	2.58143e-07	FLT3, MAGED1, SRC, LRRK2, PDGFB, PDGFA, THBS1, TNF, EGFR, ROBO1, GHR, PDGFD, ERBB2, PDGFC, CSK, MAP2K6, EDN1, EDN3, ADRA2A, P2RX7, KITLG, IL1B, KIT, AJUBA, EZH2	1840	80	19157	3.25357	0.00145693	0.000292533	0.000289425			GOTERM_BP_DIRECT	GO:0032024	positive regulation of insulin secretion	7	3.43137
GOTERM_BP_DIRECT	GO:0007411~axon guidance	23	2.61661	7.98e-06	ROBO2, SEMA5A, SEMA3C, EDN3, DCC, SEMA3A, SEMA6D, CRMP1, SLC7A11, UNC5D, TTC8, NFASC, RELN, CXCL12, CHL1, FLRT3, KIF5C, DPYSL2, NRCAM, EMB, SLIT2, NEO1, EPHA2	803	182	19157	3.01487	0.0283491	0.00575011	0.00571977			GOTERM_BP_DIRECT	GO:0030335~positive regulation of cell migration	27	3.79747	7.20462e-07	SEMA5A, CEMIP, SEMA3C, ATP8A1, LAMC2, CLDN1, EGFR, IGF1R, PLAU, PODXL, PDGFC, HAS2, EPHB2, CCN1, PDGFRA, MMP7, HGF, SEMA6D, SPHK1, F3, CLDN4, CXCL12, KIT, SPRY2, ITGA6, HBEGF, EPHA2	653	256	19157	3.09413	0.00243939	0.000488329	0.000482565			GOTERM_BP_DIRECT	GO:0007399~nervous system development	68	3.07553	2.59016e-07	PCSK2, GPSM1, CHRM3, NRSN2, NRSN1, MYT1L, GDA, NEXMIF, STMN3, CXCL1, ROBO1, DPYSL4, SMPD1, BOC, ENC1, EPHB2, RGS9, CDON, CAMK1D, SEMA6A, ADGRV1, ACTL6B, SEMA6D, TMOD2, APLP1, NRG2, MYT1, OLFM1, NAV3, MAP1B, DCX, PRKD1, MET, NOTCH2, SEMA7A, NLGN1, BEX1, PLPPR1, SHOX2, CRMP1, EFNA5, CPLX2, KALRN, EFNB3, ACVR1C, ERBB3, ADGRG6, SLIT1, ST8SIA4, NDP, ECT2, SCN3B, BEND6, JAG1, GSS, LSAMP, NR2F1, ARHGAP2…	1840	370	19157	1.91345	0.00146186	0.000292533	0.000289425			GOTERM_BP_DIRECT	GO:0098609	cell-cell adhesion	7	3.43137
GOTERM_BP_DIRECT	GO:0006629~lipid metabolic process	23	2.61661	5.98e-05	PNLIPRP1, SREBF1, IL1RN, SLC16A1, SDS, BCKDHB, LPL, ACSL4, CYP3A4, FADS2, ACLY, CH25H, PLCXD3, CLPS, AADAC, LIPG, APOD, ACP3, HMGCLL1, PLTP, MGLL, JAZF1, PLA1A	803	207	19157	2.65075	0.193653	0.0358624	0.0356732			GOTERM_BP_DIRECT	GO:0043410~positive regulation of MAPK cascade	20	2.81294	2.06766e-06	IL11, TGFB3, CAV2, HGF, LIF, DUSP19, IGF2, LAPTM5, LPAR3, FGF2, IGF1R, IL6, PTPRC, CDH2, FGF9, KIT, PLCE1, IAPP, GHRL, FGFR1	653	159	19157	3.69018	0.00698486	0.00116788	0.0011541			GOTERM_BP_DIRECT	GO:0017157~regulation of exocytosis	16	0.723654	4.04414e-07	NSF, RAB3B, RAB3C, RPH3AL, RAB3A, LGI3, CPLX2, CPLX1, STXBP5L, RIMS2, PCLO, RAB26, RAB15, HAP1, STX1A, VAMP2	1840	36	19157	4.62729	0.00228152	0.000380621	0.000376577			GOTERM_BP_DIRECT	GO:0034220	ion transmembrane transport	7	3.43137
GOTERM_BP_DIRECT	GO:0009887~animal organ morphogenesis	18	2.04778	7.2e-05	ATRNL1, ITGA2, PTCH1, APLP1, PDX1, IGF2, LAMC2, FGF2, MEIS2, DCN, EREG, GREM2, FGF7, FGF9, FGF19, PDGFC, NKX6-1, MEGF9	803	139	19157	3.08937	0.228462	0.0370412	0.0368458			GOTERM_BP_DIRECT	GO:0009887~animal organ morphogenesis	18	2.53165	5.15013e-06	LAMB3, ATRNL1, ITGA2, LAMA3, PDX1, IGF2, LAMC2, PAX6, FGF2, MEIS2, DCN, TBX3, GREM2, FGF7, FGF9, PDGFC, NKX6-1, MEGF9	653	139	19157	3.79902	0.0173075	0.0024934	0.00246397			GOTERM_BP_DIRECT	GO:0007507~heart development	45	2.03528	1.36268e-06	POPDC3, FOXC1, DNAH5, PDGFB, CRIP1, PKD1, SHH, CASP7, GJA1, PPP3R1, C1ORF127, CASP8, SALL1, PDLIM2, ERBB3, FLRT3, OXCT1, RB1CC1, RPS6KA2, ERBB2, PLCE1, SOX9, CC2D2A, DNAI1, RXRG, SOX4, PDLIM7, NKX3-1, KDM6B, MAP2K3, CFC1B, TGFB2, EDN1, CXADR, HEG1, SYPL2, ISL1, BICC1, CFC1, TGFBR2, IL1A, BMP2, RBP4, KCNQ1, FGF12	1840	217	19157	2.15905	0.00766686	0.000989497	0.000978984			GOTERM_BP_DIRECT	GO:0007267	cell-cell signaling	7	3.43137
GOTERM_BP_DIRECT	GO:1902476~chloride transmembrane transport	12	1.36519	8.45e-05	GABRB3, GABRA2, GLRA1, GABRA1, SLC4A8, CASR, SLC1A1, SLC26A4, APOL1, ANO5, GABRG2, PCYOX1	803	66	19157	4.3376	0.262494	0.0380479	0.0378471			GOTERM_BP_DIRECT	GO:0009410~response to xenobiotic stimulus	24	3.37553	6.31942e-06	VAV3, PCSK1, SEMA3C, KCNJ11, ABCC8, ITGA2, SLC1A1, PDX1, SLC1A2, GAD2, TGFA, ABAT, CTPS1, INHBA, ENO2, PTGS2, NEUROD1, SFRP1, PNP, CCND1, MYC, NKX6-1, HADH, PAM	653	236	19157	2.98341	0.0211951	0.00267706	0.00264547			GOTERM_BP_DIRECT	GO:0006887~exocytosis	29	1.31162	1.4018e-06	SNAP25, RAB3A, LIN7A, CPLX2, LIN7B, CPLX1, STX11, RIMS2, SCAMP5, CCL8, NSF, SYT4, CADPS2, RPH3AL, GCGR, LGI3, CADPS, EXOC6B, RAB27A, SRCIN1, PRSS12, SYT7, BAIAP3, STXBP5L, SYT17, SYTL2, HAP1, STX1A, VAMP2	1840	111	19157	2.7201	0.00788613	0.000989497	0.000978984			GOTERM_BP_DIRECT	GO:0006094	gluconeogenesis	6	2.94118
GOTERM_BP_DIRECT	GO:0007165~signal transduction	78	8.87372	0.00016	GABRB3, DGKE, IL1RN, IL24, LRRC39, RAPH1, ARHGAP6, FGF2, CXCL5, GJA1, ING2, HPGDS, RPS6KA6, FGF7, RASSF2, FGF9, CHL1, PLAU, DPYSL2, SMPD1, FAM3D, CCN1, PDE8B, SH3GL2, CDKL2, EDARADD, CD53, IL11, FGFBP1, EDN3, PLAUR, GABRG2, CEACAM6, CDC42EP3, S100A6, IAPP, TFF1, MET, PLPP2, HBEGF, PTGES, GRN, BEX2, ENPEP, BEX1, PLA2G1B, PDE1A, SH2D2A, FPR3, MST1R, RASGRP1, RASD2, GLRA1, IL1RL1, IL1RL2, CCL8, SFN,…	803	1211	19157	1.53661	0.438458	0.0640959	0.0637577			GOTERM_BP_DIRECT	GO:0008284~positive regulation of cell proliferation	39	5.48523	1.62045e-05	PLA2G1B, CDCA7L, IL24, TGFA, LAMC2, FGF2, AREG, EGFR, CXCL5, IGF1R, FGF7, EDNRB, FGF9, MYC, PDGFC, HAS2, IL11, WWTR1, PDGFRA, CASR, EDN3, TGFB3, SPHK1, PDX1, LIF, IGF2, OSMR, ISL1, MEIS2, BMP6, TBX3, BMP5, MLXIPL, SFRP1, IL6, KIT, IL7R, FGFR1, HBEGF	653	534	19157	2.14258	0.053452	0.00610188	0.00602986			GOTERM_BP_DIRECT	GO:0016079~synaptic vesicle exocytosis	11	0.497512	4.8576e-06	P2RX7, CADPS2, SNAP25, PCLO, RAB3A, CADPS, CPLX2, CPLX1, STX1A, VAMP2, SNCA	1840	20	19157	5.72628	0.0270629	0.00288721	0.00285653			GOTERM_BP_DIRECT	GO:0070588	calcium ion transmembrane transport	6	2.94118
GOTERM_BP_DIRECT	GO:0046676~negative regulation of insulin secretion	8	0.910125	0.000192	PRKN, SREBF1, SFRP1, KCNJ11, ABCC8, FAM3D, HADH, STXBP5L	803	30	19157	6.36181	0.499446	0.0691781	0.0688131			GOTERM_BP_DIRECT	GO:0031290~retinal ganglion cell axon guidance	7	0.984529	2.82014e-05	ROBO2, ALCAM, NRCAM, SLIT2, EPHB2, BMPR1B, ISL1	653	19	19157	10.8083	0.0911764	0.00955747	0.00944466			GOTERM_BP_DIRECT	GO:0009636~response to toxic substance	24	1.08548	5.11281e-06	LYN, NQO1, PON3, KCNC1, CNP, EPHX2, SLC30A4, SLC6A14, AHR, CLDN1, DHRS2, SLC6A4, ARHGAP33, SNN, SLC7A8, CCL4, BCL2, DNMT3B, SDC1, MAPK1, NUPR1, TRPM6, SLC18A2, TLR2	1840	87	19157	2.87211	0.0284643	0.00288721	0.00285653			GOTERM_BP_DIRECT	GO:0034765	regulation of ion transmembrane transport	6	2.94118
GOTERM_BP_DIRECT	GO:0032355~response to estradiol	15	1.70648	0.000266	KCNJ11, STXBP1, PTCH1, ENO2, PTGS2, TFPI, CYP19A1, AREG, GJA1, CCND1, MYC, MAP1B, ALDH1A2, PAM, RGS9	803	113	19157	3.16683	0.617007	0.0872132	0.086753			GOTERM_BP_DIRECT	GO:0046676~negative regulation of insulin secretion	8	1.12518	5.26413e-05	CHGA, SFRP1, ACVR1C, KCNJ11, ABCC8, GHRL, HADH, STXBP5L	653	30	19157	7.82318	0.163441	0.0162183	0.0160269			GOTERM_BP_DIRECT	GO:0035556~intracellular signal transduction	73	3.30167	6.49985e-06	GUCY1B1, DGKD, LRRK2, PRKAG2, HSPB1, CXCL1, FMN2, DEPTOR, RPS6KA2, MCF2L, AKT3, CCN2, RAC1, RGS9, RALGPS1, RGS7, EDN1, UNC13A, DUSP1, PLA2G4C, HUNK, NRG2, CIT, CARHSP1, LATS2, PLCB4, RASA4, KIT, DCX, RAPGEF2, TNIK, PRKD1, MYZAP, SCG2, CILK1, SHC4, NIM1K, SRC, NPR2, PSEN2, WNK4, NLRC3, ADCY1, KALRN, CAMKK1, ASB16, ADCY5, SOCS3, PRKAR2B, ERBB2, CHN1, MAPK1, STK38L, PLEK2, APBB2, ECT2, PAK2, MAP4K3,…	1840	444	19157	1.71179	0.0360456	0.00333679	0.00330133			GOTERM_BP_DIRECT	GO:0017157	regulation of exocytosis	5	2.45098
GOTERM_BP_DIRECT	GO:0070542~response to fatty acid	7	0.796359	0.000372	PCSK1, INSIG2, SCD, TBXAS1, PDX1, PLAT, PTGS2	803	24	19157	6.95823	0.738232	0.104439	0.103888			GOTERM_BP_DIRECT	GO:0051384~response to glucocorticoid	11	1.54712	8.38334e-05	PCSK1, IL6, IL1RN, ANXA3, PDX1, AQP4, A2M, PTGS2, AREG, PAM, BMP6	653	67	19157	4.81651	0.247389	0.0218746	0.0216164			GOTERM_BP_DIRECT	GO:0007155~cell adhesion	86	3.88964	7.88694e-06	ROBO2, ITGB1, PTPRT, COL18A1, ITGAM, ITGB4, COL12A1, PTPRK, CLDN2, RND3, HAPLN4, CLDN1, CX3CL1, ROBO1, CDH6, CDH3, CHL1, BOC, CLDN23, TNR, ITGB8, EMB, CCN2, RAC1, EDIL3, EPHB4, SCN1B, CDON, KIRREL2, DST, ITGA4, ITGA2, APLP1, RHOB, PARD3, ADAM12, DSG2, ITGA6, DSCAML1, CDH17, DSC2, CD44, EPHA2, FBLN7, NLGN1, SRC, AMIGO2, NEXN, PRKX, CD99L2, THBS1, PCDH17, EFNB2, PDZD2, CCL4, CTNNA1, CCL2, CTNNA2, M…	1840	552	19157	1.62207	0.043568	0.00350507	0.00346783			GOTERM_BP_DIRECT	GO:0006919	activation of cysteine-type endopeptidase activity involved in apoptotic process	5	2.45098
GOTERM_BP_DIRECT	GO:0045956~positive regulation of calcium ion-dependent exocytosis	6	0.682594	0.000377	SCAMP5, SYT4, CLTRN, STXBP1, STX1A, SYT7	803	16	19157	8.9463	0.743064	0.104439	0.103888			GOTERM_BP_DIRECT	GO:0032496~response to lipopolysaccharide	17	2.391	8.63262e-05	GGT5, PCSK1, ABCC8, PTGER2, MGST1, DIO2, IRAK3, PTGS2, CLDN1, DCN, GJA1, BDKRB1, S100A14, TAC1, PCK1, PTGES, IDO1	653	156	19157	3.19697	0.253723	0.0218746	0.0216164			GOTERM_BP_DIRECT	GO:0043065~positive regulation of apoptotic process	58	2.62325	8.06905e-06	HRK, FOXA1, ITGB1, TNFAIP8, CSRNP3, UBE2Z, TNF, RASSF2, CASP8, GPER1, RPS6KA2, SMPD1, TNFSF10, PHLDA1, SOX4, CAMK1D, DUSP1, RIPK2, PAWR, ANO6, RHOB, CLIP3, OLFM1, LATS2, KCNMA1, EEF1A2, IAPP, ITGA6, NUPR1, TLR3, NOTCH2, USP27X, HPGD, SRC, SAV1, NEUROD1, GRIN2A, ACVR1C, SCIN, FRZB, TP53INP1, MAP3K20, PMAIP1, APBB1, ECT2, SNCA, MAP2K6, BARD1, CDK19, GZMA, DAB2IP, TNFRSF10A, MLLT11, BMP2, REST, STK1…	1840	329	19157	1.83545	0.0445513	0.00350507	0.00346783			GOTERM_BP_DIRECT	GO:0042593	glucose homeostasis	5	2.45098
GOTERM_BP_DIRECT	GO:0098609~cell-cell adhesion	20	2.27531	0.000406	ROBO2, CYFIP2, ITGA3, DCC, ITGA2, AQP4, NFASC, BAIAP2L1, VNN1, DLG2, CDH2, DLG4, PDPN, MYH9, NRCAM, ITGA6, CTNNA2, NEO1, CD200, MPZL2	803	190	19157	2.51124	0.768424	0.104439	0.103888			GOTERM_BP_DIRECT	GO:0098609~cell-cell adhesion	19	2.67229	9.03641e-05	ROBO2, KIRREL3, ANXA1, ADGRV1, ITGA2, LAMA3, AQP4, EGFR, BAIAP2L1, DLG2, CDH2, ITGA11, NRCAM, ITGA6, CTNNA2, CD44, S100A11, CD200, MPZL2	653	190	19157	2.93369	0.26387	0.0218746	0.0216164			GOTERM_BP_DIRECT	GO:0031175~neuron projection development	29	1.31162	1.18208e-05	GPM6A, NLGN1, NRXN1, RASGRF1, STMN2, BICDL1, STMN3, PTPRK, FRY, FLRT3, CLMN, TMEM108, EFHD1, MAP4, SH3GL2, PSD, LYN, RYK, L1CAM, RGMA, GNAO1, ADCYAP1, GPRIN2, GPRIN1, NEDD4, CNTN1, RAPGEF2, MAPT, CDK5R1	1840	123	19157	2.45472	0.0645845	0.00476802	0.00471736			GOTERM_BP_DIRECT	GO:0071456	cellular response to hypoxia	5	2.45098
GOTERM_BP_DIRECT	GO:0019933~cAMP-mediated signaling	8	0.910125	0.000439	GLP1R, ADCYAP1, PCLO, ADGRG6, AHR, ADCY1, PDE7B, TGM2	803	34	19157	5.61336	0.794198	0.105337	0.104781			GOTERM_BP_DIRECT	GO:0034220~ion transmembrane transport	16	2.25035	0.000110508	GABRA2, GRIA2, GABRA1, ATP8A1, ATP2A3, TMC7, ANO6, NALCN, ANO5, GABRG2, ATP4A, GLRA1, GJA1, CLCN4, GRIA3, GRIA4	653	143	19157	3.28245	0.312464	0.024493	0.0242039			GOTERM_BP_DIRECT	GO:0043547~positive regulation of GTPase activity	38	1.71868	1.43741e-05	ITGB1, DOCK8, RGS16, RASGRF1, ASAP3, ASAP2, ARHGAP6, C9ORF72, CX3CL1, RASGRP3, DOCK10, RGS4, DOCK11, CCL8, CCL7, RGS1, CCL4, ERBB2, CHN1, CCL2, RSU1, ECT2, RALGPS1, RGS7, CCL22, IQSEC1, CAV2, RALGAPA2, ARAP2, RGMA, GNAO1, ADCYAP1, SGSM2, RAPGEF2, PIN1, ITGA6, RAPGEF6, EZH2	1840	186	19157	2.12706	0.0779775	0.00519669	0.00514148			GOTERM_BP_DIRECT	GO:0006906	vesicle fusion	4	1.96078
GOTERM_BP_DIRECT	GO:0032024~positive regulation of insulin secretion	9	1.02389	0.000496	PFKFB2, GJA1, RPH3AL, CASR, RBP4, UCN3, ABAT, ACSL4, NKX6-1	803	45	19157	4.77136	0.832556	0.111635	0.111046			GOTERM_BP_DIRECT	GO:0006508~proteolysis	32	4.5007	0.000115635	PCSK1, CELA3A, CELA3B, ENPEP, TINAGL1, C1S, TMPRSS4, ADAMTS4, DPP6, PLAU, CASP4, ADGRG6, OLR1, PRSS8, CTSE, ADAMTS9, TGM2, GGT5, CPA1, MMP7, MMP1, MMP3, PGC, MMP10, CAPN13, PM20D1, SFRP1, CTRL, DPEP1, FBXL2, CTRC, OTULINL	653	440	19157	2.13359	0.324314	0.024493	0.0242039			GOTERM_BP_DIRECT	GO:0050796~regulation of insulin secretion	16	0.723654	1.47241e-05	SNAP25, GIPR, KCNA5, TCIRG1, SYT9, TNF, SYT7, GCK, NEUROD1, G6PC2, RFX6, IL1B, ALOX5, NKX6-1, HADH, STX1A	1840	46	19157	3.62136	0.0797983	0.00519669	0.00514148			GOTERM_BP_DIRECT	GO:0009749	response to glucose	4	1.96078
GOTERM_BP_DIRECT	GO:0008284~positive regulation of cell proliferation	40	4.55063	0.000564	CD86, PLA2G1B, CDCA7L, IL24, TNC, TGFA, LAMC2, TTK, MST1R, REG3G, FGF2, AREG, CXCL5, FGF7, HMGN5, EDNRB, FGF9, MYC, PDGFC, IL11, WWTR1, PDGFRA, CASR, EDN3, PDX1, IGF2, OSMR, MEIS2, BMP6, EREG, WDR77, ADCYAP1, SFRP1, IL6, KLF5, CEACAM6, ALDH1A2, FGF19, IL7R, HBEGF	803	534	19157	1.78703	0.868705	0.115775	0.115164			GOTERM_BP_DIRECT	GO:0032355~response to estradiol	14	1.96906	0.00012328	GGT5, ANXA1, KCNJ11, ENO2, PTGS2, TFPI, CYP19A1, AREG, GJA1, CCND1, MYC, CRYAB, PAM, RGS9	653	113	19157	3.63466	0.341601	0.0245762	0.0242861			GOTERM_BP_DIRECT	GO:0051017~actin filament bundle assembly	14	0.633198	1.56774e-05	DMTN, FAM107A, USH1C, PAWR, SHROOM1, AIF1L, ADD2, EPS8, LIMA1, BAIAP2L2, BAIAP2L1, CALD1, NCK2, LCP1	1840	36	19157	4.04888	0.0847396	0.00520766	0.00515233			GOTERM_BP_DIRECT	GO:0032868	response to insulin	4	1.96078
GOTERM_BP_DIRECT	GO:0050796~regulation of insulin secretion	9	1.02389	0.000579	IL6, G6PC2, SLC16A1, KCNJ11, CNR1, NKX6-1, HADH, STX1A, SYT7	803	46	19157	4.66763	0.87571	0.115775	0.115164			GOTERM_BP_DIRECT	GO:0042593~glucose homeostasis	14	1.96906	0.000134901	RPH3AL, SLC16A1, PDX1, PAX6, STXBP5L, IGF1R, NEUROD1, MLXIPL, IL6, G6PC2, RBP4, RFX6, FFAR1, PCK1	653	114	19157	3.60278	0.367038	0.0253988	0.025099			GOTERM_BP_DIRECT	GO:0042593~glucose homeostasis	27	1.22117	2.30936e-05	FOXA1, NEUROD1, SESN3, ALOX5, PDK4, FFAR1, SLC37A4, PCK1, SOX4, RPH3AL, WFS1, GCGR, PTCH1, PAX6, GCK, ADRA2A, STXBP5L, MLXIPL, KLF7, BACE2, G6PC2, RBP4, VGF, OAS1, RFX6, CRY2, PFKM	1840	114	19157	2.46586	0.122286	0.00724497	0.00716799			GOTERM_BP_DIRECT	GO:2000369	regulation of clathrin-dependent endocytosis	3	1.47059
GOTERM_BP_DIRECT	GO:0007267~cell-cell signaling	22	2.50284	0.00066	SEMA5A, PCSK1, ENPEP, FGFBP1, CCL22, EDN3, CCL21, INHBA, PCSK5, AREG, CXCL5, EREG, GJD2, ADCYAP1, GJA1, CCL8, FGF9, ADGRE5, IAPP, MAPT, TAC1, CHST4	803	229	19157	2.29192	0.907145	0.125014	0.124355			GOTERM_BP_DIRECT	GO:0050796~regulation of insulin secretion	9	1.26582	0.000143332	NEUROD1, IL6, G6PC2, SLC16A1, RFX6, KCNJ11, NKX6-1, HADH, STX1A	653	46	19157	5.73983	0.384876	0.025566	0.0252642			GOTERM_BP_DIRECT	GO:0045956~positive regulation of calcium ion-dependent exocytosis	9	0.407056	4.51143e-05	SCAMP5, SYT4, STXBP1, DOC2B, SYT9, CACNA1H, STX1A, SYT7, CDK5R2	1840	16	19157	5.85642	0.224937	0.0134085	0.013266			GOTERM_BP_DIRECT	GO:0070848	response to growth factor	3	1.47059
GOTERM_BP_DIRECT	GO:0031016~pancreas development	7	0.796359	0.000735	PCSK1, WFS1, ALDH1A2, MSLN, NKX6-1, MEIS2, MET	803	27	19157	6.18509	0.929242	0.132339	0.131641			GOTERM_BP_DIRECT	GO:0007155~cell adhesion	37	5.20394	0.000158728	ROBO2, SEMA5A, SRPX, SPON1, LAMA3, DPT, LAMC2, THBS2, CLDN1, ALCAM, PDZD2, ADGRE5, CDH2, CHL1, PODXL, NCAM1, NRCAM, SVEP1, CTNNA2, PLXNC1, CCN1, MYH10, TNFRSF12A, ITGA2, BMX, PCDHA11, MFAP4, FERMT1, CLDN4, CXCL12, ITGA11, CLDN18, ITGA6, CNTN4, NECTIN3, CD44, EPHA2	653	552	19157	1.96642	0.416161	0.0268964	0.026579			GOTERM_BP_DIRECT	GO:0007165~signal transduction	158	7.14609	4.91964e-05	CHRM3, DGKD, CXCL16, ELK3, ARHGAP42, CCND3, GJA1, RPS6KA6, RASSF2, FGF9, RASSF3, RGS1, RPS6KA2, AKT3, CLEC5A, TNFSF10, SOX9, CCN2, PDE8B, PRKACB, SH3GL2, CHGB, MAP2K3, IGFBP4, GEM, MOB3B, FNDC5, INPP4B, OLFM1, PSG6, IAPP, PRKD1, RIN1, GRIA2, BEX3, BEX2, NDRG4, BEX1, PDE1C, NPR2, CREM, ITPR2, IQGAP2, TRHDE, KALRN, SAV1, ARHGAP21, RSU1, SRGAP3, MAP2K6, LYN, NR2F1, RASSF8, TNFRSF10A, ARHGAP28, ARHGA…	1840	1211	19157	1.35838	0.242603	0.0138906	0.013743			GOTERM_BP_DIRECT	GO:0017158	regulation of calcium ion-dependent exocytosis	3	1.47059
GOTERM_BP_DIRECT	GO:0007626~locomotory behavior	12	1.36519	0.000817	GNAO1, RASD2, MCOLN3, HPGDS, RELN, APH1B, SLC1A1, SELENOP, ELAVL4, ABAT, SOBP, GIT1	803	85	19157	3.36802	0.947384	0.134802	0.13409			GOTERM_BP_DIRECT	GO:0015718~monocarboxylic acid transport	6	0.843882	0.000197945	SLC22A3, SLC16A1, SLC16A12, SLC16A7, SLC16A9, SLC16A4	653	17	19157	10.3542	0.488855	0.0319446	0.0315676			GOTERM_BP_DIRECT	GO:0003215~cardiac right ventricle morphogenesis	8	0.361827	7.566e-05	TGFB2, JAG1, SEMA3C, PPP1R13L, FOXH1, HEY2, ISL1, SOX4	1840	13	19157	6.40702	0.347761	0.0187406	0.0185415			GOTERM_BP_DIRECT	GO:0072583	clathrin-dependent endocytosis	3	1.47059
GOTERM_BP_DIRECT	GO:0043547~positive regulation of GTPase activity	19	2.16155	0.00084	CDKL5, CCL22, CCL21, CAV2, ASAP1, ARHGAP6, RASGRP1, DOCK10, GNAO1, ADCYAP1, SFRP1, CCL8, RASGEF1B, GNAS, ITGA6, RGL1, S100A10, TGM2, WNT4	803	186	19157	2.43698	0.951476	0.134802	0.13409			GOTERM_BP_DIRECT	GO:0006954~inflammatory response	29	4.07876	0.000307745	IL1RN, PTGER2, PTGS2, CXCL5, ADGRE5, CASP4, FFAR4, OLR1, BDKRB1, TSPAN2, TAC1, GGT5, CCL22, ANXA1, CCL21, IL1R1, SPHK1, BMP6, IL6, KIT, DPEP1, PTX3, BMPR1B, SCG2, CD44, IL18R1, NAIP, IDO1, EPHA2	653	403	19157	2.11109	0.647751	0.0474067	0.0468472			GOTERM_BP_DIRECT	GO:0045944~positive regulation of transcription from RNA polymerase II promoter	154	6.96517	7.60381e-05	FOXA1, PID1, AHR, RORB, BACH1, ETS1, TNF, ETS2, ELK3, SALL1, SALL2, MYC, MYB, SOX9, SOX4, IER2, CDON, LMO1, NKX6-3, LMO4, LMO2, FOXH1, RFX2, SOX11, HNF1B, SOX12, ISL1, RUNX2, ADCYAP1, RFX6, TBL1XR1, DDIT3, PRKD1, BEX1, AKNA, CREM, NEUROD1, PPP3R1, ZBED1, TP53BP1, ZNF544, NKX6-1, NKX2-3, ZNF300, ZBED4, NKX2-2, TFAP2A, WWTR1, YES1, JAG1, JUP, EGR4, FZD5, EAF2, NR2F1, LIF, GLMP, SMARCA1, TRERF1, ESR…	1840	1185	19157	1.35304	0.349152	0.0187406	0.0185415			GOTERM_BP_DIRECT	GO:0045821	positive regulation of glycolytic process	3	1.47059
GOTERM_BP_DIRECT	GO:0032496~response to lipopolysaccharide	17	1.93402	0.000861	PCSK1, KCNJ8, ABCC8, MGST1, DIO2, PTGS2, SELE, DCN, GJA1, CNR1, BDKRB1, CCR7, S100A14, TAC1, PCK1, PTGES, IDO1	803	156	19157	2.59978	0.955069	0.134802	0.13409			GOTERM_BP_DIRECT	GO:0048565~digestive tract development	7	0.984529	0.000369363	CLMP, TGFB3, PDGFC, KIT, PDX1, CLDN18, NKX2-2	653	29	19157	7.08132	0.714174	0.0506439	0.0500461			GOTERM_BP_DIRECT	GO:0007264~small GTPase mediated signal transduction	27	1.22117	7.88371e-05	DIRAS3, DOCK5, DOCK3, RGS19, ARL3, DOCK8, RASGRF1, ARHGAP18, KNDC1, RND3, RASGRP3, DOCK10, DOCK11, PLCE1, RAC1, RALGPS1, OPN3, SIAH2, SH2D3C, RUNDC3A, ARHGAP33, DAB1, CCDC88C, RHOJ, RAPGEF2, DOCK1, RAPGEF6	1840	122	19157	2.30417	0.359361	0.0187406	0.0185415			GOTERM_BP_DIRECT	GO:0031016	pancreas development	3	1.47059
GOTERM_BP_DIRECT	GO:0001516~prostaglandin biosynthetic process	6	0.682594	0.000904	CD74, HPGDS, TBXAS1, PTGDS, PTGS2, PTGES	803	19	19157	7.53372	0.961585	0.135705	0.134989			GOTERM_BP_DIRECT	GO:0043406~positive regulation of MAP kinase activity	11	1.54712	0.00037465	PTPRC, EDN3, PLA2G1B, MAGED1, PDGFC, KIT, TGFA, FGF2, RASGRP1, EGFR, FGFR1	653	80	19157	4.03382	0.719253	0.0506439	0.0500461			GOTERM_BP_DIRECT	GO:0072659~protein localization to plasma membrane	32	1.44731	7.96486e-05	RAB3B, SPTBN4, RAB3C, RAB3A, STXBP1, TNF, DPP6, EPB41L3, SCN3B, GPR158, JUP, SMURF1, PTCH1, KCNB2, TPBG, PDZK1, EFR3B, FAM126A, TSPAN15, TTC8, NFASC, CACNB3, TSPAN14, EHD4, PACS1, RAB15, RAPGEF2, TNIK, FGF13, RAPGEF6, MRAP2, EPHA2	1840	157	19157	2.12207	0.362291	0.0187406	0.0185415			GOTERM_BP_DIRECT	GO:0017156	calcium ion regulated exocytosis	3	1.47059
GOTERM_BP_DIRECT	GO:0045669~positive regulation of osteoblast differentiation	11	1.25142	0.00122425	WWTR1, IL6, ZHX3, HGF, FFAR4, BMPR1B, CCN1, NPNT, FGF2, BMP6, WNT4	803	76	19157	3.45296	0.987875	0.172139	0.171231			GOTERM_BP_DIRECT	GO:1902476~chloride transmembrane transport	10	1.40647	0.000379419	GABRA2, GLRA1, SLC4A8, GABRA1, CASR, SLC1A1, ANO6, APOL1, ANO5, GABRG2	653	66	19157	4.44499	0.723757	0.0506439	0.0500461			GOTERM_BP_DIRECT	GO:0042594~response to starvation	14	0.633198	0.000100029	GCGR, FOXK1, SSTR1, SSTR2, CBL, AACS, ACAT1, ADCYAP1, ZFP36, OXCT1, DDIT3, PDK4, ADSS1, PCK1	1840	42	19157	3.47047	0.431634	0.0225945	0.0223544			GOTERM_BP_DIRECT	GO:0046676	negative regulation of insulin secretion	3	1.47059
GOTERM_BP_DIRECT	GO:0030324~lung development	12	1.36519	0.00131957	SREBF1, PDGFRA, ADAMTS2, FGF7, RBP4, FGF9, ITGA3, ABCA3, ALDH1A2, PDPN, GPC3, FGF2	803	90	19157	3.1809	0.991402	0.172139	0.171231			GOTERM_BP_DIRECT	GO:0043065~positive regulation of apoptotic process	25	3.51617	0.000402826	CSRNP3, PTGS2, NEUROD1, ACVR1C, SCIN, MAP3K20, PMAIP1, SLIT2, CCN1, PHLDA1, TGM2, TNFRSF12A, GADD45B, TGFB3, TNFRSF10A, ANO6, PNMA2, MLLT11, SFRP4, SFRP1, IL6, STK17A, FAS, ITGA6, IAPP	653	329	19157	2.22925	0.744838	0.0506439	0.0500461			GOTERM_BP_DIRECT	GO:0010628~positive regulation of gene expression	76	3.43736	0.000115695	PID1, CSF1, C14ORF93, ETS1, TNF, SLC6A4, ROBO1, RIMS2, GJA1, SHH, HMGN5, CDH3, FGF9, MYC, GPER1, RPS6KA2, HEY2, DNMT3B, ITGB8, SOX9, CCN2, EPHB2, NKX3-1, CASR, SLC2A10, PAWR, SOX11, HNF1B, SERPINB9, PAX6, RUNX2, OLFM1, IL1A, PLSCR1, IL1B, IAPP, TLR3, RBMS3, TLR2, YAP1, CRP, FOXC1, PLAG1, NRXN1, PDGFB, CNN2, JPX, ERBB3, ERBB2, TP53INP1, MAPK1, MARK1, NKX2-2, TFAP2A, WHRN, EPHX2, GCGR, LIF, RAB27A,…	1840	509	19157	1.55455	0.479771	0.0248194	0.0245557			GOTERM_BP_DIRECT	GO:0043388	positive regulation of DNA binding	3	1.47059
GOTERM_BP_DIRECT	GO:0050772~positive regulation of axonogenesis	7	0.796359	0.00132488	ROBO2, MAP6, NEFL, SLIT2, PLXNC1, TRAK1, ROBO1	803	30	19157	5.56658	0.991565	0.172139	0.171231			GOTERM_BP_DIRECT	GO:0043066~negative regulation of apoptotic process	34	4.782	0.000403477	RPL10, FHL2, TGFA, FAIM2, FMN2, YBX3, EGFR, IGF1R, EDNRB, MYC, FFAR4, CCN1, TGM2, ANXA1, HGF, SPHK1, PLAUR, SERPINB9, DHRS2, DKK1, TBX3, TNFRSF10D, CAPN13, AHI1, SFRP1, IL6, DPEP1, SPRY2, FAS, GHRL, CRYAB, CD44, NAIP, PPARD	653	515	19157	1.93681	0.745401	0.0506439	0.0500461			GOTERM_BP_DIRECT	GO:0030073~insulin secretion	12	0.542741	0.000118669	RIMS2, NEUROD1, ADCYAP1, SLC30A8, PCLO, VGF, PTPRN, ILDR2, HNF1B, FFAR1, CPLX1, STX1A	1840	32	19157	3.90428	0.488435	0.0248194	0.0245557			GOTERM_BP_DIRECT	GO:0030073	insulin secretion	3	1.47059
GOTERM_BP_DIRECT	GO:0032526~response to retinoic acid	9	1.02389	0.00133849	SREBF1, GJA1, RBP4, PTCH1, RXRG, GDAP1, DKK1, BMP6, PTGES	803	52	19157	4.12906	0.991969	0.172139	0.171231			GOTERM_BP_DIRECT	GO:0017156~calcium ion regulated exocytosis	7	0.984529	0.000448543	RIMS2, SYT4, SCIN, CLTRN, SYT11, SYT13, STX1A	653	30	19157	6.84528	0.781485	0.0542897	0.053649			GOTERM_BP_DIRECT	GO:0034260~negative regulation of GTPase activity	13	0.587969	0.000148681	GPSM1, PTPRN2, FICD, RCC2, LRRK2, DAB2IP, ADCYAP1, TTC8, LRCH1, RASA4, SPRY2, SH3BP4, SPRY1	1840	38	19157	3.5618	0.568209	0.029723	0.0294072			GOTERM_BP_DIRECT	GO:0019933	cAMP-mediated signaling	3	1.47059
GOTERM_BP_DIRECT	GO:0045741~positive regulation of epidermal growth factor-activated receptor activity	5	0.568828	0.00161005	NEURL1, TGFA, AREG, EREG, HBEGF	803	13	19157	9.17569	0.996985	0.199923	0.198868			GOTERM_BP_DIRECT	GO:0007411~axon guidance	17	2.391	0.000506945	ROBO2, SEMA5A, SEMA3C, EDN3, SEMA6D, LAMA3, PAX6, UNC5D, TTC8, CXCL12, CHL1, KIF5C, NRCAM, CNTN4, SLIT2, EPHB2, EPHA2	653	182	19157	2.74026	0.820751	0.0592427	0.0585434			GOTERM_BP_DIRECT	GO:0006915~apoptotic process	84	3.79919	0.000157234	HRK, CYFIP2, IFI27L2, TNFAIP8, HIP1, CSRNP3, PRF1, TNFAIP3, AHR, TCIRG1, UBE2Z, GJA1, CASP7, CASP8, MECOM, CASP10, PPP1R13L, PEG10, CASP4, TNFSF10, PIM1, PHLDA1, CASR, SEMA6A, PEG3, RIPK2, APLP1, PAWR, SERPINB9, UNC5D, RHOB, TGFBR2, RNF144B, IL1A, PLSCR1, IL1B, TRAF5, MADD, GAS2, ELMO1, CHI3L1, IAPP, PRKD1, DOCK1, S100A8, TLR2, ARHGEF6, SHC4, NOTCH2, BEX2, BCL2A1, PRUNE2, SAV1, FXR1, DRAM1, TP53I…	1840	582	19157	1.50268	0.588573	0.029723	0.0294072			GOTERM_CC_DIRECT	GO:0016021	integral component of membrane	83	40.6863
GOTERM_BP_DIRECT	GO:0019233~sensory perception of pain	9	1.02389	0.00171965	ADCYAP1, UCHL1, EDNRB, CNR1, BDKRB1, IAPP, TAC1, PTGS2, PTGES	803	54	19157	3.97613	0.99797	0.205492	0.204408			GOTERM_BP_DIRECT	GO:0019221~cytokine-mediated signaling pathway	15	2.1097	0.000704046	IL4R, PTPRN, IL1R2, SLC1A1, IRAK3, OSMR, F3, IL22RA1, GREM2, IL6, KIT, IL13RA2, IL7R, CD44, TGM2	653	152	19157	2.89509	0.908146	0.0795338	0.078595			GOTERM_BP_DIRECT	GO:0007156~homophilic cell adhesion via plasma membrane adhesion molecules	33	1.49254	0.000157905	ROBO2, ITGB1, PTPRT, AMIGO2, NEXN, CELSR1, PKD1, CELSR3, PCDH17, ROBO1, CDH6, IGSF21, CDH3, ME1, ME3, EMB, KIRREL3, CADM1, PCDH9, PCDH7, PCDH20, VSTM2L, L1CAM, CDHR3, PECAM1, DSG2, NECTIN4, NECTIN3, DSCAML1, CDH17, DSC2, CDH18, NECTIN1	1840	170	19157	2.02104	0.590132	0.029723	0.0294072			GOTERM_CC_DIRECT	GO:0005886	plasma membrane	76	37.2549
GOTERM_BP_DIRECT	GO:0043406~positive regulation of MAP kinase activity	11	1.25142	0.00181825	PTPRC, EDN3, PLA2G1B, MAGED1, PDGFC, TGFA, MST1R, FGF2, RASGRP1, MAP2K6, ROBO1	803	80	19157	3.28031	0.998577	0.205492	0.204408			GOTERM_BP_DIRECT	GO:0006821~chloride transport	10	1.40647	0.000728305	GABRA2, GLRA1, GABRA1, CLDN4, CLCN4, SLC4A10, ANO6, ANO5, BEST3, GABRG2	653	72	19157	4.07457	0.915403	0.0796201	0.0786804			GOTERM_BP_DIRECT	GO:0042060~wound healing	23	1.04025	0.000167461	YAP1, NOTCH2, SCARB1, TGFB2, SDC4, DST, TPM1, PDGFA, CELSR1, PPL, TSKU, EGFR, TGFBR2, ELK3, CNN2, CDH3, ERBB3, SMPD1, ERBB2, SDC1, EPPK1, S100A8, FGFR2	1840	100	19157	2.39463	0.611671	0.030505	0.0301809			GOTERM_CC_DIRECT	GO:0016020	membrane	39	19.1176
GOTERM_BP_DIRECT	GO:0006094~gluconeogenesis	7	0.796359	0.00188315	G6PC2, RBP4, SDS, GPD1, PCK1, ENO2, SLC25A12	803	32	19157	5.21867	0.998874	0.205492	0.204408			GOTERM_BP_DIRECT	GO:0001654~eye development	8	1.12518	0.000754061	RBP4, SALL2, FGF9, PAX6, BMPR1B, MEIS2, CHRDL1, BMP6	653	45	19157	5.21545	0.922481	0.0798598	0.0789172			GOTERM_BP_DIRECT	GO:0016477~cell migration	45	2.03528	0.000188629	ITGB1, DOCK5, FOXC1, PRAG1, SDC4, ITGB4, SDC3, ASAP3, NTN4, TNFAIP3, PTPRK, RND3, THBS1, LIMA1, PSTPIP2, CTNNA1, NCK2, GPC2, ITGB8, CCN2, CTNNA2, RAC1, GPC4, MISP, RHBDF1, NANOS1, NTNG2, TGFB2, CARMIL2, JUP, ATRNL1, L1CAM, SORL1, RHOB, FMNL2, RHOJ, ELMO1, ITGBL1, SDC1, LCP1, DOCK1, MET, CRK, CD44, EPHA2	1840	263	19157	1.78142	0.655437	0.0332871	0.0329334			GOTERM_CC_DIRECT	GO:0005887	integral component of plasma membrane	24	11.7647
GOTERM_BP_DIRECT	GO:0030073~insulin secretion	7	0.796359	0.00188315	ADCYAP1, IL1RN, PCLO, PTPRN, PDX1, MAFA, STX1A	803	32	19157	5.21867	0.998874	0.205492	0.204408			GOTERM_BP_DIRECT	GO:0007267~cell-cell signaling	19	2.67229	0.000889012	SEMA5A, PCSK1, ENPEP, FGFBP1, CCL22, EDN3, CCL21, INHBA, AREG, CXCL5, GJD2, GJA1, FGF14, FGF9, ADGRE5, IAPP, MAPT, TAC1, FJX1	653	229	19157	2.43407	0.950959	0.0912988	0.0902212			GOTERM_BP_DIRECT	GO:0009749~response to glucose	19	0.85934	0.000203788	PFKFB2, PCSK1, EIF2B3, SLC30A8, GIPR, ILDR2, HNF1B, CTSV, NR0B2, THBS1, TGFBR2, NEUROD1, GJA1, ACVR1C, CCN2, SLC37A4, GLUL, VAMP2, NKX2-2	1840	75	19157	2.63756	0.683715	0.0348724	0.0345019			GOTERM_CC_DIRECT	GO:0005789	endoplasmic reticulum membrane	20	9.80392
GOTERM_BP_DIRECT	GO:0060347~heart trabecula formation	5	0.568828	0.00217991	TGFBR3, RBP4, ADAMTS1, ADGRG6, FHL2	803	14	19157	8.52028	0.999614	0.224478	0.223293			GOTERM_BP_DIRECT	GO:0007399~nervous system development	26	3.65682	0.000939942	SEMA5A, MYT1L, GDA, NEXMIF, VLDLR, BZW2, PPP1R9A, FGF2, CHRDL1, ACVR1C, EDNRB, ADGRG6, ST8SIA4, SLIT2, EPHB2, RGS9, ADGRV1, SEMA6D, TMOD2, INHBA, PCDHA11, ZEB2, FGF14, CNTN4, SIM1, NAIP	653	370	19157	2.06151	0.958742	0.0936901	0.0925843			GOTERM_BP_DIRECT	GO:0070374~positive regulation of ERK1 and ERK2 cascade	40	1.80914	0.000222591	NOTCH2, SEMA7A, NDRG4, SRC, NRXN1, PDGFB, CXCL17, PDGFA, TNF, EGFR, CX3CL1, AKAP12, CCL8, CCL7, GPER1, PDGFD, CCL4, PDGFC, FFAR4, CCL2, CCN2, HAVCR2, FGA, CASR, CCL22, RIPK2, TPBG, FGG, IL1A, MFHAS1, ADCYAP1, BMP2, SPRY2, CHI3L1, RAPGEF2, ACKR3, IAPP, CD44, FGFR2, MAP3K12	1840	226	19157	1.84273	0.715589	0.0364771	0.0360896			GOTERM_CC_DIRECT	GO:0005783	endoplasmic reticulum	18	8.82353
GOTERM_BP_DIRECT	GO:0043434~response to peptide hormone	9	1.02389	0.00218182	PCSK1, BTG2, GJA1, CXCL12, NEFL, TFF1, REG3G, AREG, EREG	803	56	19157	3.83413	0.999617	0.224478	0.223293			GOTERM_BP_DIRECT	GO:0051781~positive regulation of cell division	8	1.12518	0.0011204	FGF7, FGF9, TGFB3, MACC1, PDGFC, IGF2, TGFA, FGF2	653	48	19157	4.88948	0.977636	0.105474	0.104229			GOTERM_BP_DIRECT	GO:0048013~ephrin receptor signaling pathway	15	0.678426	0.000228466	LYN, YES1, SRC, EFNA5, KALRN, EFNA4, EFNB2, EFNB3, CHN1, NCK2, EPHB2, CRK, EPHB4, EPHA2, CDK5R1	1840	51	19157	3.06218	0.724873	0.0364771	0.0360896			GOTERM_CC_DIRECT	GO:0009986	cell surface	17	8.33333
GOTERM_BP_DIRECT	GO:0001764~neuron migration	13	1.47895	0.00254774	CDKL5, ITGA3, DCC, SEMA3A, GJA1, RELN, CXCL12, CHL1, MAP1B, NRCAM, NKX6-1, NEO1, MARK1	803	112	19157	2.76909	0.999898	0.251253	0.249927			GOTERM_BP_DIRECT	GO:0048015~phosphatidylinositol-mediated signaling	8	1.12518	0.0011204	PDGFRA, PLCB4, INPP5F, NPR3, PLCE1, OGT, FGFR1, IGF1R	653	48	19157	4.88948	0.977636	0.105474	0.104229			GOTERM_BP_DIRECT	GO:0006954~inflammatory response	62	2.80416	0.000234333	CIITA, CXCL9, CSF1, TNFAIP3, CXCL1, TCIRG1, IL1RAP, CXCL3, TNF, CXCL2, CX3CL1, GPER1, CASP4, C3AR1, FFAR4, RAC1, HAVCR2, KDM6B, MAP2K3, CAMK1D, IL15, IGFBP4, RIPK2, IL1R1, PLA2G4C, CYBB, IL1A, IL1B, KIT, CHST1, CHI3L1, PRKD1, SCG2, S100A8, TLR3, CD44, EPHA2, TLR2, CRP, CEBPB, SEMA7A, PTAFR, THBS1, PLD3, CCL8, CCL7, IFI16, CCL4, CCL2, TSPAN2, CD14, AFAP1L2, CCL22, CARD8, DAB2IP, P2RX7, MFHAS1, CXC…	1840	403	19157	1.60176	0.733843	0.0364771	0.0360896			GOTERM_CC_DIRECT	GO:0000139	Golgi membrane	15	7.35294
GOTERM_BP_DIRECT	GO:0030335~positive regulation of cell migration	22	2.50284	0.00264744	SEMA5A, PDGFRA, GRN, CEMIP, SEMA3C, ATP8A1, SEMA3A, HGF, SEMA6D, LAMC2, SH3RF2, CLDN4, CXCL12, APC, CEACAM6, PLAU, PDGFC, PDPN, ITGA6, CCN1, HBEGF, EPHA2	803	256	19157	2.05019	0.999929	0.251253	0.249927			GOTERM_BP_DIRECT	GO:0030277~maintenance of gastrointestinal epithelium	5	0.703235	0.00134467	RBP4, VSIG1, TFF1, PBLD, MUC6	653	15	19157	9.77897	0.989554	0.120973	0.119546			GOTERM_BP_DIRECT	GO:0043410~positive regulation of MAPK cascade	31	1.40208	0.000239004	ALK, FLT3, PELI2, PDGFB, PDGFA, TNF, INAVA, GRM1, CX3CL1, FGF9, DHX33, TRIM5, GPER1, ERBB2, PLCE1, CDON, MAP2K3, GPR37, CAV2, IGFBP4, RYK, DAB2IP, LIF, LAPTM5, ADRA2A, BMP2, KIT, MADD, GHRL, IAPP, FGFR2	1840	159	19157	2.0299	0.740774	0.0364771	0.0360896			GOTERM_CC_DIRECT	GO:0005856	cytoskeleton	14	6.86275
GOTERM_BP_DIRECT	GO:0030198~extracellular matrix organization	16	1.82025	0.00265138	PDGFRA, MMP1, APLP1, MMP3, FBLN1, NPNT, MMP10, MMP12, ADAMTS4, SMOC2, ADAMTS2, ADAMTS1, ABI3BP, PTX3, CCN1, ADAMTS9	803	158	19157	2.41588	0.99993	0.251253	0.249927			GOTERM_BP_DIRECT	GO:0010596~negative regulation of endothelial cell migration	6	0.843882	0.00135644	SERPINF1, APOH, STC1, SLIT2, ADAMTS9, DCN	653	25	19157	7.04086	0.989963	0.120973	0.119546			GOTERM_BP_DIRECT	GO:0007409~axonogenesis	20	0.904568	0.000265465	SPTBN4, NTNG2, RAB3A, CNP, RYK, APLP1, ADCY1, ISL1, KLF7, PARD6B, PARD3, MAP1B, MAP1A, TRIM46, BCL2, APBB1, CTNNA2, NEFH, DSCAML1, FGFR2	1840	83	19157	2.50877	0.776768	0.0394495	0.0390303			GOTERM_CC_DIRECT	GO:0048471	perinuclear region of cytoplasm	14	6.86275
GOTERM_BP_DIRECT	GO:0030277~maintenance of gastrointestinal epithelium	5	0.568828	0.00287494	RBP4, TFF2, TFF1, PBLD, MUC6	803	15	19157	7.95226	0.999969	0.265453	0.264053			GOTERM_BP_DIRECT	GO:0050679~positive regulation of epithelial cell proliferation	9	1.26582	0.00142211	SFRP1, FGF7, FGF9, MYC, TGFA, FGF2, EGFR, BMP6, BMP5	653	64	19157	4.1255	0.991968	0.123577	0.122119			GOTERM_BP_DIRECT	GO:0035329~hippo signaling	9	0.407056	0.000310831	TEAD4, YAP1, WWTR1, LATS2, AMOTL2, AMOTL1, TEAD2, SAV1, TEAD3	1840	20	19157	4.68514	0.82724	0.0443643	0.0438929			GOTERM_CC_DIRECT	GO:0030658	transport vesicle membrane	5	2.45098
GOTERM_BP_DIRECT	GO:0006821~chloride transport	10	1.13766	0.003031	GABRB3, GABRA2, GLRA1, GABRA1, CLDN4, CLCN4, SLC4A10, ANO5, BEST3, GABRG2	803	72	19157	3.31344	0.999982	0.267776	0.266363			GOTERM_BP_DIRECT	GO:0001764~neuron migration	12	1.68776	0.0015234	KIRREL3, ASPM, GPM6A, GJA1, CXCL12, CHL1, DDIT4, NRCAM, PAX6, NKX6-1, FGFR1, MARK1	653	112	19157	3.14324	0.994306	0.12907	0.127547			GOTERM_BP_DIRECT	GO:0030154~cell differentiation	92	4.16101	0.00031734	FOXA1, GPSM1, LRRC34, CLIC4, HIP1, FLT3, LRRK2, PMCH, CXCL17, HNF4G, C14ORF93, ETS1, ETS2, ELK3, FOXQ1, RIMS2, ALKBH5, MECOM, FGF9, PEG10, SPATA24, CCN2, SOX4, EID2B, NKX3-1, NKX6-3, ZHX3, SEMA6A, UNC13A, SEMA6D, ARNT, SOX11, C9ORF24, SOX12, MYT1, RHOB, TGFBR2, DISP3, RAPGEF2, PRKD1, INA, RBM24, SLFN5, SEMA7A, NDRG4, FOXC1, BEX1, DAPL1, SRC, CREM, ILDR2, FOXK1, ABHD5, CPLX2, EGFR, NKAPL, FSTL3, F…	1840	664	19157	1.44255	0.833477	0.0443643	0.0438929			GOTERM_MF_DIRECT	GO:0022857	transmembrane transporter activity	8	3.92157
GOTERM_BP_DIRECT	GO:0043065~positive regulation of apoptotic process	26	2.95791	0.00308373	TNFAIP8, PTGS2, RASSF2, CNR1, SMPD1, MAP3K20, PMAIP1, SLIT2, CCN1, PHLDA1, TGM2, MAP2K6, BARD1, TNFRSF12A, TNFRSF10B, TNFRSF10A, PNMA2, SFRP4, SFRP1, IL6, APC, STK17A, ALDH1A2, NEURL1, ITGA6, IAPP	803	329	19157	1.88534	0.999985	0.267776	0.266363			GOTERM_BP_DIRECT	GO:0048146~positive regulation of fibroblast proliferation	8	1.12518	0.00181081	CCNA2, PDGFRA, PLA2G1B, MYC, SPHK1, PDGFC, FBLN1, EGFR	653	52	19157	4.51337	0.997854	0.146115	0.144391			GOTERM_BP_DIRECT	GO:0017156~calcium ion regulated exocytosis	11	0.497512	0.000322107	RIMS2, SYT5, SYT4, SCIN, RAB3A, SYT11, SYT9, STX1A, SYT7, VAMP2, SYT17	1840	30	19157	3.81752	0.837902	0.0443643	0.0438929			GOTERM_MF_DIRECT	GO:0000287	magnesium ion binding	7	3.43137
GOTERM_BP_DIRECT	GO:0006954~inflammatory response	30	3.41297	0.0033781	IL1RN, PXK, FPR3, PTGS2, PLD3, CXCL5, IL1RL2, CCL8, ADGRE5, FFAR4, OLR1, BDKRB1, CCR7, TAC1, CCL22, CCL21, IL1R1, SELE, PJA2, BMP6, IL6, VNN1, SDC1, PTX3, BMPR1B, CHST4, TLR5, MGLL, IDO1, EPHA2	803	403	19157	1.77594	0.999995	0.267776	0.266363			GOTERM_BP_DIRECT	GO:0032526~response to retinoic acid	8	1.12518	0.00181081	GJA1, RBP4, RXRG, AQP3, GDAP1, DKK1, BMP6, PTGES	653	52	19157	4.51337	0.997854	0.146115	0.144391			GOTERM_BP_DIRECT	GO:0060487~lung epithelial cell differentiation	6	0.27137	0.000354197	FOXA1, YAP1, PPP3R1, SOX9, GRHL2, SAV1	1840	8	19157	7.80856	0.864781	0.0476227	0.0471167			GOTERM_MF_DIRECT	GO:0005178	integrin binding	6	2.94118
GOTERM_BP_DIRECT	GO:0045860~positive regulation of protein kinase activity	9	1.02389	0.00339497	ADCYAP1, RELN, RASSF2, PTPRC, CCL21, CCR7, MAPRE3, CCN1, EREG	803	60	19157	3.57852	0.999995	0.267776	0.266363			GOTERM_BP_DIRECT	GO:0003309~type B pancreatic cell differentiation	4	0.562588	0.00193336	RFX6, PDX1, PAX6, NKX6-1	653	8	19157	14.6685	0.998585	0.149459	0.147695			GOTERM_BP_DIRECT	GO:0070373~negative regulation of ERK1 and ERK2 cascade	20	0.904568	0.000366955	LYN, DUSP4, SEMA6A, DUSP1, LMO3, DAB2IP, LIF, KLF4, DUSP26, SPRED2, DAB2, RPS6KA6, SPRED1, GPER1, SPRY2, PIN1, CSK, SPRY1, EPHB2, GBP1	1840	85	19157	2.44974	0.874185	0.0481906	0.0476786			GOTERM_MF_DIRECT	GO:0000149	SNARE binding	4	1.96078
GOTERM_BP_DIRECT	GO:0007596~blood coagulation	11	1.25142	0.00340248	MMRN1, PLAU, PABPC4, ITGA2, TFPI2, PLAUR, PLAT, CYP4F11, TFPI, PAPSS2, F5	803	87	19157	3.01638	0.999995	0.267776	0.266363			GOTERM_BP_DIRECT	GO:0046697~decidualization	6	0.843882	0.0019486	GJA1, LIF, STC1, GHRL, PTGS2, PPARD	653	27	19157	6.51931	0.998656	0.149459	0.147695			GOTERM_BP_DIRECT	GO:0034765~regulation of ion transmembrane transport	27	1.22117	0.000385063	HCN4, HCN3, CLIC4, KCNG3, KCNC1, KCNC3, CACNA1B, CACNA1A, CACNA1D, NALCN, CACNA1H, SCN3B, SCN3A, KCNH2, KCNJ5, KCNJ6, KCNH8, KCNB2, CYBB, CACNA2D2, KCNK17, TMEM37, CACNB3, KCNQ1, NEDD4, KCNMA1, KCNQ3	1840	134	19157	2.09782	0.886421	0.0494194	0.0488943			GOTERM_MF_DIRECT	GO:0005262	calcium channel activity	4	1.96078
GOTERM_BP_DIRECT	GO:0006508~proteolysis	32	3.6405	0.00348803	PCSK1, CELA3A, CELA3B, ENPEP, CFH, TMPRSS3, PLAT, PEPD, ADAMTS4, SCPEP1, DPP6, ADAM28, RELN, PLAU, ADAMTS1, SCRN3, ADGRG6, OLR1, ADAMTS9, TGM2, CTSA, AGTPBP1, MMP1, MMP3, ADAM32, MMP10, CAPN13, MMP12, SFRP1, QPCT, FBXL2, OTULINL	803	440	19157	1.73504	0.999997	0.267776	0.266363			GOTERM_BP_DIRECT	GO:0006629~lipid metabolic process	17	2.391	0.00198455	PNLIPRP1, IL1RN, SLC16A1, ACSL4, CEL, FADS2, ACLY, CH25H, PLCXD3, CLPS, AADAC, DPEP1, APOD, HMGCLL1, PLTP, PLA1A, PPARD	653	207	19157	2.40931	0.998811	0.149459	0.147695			GOTERM_BP_DIRECT	GO:0007010~cytoskeleton organization	28	1.2664	0.000472154	TNFAIP3, FTCD, FGD2, CNN2, NCKIPSD, ARHGAP21, PCLO, CCL7, PSTPIP2, EPB41L3, MAP3K20, CCL2, PLCE1, SOX9, CTNNA2, VILL, MARK1, SVIL, SEMA6A, DMTN, ACTL6B, DST, TPM1, DIAPH3, FMNL2, GAN, TNIK, AJUBA	1840	143	19157	2.0386	0.930564	0.0588223	0.0581973			KEGG_PATHWAY	hsa04151	PI3K-Akt signaling pathway	11	5.39216
GOTERM_BP_DIRECT	GO:0014012~peripheral nervous system axon regeneration	4	0.455063	0.003495	MAP1B, TNC, NEFL, APOD	803	8	19157	11.9284	0.999997	0.267776	0.266363			GOTERM_BP_DIRECT	GO:0042060~wound healing	11	1.54712	0.00214946	SPRR3, PDGFRA, TGFB3, IL24, TGFA, PPL, FGF2, DCN, EGFR, ELK3, PPARD	653	100	19157	3.22706	0.999321	0.158359	0.15649			GOTERM_BP_DIRECT	GO:0035690~cellular response to drug	17	0.768883	0.000479162	KCNH2, DDC, EDN1, KCNC1, PPM1E, EGFR, QDPR, UCHL1, REST, RNF149, MYC, IL1B, KCNQ1, PDE4A, ADSS1, TLR3, NKX3-1	1840	67	19157	2.6417	0.93326	0.0588223	0.0581973			KEGG_PATHWAY	hsa04010	MAPK signaling pathway	10	4.90196
GOTERM_BP_DIRECT	GO:0045606~positive regulation of epidermal cell differentiation	4	0.455063	0.003495	SULT2B1, SFRP4, PTCH1, SFN	803	8	19157	11.9284	0.999997	0.267776	0.266363			GOTERM_BP_DIRECT	GO:0048661~positive regulation of smooth muscle cell proliferation	9	1.26582	0.00231653	IL6, MYC, ITGA2, PTGS2, FGF2, EGFR, IGF1R, TGM2, HBEGF	653	69	19157	3.82655	0.999615	0.167036	0.165065			GOTERM_BP_DIRECT	GO:0045471~response to ethanol	26	1.17594	0.000503026	RGS19, HPGD, CBL, TNF, CLDN1, AACS, RGS4, GRIN2A, RGS2, CASP8, OXCT1, MYC, CD14, RGS7, NQO1, GABBR1, VCAM1, HTR3A, NR0B2, ADCYAP1, RBP4, ACTC1, PEMT, CDO1, S100A8, FGFR2	1840	129	19157	2.09842	0.94168	0.0604381	0.0597959			KEGG_PATHWAY	hsa04911	Insulin secretion	7	3.43137
GOTERM_BP_DIRECT	GO:0051781~positive regulation of cell division	8	0.910125	0.00361707	FGF7, FGF9, MACC1, PDGFC, IGF2, TGFA, FGF2, EREG	803	48	19157	3.97613	0.999998	0.271355	0.269924			GOTERM_BP_DIRECT	GO:0006906~vesicle fusion	7	0.984529	0.00247442	VAV3, SYT4, SYT11, CAV2, SYT13, STX11, STX1A	653	41	19157	5.00874	0.999775	0.173403	0.171356			GOTERM_BP_DIRECT	GO:0007193~adenylate cyclase-inhibiting G-protein coupled receptor signaling pathway	15	0.678426	0.000533946	OPRD1, GNAZ, CASR, EDN1, GABBR1, GPR37, HTR1F, NPY1R, SSTR2, MCHR1, ADRA2A, ADCY5, AKAP12, GPR176, RGS1	1840	55	19157	2.83948	0.951029	0.0628165	0.062149			KEGG_PATHWAY	hsa04950	Maturity onset diabetes of the young	4	1.96078
GOTERM_BP_DIRECT	GO:0016192~vesicle-mediated transport	19	2.16155	0.00378246	NAPB, SYT4, ARL14, STXBP1, RHOBTB3, RAB39B, FMN2, SYT13, SYT7, ARL4D, TBC1D4, SYT11, RAB29, SPIRE1, KIF1A, AP1S3, CNIH2, ADAMTS9, STX1A	803	213	19157	2.12807	0.999999	0.273038	0.271597			GOTERM_BP_DIRECT	GO:0007204~positive regulation of cytosolic calcium ion concentration	14	1.96906	0.00250715	GLP1R, PDGFRA, PTGER2, CACNA1A, LPAR3, GJA1, EDNRB, FFAR4, BDKRB1, PLCE1, IAPP, GHRL, FFAR1, TAC1	653	155	19157	2.64979	0.999799	0.173403	0.171356			GOTERM_BP_DIRECT	GO:0045666~positive regulation of neuron differentiation	21	0.949796	0.00059587	FOXA1, TGIF2, IRX3, NAP1L2, SOX11, GDF7, NEUROD1, PCP4, BMP2, GPRC5B, REST, DAB1, CXCL12, MAP1B, DNMT3B, TCF3, ECT2, NKX6-1, NKX2-2, CDON, BEND6	1840	95	19157	2.30147	0.965489	0.068671	0.0679414			KEGG_PATHWAY	hsa00010	Glycolysis / Gluconeogenesis	4	1.96078
GOTERM_BP_DIRECT	GO:0007399~nervous system development	28	3.18544	0.00379114	SEMA5A, BEX1, NEXMIF, CRMP1, MST1R, FGF2, CHRDL1, CYB5D2, ROBO1, EDNRB, DPYSL2, SMPD1, ADGRG6, ST8SIA4, SLIT2, RGS9, BEND6, ACTL6B, SEMA6D, TMOD2, APLP1, INHBA, APC, DLG4, MAP1B, FGF19, NEURL1, MET	803	370	19157	1.80538	0.999999	0.273038	0.271597			GOTERM_BP_DIRECT	GO:0042273~ribosomal large subunit biogenesis	6	0.843882	0.00271026	NOP16, NIP7, MRTO4, WDR74, RRS1, RPF2	653	29	19157	6.0697	0.999899	0.183702	0.181533			GOTERM_BP_DIRECT	GO:0031333~negative regulation of protein complex assembly	12	0.542741	0.000645162	OPRD1, SRC, LMO4, STXBP1, IAPP, AIDA, CRYAB, ISL1, SVIP, SORL1, HDAC6, AKAIN1	1840	38	19157	3.28781	0.97388	0.0728646	0.0720904			KEGG_PATHWAY	hsa04920	Adipocytokine signaling pathway	4	1.96078
GOTERM_BP_DIRECT	GO:0034765~regulation of ion transmembrane transport	14	1.59272	0.00412287	KCNH2, KCNG3, KCNJ6, KCNJ8, KCNJ11, CACNA2D1, KCNA3, CACNA2D2, KCNJ16, CACNA1D, KCNK16, NALCN, TMEM37, SCN7A	803	134	19157	2.4925	1	0.290981	0.289446			GOTERM_BP_DIRECT	GO:0043434~response to peptide hormone	8	1.12518	0.00279294	PCSK1, BTG2, GJA1, CXCL12, ANXA1, NEFL, TFF1, AREG	653	56	19157	4.19099	0.999924	0.184243	0.182068			GOTERM_BP_DIRECT	GO:0007254~JNK cascade	14	0.633198	0.000671724	CASR, LRRK2, SH2D3C, MAPK8IP2, TNF, MAPK10, FGF14, ADORA2B, MAP3K20, FGF12, MAP4K3, TLR3, MAP3K12, ARHGEF6	1840	50	19157	2.9152	0.977521	0.0732372	0.072459
GOTERM_BP_DIRECT	GO:0001649~osteoblast differentiation	13	1.47895	0.0042019	WWTR1, FHL2, TNC, IGF2, BMP6, GJA1, SFRP1, VCAN, FGF9, CCN1, BMPR1B, MAP2K6, EPHA2	803	119	19157	2.6062	1	0.290981	0.289446			GOTERM_BP_DIRECT	GO:0071314~cellular response to cocaine	4	0.562588	0.00282698	CCNA2, SLC1A1, SLC1A2, TGM2	653	9	19157	13.0386	0.999932	0.184243	0.182068			GOTERM_BP_DIRECT	GO:0071277~cellular response to calcium ion	20	0.904568	0.000674399	SYT5, SYT4, CLIC4, EDN1, NLGN1, DMTN, ADGRV1, CPNE4, NRXN1, HPCA, ADCY1, SYT9, SYT7, SYT17, ITPKB, SYT11, RASA4, SMPD1, ALOX5AP, ECT2	1840	89	19157	2.33964	0.977858	0.0732372	0.072459
GOTERM_BP_DIRECT	GO:0015718~monocarboxylic acid transport	5	0.568828	0.00468952	SLC22A3, SLC16A1, SLC16A6, SLC16A7, SLC16A4	803	17	19157	7.0167	1	0.318622	0.316941			GOTERM_BP_DIRECT	GO:2000573~positive regulation of DNA biosynthetic process	5	0.703235	0.00342689	SMOC2, MYC, HGF, PAK3, FGF2	653	19	19157	7.72024	0.999991	0.219127	0.216541			GOTERM_BP_DIRECT	GO:0031032~actomyosin structure organization	11	0.497512	0.000759515	CNN2, FRMD5, FRMD6, ACTC1, EPB41L1, LIMCH1, EPB41L3, MYH9, MYH10, CNN3, CIT	1840	33	19157	3.47047	0.986314	0.0794256	0.0785817
GOTERM_BP_DIRECT	GO:0034695~response to prostaglandin E	4	0.455063	0.00508024	TGFBR3, CCL21, CCR7, A2M	803	9	19157	10.603	1	0.328297	0.326565			GOTERM_BP_DIRECT	GO:0009749~response to glucose	9	1.26582	0.00391463	PFKFB2, NEUROD1, PCSK1, GJA1, SLC30A8, ACVR1C, MAFA, NKX2-2, PPARD	653	75	19157	3.52043	0.999998	0.234525	0.231757			GOTERM_BP_DIRECT	GO:0045737~positive regulation of cyclin-dependent protein serine/threonine kinase activity	11	0.497512	0.000759515	CCND3, CCNK, PSRC1, SRC, PDGFB, PIM1, MAPRE3, PKD1, EGFR, CDK5R2, CDK5R1	1840	33	19157	3.47047	0.986314	0.0794256	0.0785817
GOTERM_BP_DIRECT	GO:0015816~glycine transport	4	0.455063	0.00508024	SLC6A17, SLC7A8, SLC6A20, SLC38A5	803	9	19157	10.603	1	0.328297	0.326565			GOTERM_BP_DIRECT	GO:0010863~positive regulation of phospholipase C activity	4	0.562588	0.00393697	PDGFRA, KIT, FGF2, FGFR1	653	10	19157	11.7348	0.999998	0.234525	0.231757			GOTERM_BP_DIRECT	GO:0086091~regulation of heart rate by cardiac conduction	12	0.542741	0.000821559	HCN4, KCNH2, KCNJ5, JUP, KCNQ1, DSG2, CACNA1D, KCNA5, SCN3B, ISL1, DSC2, SCN1B	1840	39	19157	3.20351	0.990362	0.0843517	0.0834555
GOTERM_BP_DIRECT	GO:0010157~response to chlorate	3	0.341297	0.00510543	PCSK1, PTCH1, PDX1	803	3	19157	23.8568	1	0.328297	0.326565			GOTERM_BP_DIRECT	GO:0032060~bleb assembly	4	0.562588	0.00393697	EMP1, ANO6, LPAR3, EMP3	653	10	19157	11.7348	0.999998	0.234525	0.231757			GOTERM_BP_DIRECT	GO:0001764~neuron migration	23	1.04025	0.000880909	KIRREL3, GPM6A, SATB2, PAX6, CELSR1, ACAP3, GJA1, TUBB2B, CXCL12, CHL1, MAP1B, DNER, TRIM46, DCX, RAPGEF2, RAC1, FGF13, NKX6-1, KIAA0319, CRK, CDK5R2, MARK1, CDK5R1	1840	112	19157	2.13806	0.993109	0.0888302	0.0878864
GOTERM_BP_DIRECT	GO:0006096~glycolytic process	7	0.796359	0.00529138	EDARADD, PFKFB2, TMEM237, ALDOC, OGDHL, ENO2, HK2	803	39	19157	4.28199	1	0.334285	0.332522			GOTERM_BP_DIRECT	GO:0031100~animal organ regeneration	7	0.984529	0.00399713	TGFBR3, CCNA2, CXCL12, ANXA3, HGF, PDX1, LCP1	653	45	19157	4.56352	0.999999	0.234525	0.231757			GOTERM_BP_DIRECT	GO:0048754~branching morphogenesis of an epithelial tube	9	0.407056	0.000930956	PKHD1, SHH, CLIC4, CASR, HNF1B, MET, PKD1, NKX3-1, GDF7	1840	23	19157	4.07403	0.994807	0.09223	0.09125
GOTERM_BP_DIRECT	GO:0048146~positive regulation of fibroblast proliferation	8	0.910125	0.00569146	PDGFRA, CD74, PLA2G1B, MYC, PDGFC, S100A6, FBLN1, EREG	803	52	19157	3.67027	1	0.353361	0.351497			GOTERM_BP_DIRECT	GO:0007417~central nervous system development	13	1.82841	0.00402606	ROBO2, PDX1, PAX6, TBX3, AHI1, RPS6KA6, SCIN, PDGFC, MAL, NRCAM, TAGLN3, PAM, SH3GL2	653	145	19157	2.63021	0.999999	0.234525	0.231757			GOTERM_BP_DIRECT	GO:0006355~regulation of transcription, DNA-templated	123	5.56309	0.000977118	ZNF573, ZNF331, ZNF571, MYT1L, GFI1, AHR, RORB, BACH1, HMGN5, EFEMP1, ZNF607, MYC, ZNF846, MYB, ZNF569, SLC39A8, SOX4, C2ORF81, TRIM22, ZNF441, TLE4, RFX2, ZNF10, SOX11, SOX12, MYT1, RUNX2, ZNF93, DDIT3, ZNF559, ZNF711, ZSCAN25, AJUBA, ZNF793, L3MBTL1, NOTCH2, ZNF791, MAGED1, IGSF1, CREM, TAF5L, MBTD1, NEUROD1, ZNF547, ZBED1, ZNF667, MSC, ZNF544, ZNF300, ZNF420, ZNF540, WWTR1, EAF2, SMAD9, SMARCA…	1840	967	19157	1.32431	0.996	0.0942207	0.0932196
GOTERM_BP_DIRECT	GO:0070374~positive regulation of ERK1 and ERK2 cascade	19	2.16155	0.006943	PDGFRA, CD74, CASR, CCL22, CCL21, SYT14P1, NPNT, FGF2, RASGRP1, MTURN, ADCYAP1, CCL8, PTPRC, FGF19, GPR183, PDGFC, FFAR4, IAPP, CCR7	803	226	19157	2.00566	1	0.404285	0.402151			GOTERM_BP_DIRECT	GO:0008285~negative regulation of cell proliferation	28	3.93812	0.00408291	BTG2, SERPINE2, IL24, DPT, PTGS2, FGF2, SCIN, ABI3BP, S100A11, FGFBP1, TGFB3, PDX1, LIF, HMGA1, LDOC1, INHBA, DHRS2, ST18, BMP5, KAT2B, SFRP4, SFRP1, IL6, SPRY2, IAPP, TFF1, CD200, PTGES	653	457	19157	1.79745	0.999999	0.234525	0.231757			GOTERM_BP_DIRECT	GO:0019933~cAMP-mediated signaling	11	0.497512	0.000984421	RIMS2, GLP1R, ADCYAP1, PCLO, ADGRG6, RAPGEF2, DEFB1, AHR, SOX9, ADCY1, PDE7A	1840	34	19157	3.3684	0.996162	0.0942207	0.0932196
GOTERM_BP_DIRECT	GO:2001028~positive regulation of endothelial cell chemotaxis	4	0.455063	0.00703336	SEMA5A, SMOC2, FGF2, MET	803	10	19157	9.54271	1	0.404285	0.402151			GOTERM_BP_DIRECT	GO:0030154~cell differentiation	37	5.20394	0.00419354	SEMA5A, SLFN5, CXCL17, BZW2, FGF2, CHRDL1, RASGRP1, ETS2, EGFR, ELK3, RIMS2, FGF7, ACVR1C, FGF9, MAP3K20, RAB29, SLIT2, CTNNA2, NKX6-1, RXRG, NKX2-2, EDARADD, SYT4, TNFRSF12A, GADD45B, CAV2, SEMA6D, SMAD9, CEL, INHBA, SFRP4, SFRP1, MGP, MAL, TFF1, SIM1, PPARD	653	664	19157	1.63474	0.999999	0.236865	0.234069			GOTERM_BP_DIRECT	GO:0007160~cell-matrix adhesion	22	0.995025	0.00101759	ITGB1, FGA, ITGAM, VCAM1, ITGA4, ITGB4, ITGA2, FGG, L1CAM, PKD1, FBLN5, FERMT1, ITGA10, ZYX, ITGBL1, ITGB8, ITGA6, HPSE, CCN2, RAC1, MUC4, CD44	1840	106	19157	2.16086	0.996818	0.0957726	0.094755
GOTERM_BP_DIRECT	GO:0034220~ion transmembrane transport	14	1.59272	0.00709888	GABRB3, GABRA2, GABRA1, ATP8A1, ATP2A3, TMC7, NALCN, ANO5, GABRG2, ATP4A, GLRA1, GJA1, CLCN4, S100A6	803	143	19157	2.33563	1	0.404285	0.402151			GOTERM_BP_DIRECT	GO:0051897~positive regulation of protein kinase B signaling	12	1.68776	0.00434612	SEMA5A, RASD2, CCL21, IGF2, SPRY2, IAPP, FGF2, F3, EGFR, FGFR1, IGF1R, HBEGF	653	128	19157	2.75033	1	0.239924	0.237092			GOTERM_BP_DIRECT	GO:0070555~response to interleukin-1	12	0.542741	0.0010361	GHR, PCSK1, SLC30A8, IL1R1, SRC, RIPK2, SMPD1, IL1B, CHI3L1, HNMT, ETS1, SNCA	1840	40	19157	3.12342	0.997134	0.0959157	0.0948966
GOTERM_BP_DIRECT	GO:0048872~homeostasis of number of cells	5	0.568828	0.0071463	RASSF2, CDH2, GBA, CCR7, IL7R	803	19	19157	6.2781	1	0.404285	0.402151			GOTERM_BP_DIRECT	GO:0050731~positive regulation of peptidyl-tyrosine phosphorylation	10	1.40647	0.00438928	IL11, IL6, FGF7, PTPRC, HGF, ENPP2, LIF, IGF2, CD44, BMP6	653	93	19157	3.15451	1	0.239924	0.237092			GOTERM_BP_DIRECT	GO:0000122~negative regulation of transcription from RNA polymerase II promoter	121	5.47264	0.00109975	FOXA1, MYT1L, GFI1, RORC, UBE2D1, BACH1, TNF, BACH2, ETS2, ELK3, FOXQ1, ZFP36, CCND3, DACH1, SALL1, SALL2, FGF9, MYC, ZNF846, MYB, SOX9, LMO1, TLE4, ZBTB39, NKX6-3, USP2, FOXH1, ZNF10, SOX11, HNF1B, ISL1, TBL1XR1, DDIT3, ZNF559, ZNF436, TAGLN3, AJUBA, NOTCH2, MAGEL2, MAGED1, SHOX2, CREM, RTF1, MSC, NKX6-1, TFAP2A, WWTR1, WFS1, MAGEE2, PTCH1, IRF2BP1, NR2F1, NR0B1, ESR1, NR0B2, SMAD5, HOPX, MLXIPL…	1840	952	19157	1.3233	0.998	0.100166	0.0991015
GOTERM_BP_DIRECT	GO:0017158~regulation of calcium ion-dependent exocytosis	5	0.568828	0.0071463	SYT4, RPH3AL, SYT11, SYT13, SYT7	803	19	19157	6.2781	1	0.404285	0.402151			GOTERM_BP_DIRECT	GO:0070374~positive regulation of ERK1 and ERK2 cascade	17	2.391	0.00472381	PDGFRA, CASR, CCL22, CCL21, CXCL17, FGF2, RASGRP1, EGFR, MTURN, PTPRC, GPR183, PDGFC, FFAR4, SPRY2, IAPP, ALKAL2, CD44	653	226	19157	2.20676	1	0.254111	0.251112			GOTERM_BP_DIRECT	GO:0060996~dendritic spine development	7	0.316599	0.0011817	SLC12A5, IQSEC1, UBA6, NCK2, ACSL4, EPHB2, PAK2	1840	14	19157	5.20571	0.998742	0.105922	0.104796
GOTERM_BP_DIRECT	GO:0008203~cholesterol metabolic process	10	1.13766	0.00721924	SULT2B1, SREBF1, CH25H, ABCA5, INSIG2, SMPD1, GBA, LDLRAP1, CYP3A4, APOL1	803	82	19157	2.90936	1	0.404285	0.402151			GOTERM_BP_DIRECT	GO:0000165~MAPK cascade	11	1.54712	0.00521283	DUSP5, MAP3K15, MYC, TNIK, NLK, PAK3, SCG2, EGFR, RASGRP3, FGFR1, PTPN3	653	113	19157	2.85581	1	0.270988	0.26779			GOTERM_BP_DIRECT	GO:0008277~regulation of G-protein coupled receptor protein signaling pathway	13	0.587969	0.00127244	HOMER2, RGS16, RGS4, ADCYAP1, RGS2, GNG4, RGS1, GNG7, PLCE1, RGS12, RGS11, RGS9, RGS7	1840	47	19157	2.87975	0.999247	0.110432	0.109259
GOTERM_BP_DIRECT	GO:0007420~brain development	21	2.38908	0.00729755	ROBO2, SYT4, PFKFB3, SLC6A17, CADM1, PTCH1, SLC1A1, ADCY1, GRHL2, MEIS2, NFASC, RELN, CDH2, OXCT1, DPYSL2, SELENOP, NEURL1, NRCAM, APOD, GIT1, NKX2-2	803	262	19157	1.91219	1	0.404285	0.402151			GOTERM_BP_DIRECT	GO:0071394~cellular response to testosterone stimulus	4	0.562588	0.00527743	MYC, MSN, AACS, IGF1R	653	11	19157	10.668	1	0.270988	0.26779			GOTERM_BP_DIRECT	GO:0016266~O-glycan processing	12	0.542741	0.0012948	GALNT14, ST6GALNAC2, B3GNT7, GALNT3, GALNT2, B3GNT5, C1GALT1, GCNT1, B3GNT2, GCNT3, GXYLT2, B4GALT5	1840	41	19157	3.04724	0.999336	0.110432	0.109259
GOTERM_BP_DIRECT	GO:0017156~calcium ion regulated exocytosis	6	0.682594	0.00757775	SYT4, CLTRN, SYT11, SYT13, STX1A, SYT7	803	30	19157	4.77136	1	0.407276	0.405127			GOTERM_BP_DIRECT	GO:1902043~positive regulation of extrinsic apoptotic signaling pathway via death domain receptors	4	0.562588	0.00527743	SFRP1, MAL, PMAIP1, BMPR1B	653	11	19157	10.668	1	0.270988	0.26779			GOTERM_BP_DIRECT	GO:0007229~integrin-mediated signaling pathway	22	0.995025	0.00130524	ITGB1, SEMA7A, ITGAM, DST, ITGA4, ITGB4, SRC, RCC2, ITGA2, ERBIN, FERMT1, ADAMTS1, ITGA10, ZYX, ITGBL1, ITGB8, MYH9, ITGA6, CCN2, PRKD1, DOCK1, CDH17	1840	108	19157	2.12084	0.999374	0.110432	0.109259
GOTERM_BP_DIRECT	GO:0035249~synaptic transmission, glutamatergic	6	0.682594	0.00757775	PRKN, NAPB, UNC13A, SLC17A6, PLAT, CNIH2	803	30	19157	4.77136	1	0.407276	0.405127			GOTERM_BP_DIRECT	GO:0006006~glucose metabolic process	8	1.12518	0.00543459	KCNJ11, MYC, PDX1, IGF2, GHRL, APOD, PCK1, PPARD	653	63	19157	3.72532	1	0.274893	0.271648			GOTERM_BP_DIRECT	GO:0017158~regulation of calcium ion-dependent exocytosis	8	0.361827	0.00132406	SYT5, SYT4, RPH3AL, SYT11, DOC2B, SYT9, SYT7, SYT17	1840	19	19157	4.38375	0.999438	0.110432	0.109259
GOTERM_BP_DIRECT	GO:0061045~negative regulation of wound healing	5	0.568828	0.0086417	GJA1, MMRN1, ABCC8, FGF2, WNT4	803	20	19157	5.9642	1	0.455611	0.453207			GOTERM_BP_DIRECT	GO:0007568~aging	15	2.1097	0.00562528	MMP7, TGFB3, SERPINF1, ELAVL4, ABAT, PTGS2, PPP1R9A, FGF2, CLDN1, DCN, GNAO1, EDNRB, KYNU, APOD, PCK1	653	190	19157	2.31607	1	0.280354	0.277045			GOTERM_BP_DIRECT	GO:1990830~cellular response to leukemia inhibitory factor	21	0.949796	0.00133376	TLE4, NFYB, UBXN2A, SHMT1, RFX2, ILDR1, PAX6, SNX10, SSTR1, KLF4, EPS8, SOCS3, SYNGR1, NR5A2, PADI2, SPRY2, B3GNT2, MSC, NEFH, INA, BCAT2	1840	101	19157	2.16475	0.999468	0.110432	0.109259
GOTERM_BP_DIRECT	GO:0043278~response to morphine	6	0.682594	0.00873012	GNAO1, PCSK1, MAP1LC3A, CNR1, SLC1A1, TAC1	803	31	19157	4.61744	1	0.455611	0.453207			GOTERM_BP_DIRECT	GO:0034765~regulation of ion transmembrane transport	12	1.68776	0.00612291	TMEM37, KCNG3, KCNJ6, KCNJ11, KCNB2, CACNA2D1, CACNA1A, CACNA2D2, KCNJ16, KCNK16, CACNA1D, NALCN	653	134	19157	2.62719	1	0.300733	0.297183			GOTERM_BP_DIRECT	GO:0050680~negative regulation of epithelial cell proliferation	15	0.678426	0.00134935	CDKN1C, TGFB2, CDKN2B, MAGED1, PTCH1, DAB2IP, NLRC3, PAX6, ISL1, SAV1, DAB2, EPPK1, SOX9, NUPR1, NKX3-1	1840	60	19157	2.60285	0.999513	0.110432	0.109259
GOTERM_BP_DIRECT	GO:0042060~wound healing	11	1.25142	0.00908463	SPRR3, PDGFRA, SMPD1, IL24, TNC, SDC1, TGFA, PPL, FGF2, DCN, EREG	803	100	19157	2.62425	1	0.456104	0.453698			GOTERM_BP_DIRECT	GO:0048505~regulation of timing of cell differentiation	3	0.421941	0.00662981	SERPINE2, FGF9, PAX6	653	4	19157	22.0027	1	0.31674	0.313001			GOTERM_BP_DIRECT	GO:0030593~neutrophil chemotaxis	18	0.814111	0.00154179	TGFB2, CXCL9, CXADR, CCL22, EDN3, CXCL1, CXCL3, CXCL2, CX3CL1, CXCL10, CXCL11, CCL8, CCL7, IL1B, CCL4, CCL2, SLC37A4, S100A8	1840	81	19157	2.31365	0.999836	0.124379	0.123057
GOTERM_BP_DIRECT	GO:0009268~response to pH	4	0.455063	0.00937287	GJA1, ABCC8, GBA, PAM	803	11	19157	8.6752	1	0.456104	0.453698			GOTERM_BP_DIRECT	GO:0070588~calcium ion transmembrane transport	11	1.54712	0.00664176	TMEM37, GPM6A, MCOLN3, EDNRB, ATP2A3, CACNA1A, CACNA2D2, CACNA1D, ANO6, NALCN, TRPM3	653	117	19157	2.75817	1	0.31674	0.313001			GOTERM_BP_DIRECT	GO:0099560~synaptic membrane adhesion	9	0.407056	0.00172552	NTNG2, NLGN1, FLRT3, NRXN1, LRRC4, IL1RAP, GPC4, EFNA5, PCDH17	1840	25	19157	3.74811	0.999942	0.137239	0.135781
GOTERM_BP_DIRECT	GO:1901731~positive regulation of platelet aggregation	4	0.455063	0.00937287	IL6, DMTN, MMRN1, PDPN	803	11	19157	8.6752	1	0.456104	0.453698			GOTERM_BP_DIRECT	GO:0014068~positive regulation of phosphatidylinositol 3-kinase signaling	9	1.26582	0.0067292	PDGFRA, HGF, PDGFC, KIT, FGF2, DCN, FGFR1, IGF1R, PPARD	653	82	19157	3.2199	1	0.31674	0.313001			GOTERM_BP_DIRECT	GO:0071347~cellular response to interleukin-1	19	0.85934	0.00177243	EDN1, CEBPB, CCL22, FGG, DAB2IP, TFPI, CX3CL1, AKAP12, CCL8, CCL7, MYC, CCL4, CCL2, CHI3L1, SOX9, GBP2, PCK1, GBP1, NKX3-1	1840	89	19157	2.22266	0.999955	0.139013	0.137536
GOTERM_BP_DIRECT	GO:0043616~keratinocyte proliferation	4	0.455063	0.00937287	FERMT1, FST, PTCH1, EREG	803	11	19157	8.6752	1	0.456104	0.453698			GOTERM_BP_DIRECT	GO:0033327~Leydig cell differentiation	4	0.562588	0.00686024	PDGFRA, CCND1, MGST1, NR0B1	653	12	19157	9.77897	1	0.318484	0.314725			GOTERM_BP_DIRECT	GO:0031018~endocrine pancreas development	8	0.361827	0.00186964	NEUROD1, RFX6, ONECUT2, GIPR, HNF1B, SOX9, SOX4, MNX1	1840	20	19157	4.16457	0.999974	0.142712	0.141196
GOTERM_BP_DIRECT	GO:0016188~synaptic vesicle maturation	4	0.455063	0.00937287	UNC13A, DLG4, STXBP1, SYP	803	11	19157	8.6752	1	0.456104	0.453698			GOTERM_BP_DIRECT	GO:0014911~positive regulation of smooth muscle cell migration	5	0.703235	0.00703028	MYC, ITGA2, SEMA6D, HAS2, S100A11	653	23	19157	6.37759	1	0.319825	0.31605			GOTERM_BP_DIRECT	GO:0008344~adult locomotory behavior	13	0.587969	0.00187699	TMOD1, OPRD1, CNP, SEZ6, SEZ6L2, GRIN2D, EPS8, CXCL12, INPP5F, CHL1, FGF12, SHANK2, SNCA	1840	49	19157	2.76221	0.999975	0.142712	0.141196
GOTERM_BP_DIRECT	GO:0099519~dense core granule cytoskeletal transport	3	0.341297	0.00992756	SYT4, KIF1A, TANC2	803	4	19157	17.8926	1	0.464275	0.461825			GOTERM_BP_DIRECT	GO:0017157~regulation of exocytosis	6	0.843882	0.00707785	RIMS2, RPH3AL, PCLO, RAB26, STX1A, STXBP5L	653	36	19157	4.88948	1	0.319825	0.31605			GOTERM_BP_DIRECT	GO:0071356~cellular response to tumor necrosis factor	26	1.17594	0.00189541	PID1, THBS1, CLDN1, CX3CL1, AKAP12, ZFP36, CCL8, CCL7, GPER1, CCL4, CCL2, MAPK1, GBP2, PCK1, GBP1, NKX3-1, EDN1, CCL22, VCAM1, DAB2IP, ERBIN, DCSTAMP, OCLN, FABP4, GPD1, CHI3L1	1840	141	19157	1.91984	0.999978	0.142712	0.141196
GOTERM_BP_DIRECT	GO:0001550~ovarian cumulus expansion	3	0.341297	0.00992756	PTX3, BMPR1B, EREG	803	4	19157	17.8926	1	0.464275	0.461825			GOTERM_BP_DIRECT	GO:0001649~osteoblast differentiation	11	1.54712	0.00746158	WWTR1, SFRP1, GJA1, FGF9, ITGA11, FHL2, IGF2, BMPR1B, CCN1, BMP6, EPHA2	653	119	19157	2.71181	1	0.332727	0.3288			GOTERM_BP_DIRECT	GO:0009410~response to xenobiotic stimulus	38	1.71868	0.00196926	PCSK1, NNMT, ABCB1, SEMA3C, SRC, PDGFA, AHR, ADCY1, ENO2, THBS1, TNF, SLC6A4, NEUROD1, GRIN2A, CDH3, OXCT1, MYC, SMPD1, NKX6-1, HADH, SNCA, MAP2K6, LYN, TGFB2, SLC12A5, ABCC8, ABCA3, ITGA2, PTCH1, GSS, CYBB, GAD2, HNF1B, TGFBR2, P2RX7, MAP1B, BCL2, SHANK2	1840	236	19157	1.67641	0.999985	0.146321	0.144766
GOTERM_BP_DIRECT	GO:0051295~establishment of meiotic spindle localization	3	0.341297	0.00992756	MYH9, SPIRE1, FMN2	803	4	19157	17.8926	1	0.464275	0.461825			GOTERM_BP_DIRECT	GO:0071260~cellular response to mechanical stimulus	9	1.26582	0.00776113	GJA1, MMP7, ITGA2, FAS, TNFRSF10A, PTGS2, EGFR, BMP6, IGF1R	653	84	19157	3.14324	1	0.34159	0.337559			GOTERM_BP_DIRECT	GO:0031663~lipopolysaccharide-mediated signaling pathway	11	0.497512	0.00200384	LYN, SCARB1, RIPK2, IL1B, PTAFR, MAPK1, CCL2, CD14, LBP, TNF, TLR2	1840	37	19157	3.09528	0.999988	0.146957	0.145396
GOTERM_BP_DIRECT	GO:0042391~regulation of membrane potential	11	1.25142	0.0103817	GABRB3, GABRA2, KCNH2, GLRA1, GABRA1, SLC4A8, PXK, KCNJ11, GBA, CNIH2, GABRG2	803	102	19157	2.57279	1	0.479289	0.47676			GOTERM_BP_DIRECT	GO:0030198~extracellular matrix organization	13	1.82841	0.00790272	PDGFRA, MMP7, MMP1, MMP3, FBLN1, MMP10, ADAMTS4, SMOC2, CRISPLD2, ABI3BP, PTX3, CCN1, ADAMTS9	653	158	19157	2.4138	1	0.343363	0.33931			GOTERM_BP_DIRECT	GO:0045893~positive regulation of transcription, DNA-templated	87	3.93487	0.00224764	CDKN1C, CIITA, RORC, AHR, RORB, FOXM1, NAT14, ETS1, TNF, ETS2, SHH, HMGN5, SALL1, LBH, MED13, MECOM, TRIM5, MYC, MYB, PIM1, SOX9, SOX4, TEAD2, TRIM22, NKX3-1, KCNH2, MAP2K3, RIPK3, ACTL6B, FOXH1, ARNT, SOX11, HNF1B, EBF3, PAX6, RUNX2, NR5A2, PSRC1, RFX6, TBL1XR1, IL1B, DDIT3, ZNF711, MAPRE3, NUPR1, CREB5, INO80C, YAP1, CEBPB, FOXC1, MAGED1, SRC, PDGFB, FOXK1, MLLT3, EGFR, CAMKK2, NEUROD1, CAND2, …	1840	661	19157	1.37034	0.999997	0.15567	0.154016
GOTERM_BP_DIRECT	GO:0001654~eye development	7	0.796359	0.0106951	RBP4, SALL2, FGF9, BMPR1B, MEIS2, CHRDL1, BMP6	803	45	19157	3.71106	1	0.487507	0.484935			GOTERM_BP_DIRECT	GO:0050714~positive regulation of protein secretion	7	0.984529	0.00818254	PCSK1, RPH3AL, TGFB3, PLA2G1B, MYH10, BMP6, EXPH5	653	52	19157	3.9492	1	0.343633	0.339577			GOTERM_BP_DIRECT	GO:0060174~limb bud formation	6	0.27137	0.00228284	SHH, SEMA3C, SOX11, SOX9, SOX4, FGFR2	1840	11	19157	5.67895	0.999998	0.15567	0.154016
GOTERM_BP_DIRECT	GO:0001755~neural crest cell migration	7	0.796359	0.0118755	SEMA5A, EDNRB, SEMA3C, EDN3, SEMA3A, FGF19, SEMA6D	803	46	19157	3.63038	1	0.531936	0.529129			GOTERM_BP_DIRECT	GO:0070542~response to fatty acid	5	0.703235	0.00821312	PCSK1, SCD, PDX1, FFAR1, PTGS2	653	24	19157	6.11186	1	0.343633	0.339577			GOTERM_BP_DIRECT	GO:0022612~gland morphogenesis	5	0.226142	0.00233496	PLAG1, BCL2, NKX2-3, FGFR2, GDF7	1840	7	19157	7.43672	0.999998	0.15567	0.154016
GOTERM_BP_DIRECT	GO:1904862~inhibitory synapse assembly	4	0.455063	0.012113	GABRB3, GABRA2, GABRA1, GABRG2	803	12	19157	7.95226	1	0.531936	0.529129			GOTERM_BP_DIRECT	GO:0042098~T cell proliferation	5	0.703235	0.00821312	GJA1, PTPRC, MSN, CTPS1, RASGRP1	653	24	19157	6.11186	1	0.343633	0.339577			GOTERM_BP_DIRECT	GO:1905150~regulation of voltage-gated sodium channel activity	5	0.226142	0.00233496	FGF14, KCNQ1, FGF13, FGF12, SCN1B	1840	7	19157	7.43672	0.999998	0.15567	0.154016
GOTERM_BP_DIRECT	GO:0033327~Leydig cell differentiation	4	0.455063	0.012113	PDGFRA, CCND1, MGST1, NR0B1	803	12	19157	7.95226	1	0.531936	0.529129			GOTERM_BP_DIRECT	GO:0045597~positive regulation of cell differentiation	6	0.843882	0.00891462	NEUROD1, EDN3, BMPR1B, CCN1, ISL1, FGFR1	653	38	19157	4.63214	1	0.366397	0.362073			GOTERM_BP_DIRECT	GO:0032808~lacrimal gland development	5	0.226142	0.00233496	FOXC1, IGSF3, PAX6, SOX9, FGFR2	1840	7	19157	7.43672	0.999998	0.15567	0.154016
GOTERM_BP_DIRECT	GO:0009267~cellular response to starvation	9	1.02389	0.0129764	SREBF1, SFRP1, MAP1LC3A, RRAGB, SRD5A1, RRAGD, GBA, WNT4, ELAPOR1	803	75	19157	2.86281	1	0.562986	0.560016			GOTERM_BP_DIRECT	GO:0010628~positive regulation of gene expression	29	4.07876	0.00897344	PID1, FBLN1, FGF2, RIMS2, GJA1, FGF7, FGF9, MYC, KPNA7, EPHB2, NKX2-2, MARK1, IL33, CASR, EPHX2, LIF, MSN, SERPINB9, PAX6, INHBA, DKK1, F3, BMP6, SFRP4, IL6, SPRY2, IAPP, IL7R, PPARD	653	509	19157	1.67145	1	0.366397	0.362073			GOTERM_BP_DIRECT	GO:0060463~lung lobe morphogenesis	5	0.226142	0.00233496	SHH, LIF, GRHL2, FGFR2, TGFBR2	1840	7	19157	7.43672	0.999998	0.15567	0.154016
GOTERM_BP_DIRECT	GO:0009612~response to mechanical stimulus	8	0.910125	0.0134494	BTG2, MAP1B, PTCH1, TNC, BDKRB1, MEIS2, PPL, DCN	803	61	19157	3.12876	1	0.576565	0.573523			GOTERM_BP_DIRECT	GO:0031175~neuron projection development	11	1.54712	0.00933366	GNAO1, GPM6A, IL6, BTG2, RASGRF1, TMEM108, CNTN4, MAPT, PPP1R9A, AREG, SH3GL2	653	123	19157	2.62363	1	0.375121	0.370693			GOTERM_BP_DIRECT	GO:0032355~response to estradiol	22	0.995025	0.00234318	FOXA1, NQO1, HPGD, DUSP1, STXBP1, PTCH1, PDGFA, ENO2, TFPI, ETS1, ESR1, SLC6A4, GHR, GJA1, CASP8, MYC, MAP1B, DNMT3B, CCN2, CRYAB, RGS9, EZH2	1840	113	19157	2.027	0.999998	0.15567	0.154016
GOTERM_BP_DIRECT	GO:0007173~epidermal growth factor receptor signaling pathway	7	0.796359	0.0145057	PIGR, EFEMP1, TGFA, AREG, FAM83B, EREG, HBEGF	803	48	19157	3.47911	1	0.61453	0.611287			GOTERM_BP_DIRECT	GO:0002639~positive regulation of immunoglobulin production	5	0.703235	0.00951915	IL6, RBP4, PTPRC, IL4R, EPHB2	653	25	19157	5.86738	1	0.375121	0.370693			GOTERM_BP_DIRECT	GO:0000165~MAPK cascade	22	0.995025	0.00234318	MAP2K3, MAP3K1, PPM1L, RIPK2, LRRK2, MAPK8IP2, TNF, EGFR, RASGRP3, CAMKK2, ITPKB, ZFP36, NRAS, ZDHHC9, MYC, IL1B, CCL2, RAPGEF2, TNIK, FGF13, SCG2, MAP2K6	1840	113	19157	2.027	0.999998	0.15567	0.154016
GOTERM_BP_DIRECT	GO:0071305~cellular response to vitamin D	4	0.455063	0.0152638	SFRP1, CASR, TNC, GDAP1	803	13	19157	7.34055	1	0.631782	0.628449			GOTERM_BP_DIRECT	GO:1905564~positive regulation of vascular endothelial cell proliferation	5	0.703235	0.00951915	AKT3, IGF2, GHRL, FGF2, FGFR1	653	25	19157	5.86738	1	0.375121	0.370693			GOTERM_BP_DIRECT	GO:0006094~gluconeogenesis	10	0.452284	0.00246884	G6PC2, RBP4, PC, GPD1, PGK1, PCK1, ENO2, SLC25A12, SLC37A4, PGM1	1840	32	19157	3.25357	0.999999	0.162111	0.160389
GOTERM_BP_DIRECT	GO:0031274~positive regulation of pseudopodium assembly	4	0.455063	0.0152638	APC, CCL21, CDC42EP3, CCR7	803	13	19157	7.34055	1	0.631782	0.628449			GOTERM_BP_DIRECT	GO:0006915~apoptotic process	32	4.5007	0.00965301	CSRNP3, IL24, FAIM2, GJA1, CASP4, PMAIP1, S100A14, PHLDA1, BUB1, SRGN, CASR, TNFRSF12A, GADD45B, NEK6, SERPINB9, TNFRSF10A, UNC5D, NSG1, BMX, TNFRSF10D, NFKBIA, TPX2, STK17A, DDIT4, ELMO1, DPEP1, MAL, FAS, IAPP, OGT, NAIP, PPARD	653	582	19157	1.61303	1	0.376024	0.371585			GOTERM_BP_DIRECT	GO:0090090~negative regulation of canonical Wnt signaling pathway	26	1.17594	0.0025496	AMER1, TMEM131L, PRICKLE1, MLLT3, SHH, FRZB, SOX9, DACT1, TLE4, WWTR1, IGFBP4, AMFR, SIAH2, TPBG, DAB2IP, PPP2R3A, ISL1, BICC1, SHISA6, FERMT1, DAB2, BMP2, LATS2, DDIT3, CCDC88C, RBMS3	1840	144	19157	1.87984	0.999999	0.164296	0.16255
GOTERM_BP_DIRECT	GO:0033602~negative regulation of dopamine secretion	3	0.341297	0.0160885	CNR1, SYT11, ABAT	803	5	19157	14.3141	1	0.639807	0.636431			GOTERM_BP_DIRECT	GO:0060326~cell chemotaxis	8	1.12518	0.0103605	SEMA5A, PDGFRA, CXCL12, CCL21, HGF, KIT, EPHA2, HBEGF	653	71	19157	3.30557	1	0.398613	0.393909			GOTERM_BP_DIRECT	GO:0030335~positive regulation of cell migration	40	1.80914	0.00256623	ITGB1, SEMA7A, ONECUT2, FAM89B, SEMA3C, CSF1, FAM107A, PDGFB, PDGFA, THBS1, CLDN1, EGFR, SYNE2, CXCL16, CCL7, GPER1, PDGFD, PDGFC, MAPK1, EPHB2, LYN, CARMIL2, EDN1, SEMA6A, MCAM, SEMA6D, ADRA2A, PTP4A1, DAB2, BMP2, CXCL12, IL1B, RUFY3, KIT, PECAM1, SPRY2, ITGA6, INSM1, CBLL1, EPHA2	1840	256	19157	1.62678	1	0.164296	0.16255
GOTERM_BP_DIRECT	GO:0000904~cell morphogenesis involved in differentiation	3	0.341297	0.0160885	RELN, MYH9, DKK1	803	5	19157	14.3141	1	0.639807	0.636431			GOTERM_BP_DIRECT	GO:0003323~type B pancreatic cell development	4	0.562588	0.0107903	CDH2, BMP6, NKX2-2, BMP5	653	14	19157	8.38197	1	0.398613	0.393909			GOTERM_BP_DIRECT	GO:0050804~modulation of synaptic transmission	15	0.678426	0.0025894	NTNG2, NLGN1, LRRC4, CACNA1B, CACNA1A, GRIK2, DNM1, AKAP12, SLC6A6, SLC4A8, TUBB2B, PLCB4, PRKAR1B, PRKAR2B, GPER1	1840	64	19157	2.44017	1	0.164296	0.16255
GOTERM_BP_DIRECT	GO:0017157~regulation of exocytosis	6	0.682594	0.0163256	RPH3AL, PCLO, RAB26, RAB15, STX1A, STXBP5L	803	36	19157	3.97613	1	0.639807	0.636431			GOTERM_BP_DIRECT	GO:0060347~heart trabecula formation	4	0.562588	0.0107903	TGFBR3, RBP4, ADGRG6, FHL2	653	14	19157	8.38197	1	0.398613	0.393909			GOTERM_BP_DIRECT	GO:0035725~sodium ion transmembrane transport	20	0.904568	0.00285164	HCN4, SLC12A2, SLC34A2, HCN3, SLC6A17, SLC6A16, SLC6A14, ANO6, NALCN, SLC4A4, SLC9B1, CACNA1H, SLC6A4, SLC8A2, SLC6A6, SLC4A8, SCN3B, SCN3A, SCN1B, SLC28A3	1840	100	19157	2.08228	1	0.178925	0.177024
GOTERM_BP_DIRECT	GO:0001657~ureteric bud development	6	0.682594	0.0163256	ROBO2, ARG2, SFRP1, SDC1, SLIT2, NPNT	803	36	19157	3.97613	1	0.639807	0.636431			GOTERM_BP_DIRECT	GO:0071347~cellular response to interleukin-1	9	1.26582	0.0108584	SFRP1, CCL22, CCL21, MYC, HAS2, AQP4, PCK1, TFPI, GBP3	653	89	19157	2.96665	1	0.398613	0.393909			GOTERM_BP_DIRECT	GO:0051056~regulation of small GTPase mediated signal transduction	22	0.995025	0.00291993	RAP1GAP2, PLEKHG3, ARHGEF10, PLEKHG1, DOCK3, RALGAPA2, DOCK8, ARHGAP29, ARHGAP18, ARHGAP28, SIPA1L2, ARHGAP26, KALRN, ARHGAP6, FGD2, ARHGAP21, ARHGEF9, DNMBP, MCF2L, CHN1, SRGAP3, ECT2	1840	115	19157	1.99175	1	0.181196	0.179271
GOTERM_BP_DIRECT	GO:0043410~positive regulation of MAPK cascade	14	1.59272	0.0163461	IL11, CD74, CAV2, HGF, IGF2, LAPTM5, FGF2, INAVA, IL6, PTPRC, CDH2, FGF9, DOK5, IAPP	803	159	19157	2.1006	1	0.639807	0.636431			GOTERM_BP_DIRECT	GO:0097421~liver regeneration	6	0.843882	0.0110563	IL6, CCND1, MYC, CLDN1, EGFR, PTPN3	653	40	19157	4.40054	1	0.398613	0.393909			GOTERM_BP_DIRECT	GO:0031016~pancreas development	9	0.407056	0.00297761	PCSK1, SHH, WFS1, ILDR2, HNF1B, NKX6-1, MEIS2, ISL1, MET	1840	27	19157	3.47047	1	0.182767	0.180825
GOTERM_BP_DIRECT	GO:0042098~T cell proliferation	5	0.568828	0.0166089	GJA1, PTPRC, MSN, CTPS1, RASGRP1	803	24	19157	4.97016	1	0.643104	0.639711			GOTERM_BP_DIRECT	GO:0030501~positive regulation of bone mineralization	6	0.843882	0.0110563	ADGRV1, TGFB3, ANO6, BMPR1B, CCN1, BMP6	653	40	19157	4.40054	1	0.398613	0.393909			GOTERM_BP_DIRECT	GO:0030097~hemopoiesis	15	0.678426	0.0030144	KIRREL3, NOTCH2, L3MBTL1, TGFB2, JAG1, FLT3, GFI1, ROGDI, MPL, CRIP2, RUNX2, ADD2, CNN2, KIT, IL7R	1840	65	19157	2.40263	1	0.183036	0.181091
GOTERM_BP_DIRECT	GO:0009617~response to bacterium	11	1.25142	0.0170156	BAIAP2L1, CLPS, FGF19, RAB29, SLC17A5, GPC3, LPL, SCN7A, SERPINB9, ADAMTS9, TMEM229B	803	110	19157	2.38568	1	0.645584	0.642178			GOTERM_BP_DIRECT	GO:0042311~vasodilation	6	0.843882	0.0110563	GJA1, CASR, EDNRB, NPR3, EGFR, PPARD	653	40	19157	4.40054	1	0.398613	0.393909			GOTERM_BP_DIRECT	GO:0050714~positive regulation of protein secretion	13	0.587969	0.00320777	PCSK1, FGA, TGFB2, RPH3AL, FGG, P2RX7, IL1A, PARD6A, APBB1, APBB3, MYH10, ABCG1, EXPH5	1840	52	19157	2.60285	1	0.192705	0.190658
GOTERM_BP_DIRECT	GO:0050804~modulation of synaptic transmission	8	0.910125	0.0172108	SRGN, SLC4A8, PXK, DGKE, RELN, PLCB4, PRKAR2B, SLC7A11	803	64	19157	2.9821	1	0.645584	0.642178			GOTERM_BP_DIRECT	GO:0043547~positive regulation of GTPase activity	14	1.96906	0.0113567	CCL22, CCL21, CAV2, RASGRF1, ARAP2, RASGRP1, RASGRP3, DOCK10, GNAO1, SFRP1, RGS1, ITGA6, S100A10, TGM2	653	186	19157	2.20815	1	0.405135	0.400353			GOTERM_BP_DIRECT	GO:0007416~synapse assembly	15	0.678426	0.00349488	KIRREL3, GPM6A, FARP1, NLGN1, FZD5, RYK, NRXN1, ADD2, PCLO, FLRT3, MAP1B, DNER, MAPT, BSN, SHANK2	1840	66	19157	2.36623	1	0.203522	0.20136
GOTERM_BP_DIRECT	GO:0050679~positive regulation of epithelial cell proliferation	8	0.910125	0.0172108	GRN, SFRP1, FGF7, FGF9, MYC, TGFA, FGF2, BMP6	803	64	19157	2.9821	1	0.645584	0.642178			GOTERM_BP_DIRECT	GO:0033674~positive regulation of kinase activity	8	1.12518	0.0119811	PDGFRA, KIT, EPHB2, CD44, EGFR, EPHA2, FGFR1, IGF1R	653	73	19157	3.215	1	0.418596	0.413656			GOTERM_BP_DIRECT	GO:0009968~negative regulation of signal transduction	12	0.542741	0.0034999	RGS17, RGS19, ERBB3, UBASH3B, RGS1, RGS16, RGS12, RGS11, RGS22, RGS9, SOCS4, RGS7	1840	46	19157	2.71602	1	0.203522	0.20136
GOTERM_BP_DIRECT	GO:0055085~transmembrane transport	18	2.04778	0.0176305	SLC46A3, SVOP, ABCA5, SLC35F2, ABCC8, SLC2A13, SLC4A10, CYBRD1, AQP4, ABCA8, ANO5, GJD2, SLC4A8, SLC22A15, SV2A, SLC16A6, ATP6V0E2, SLC16A4	803	231	19157	1.85897	1	0.654219	0.650768			GOTERM_BP_DIRECT	GO:0000187~activation of MAPK activity	8	1.12518	0.0119811	DUSP5, PTPRC, TGFB3, KIT, CXCL17, TGFA, GHRL, FGF2	653	73	19157	3.215	1	0.418596	0.413656			GOTERM_BP_DIRECT	GO:0070301~cellular response to hydrogen peroxide	16	0.723654	0.00352251	KDM6B, NQO1, EDN1, RIPK3, SRC, TNFAIP3, KLF4, ETS1, HDAC6, RHOB, AQP1, MAP1LC3A, PDGFD, MYB, ECT2, EZH2	1840	73	19157	2.28195	1	0.203522	0.20136
GOTERM_BP_DIRECT	GO:0008285~negative regulation of cell proliferation	30	3.41297	0.0178189	BTG2, IL24, DPT, PTGS2, FGF2, ING2, ADAMTS1, ABI3BP, PDPN, UTP20, FGFBP1, AGTPBP1, PDX1, LDOC1, INHBA, CGRRF1, DHRS2, EREG, SULT2B1, KAT2B, SFRP4, SFRP1, IL6, APC, ALDH1A2, NEURL1, IAPP, TFF1, CD200, PTGES	803	457	19157	1.56609	1	0.654219	0.650768			GOTERM_BP_DIRECT	GO:0006865~amino acid transport	6	0.843882	0.0122482	SLC38A1, SLC7A8, MYC, SLC6A14, SLC6A20, SLC38A5	653	41	19157	4.29321	1	0.421862	0.416883			GOTERM_BP_DIRECT	GO:0018108~peptidyl-tyrosine phosphorylation	24	1.08548	0.003532	LYN, MAP2K3, ALK, DYRK3, YES1, FLT3, RYK, SRC, RIPK2, PDGFB, EGFR, CAMKK2, WEE1, EFEMP1, ERBB3, KIT, ERBB2, CSK, EPHB2, MET, EPHB4, FGFR2, MAP2K6, EPHA2	1840	132	19157	1.89298	1	0.203522	0.20136
GOTERM_BP_DIRECT	GO:0045666~positive regulation of neuron differentiation	10	1.13766	0.017986	PCP4, CXCL12, MAP1B, NAP1L2, NRCAM, NKX6-1, CYB5D2, BMP6, NKX2-2, BEND6	803	95	19157	2.51124	1	0.654219	0.650768			GOTERM_BP_DIRECT	GO:0033138~positive regulation of peptidyl-serine phosphorylation	9	1.26582	0.0123235	IL11, IL6, LIF, SPRY2, IAPP, PTGS2, CD44, EGFR, PFN2	653	91	19157	2.90145	1	0.421862	0.416883			GOTERM_BP_DIRECT	GO:0042391~regulation of membrane potential	20	0.904568	0.00359045	GABRB3, HCN4, KCNH2, POPDC3, HCN3, KCNH8, LRRK2, KCNA5, HTR3A, SLC4A4, CACNA1H, RIMS2, SLC4A8, NEDD4, KCNMA1, RANGRF, PIEZO1, SLC39A8, GABRE, CNIH2	1840	102	19157	2.04145	1	0.203626	0.201462
GOTERM_BP_DIRECT	GO:0032482~Rab protein signal transduction	4	0.455063	0.0188322	RAB15, RAB39A, RAB39B, RAB9B	803	14	19157	6.81622	1	0.672568	0.66902			GOTERM_BP_DIRECT	GO:0001938~positive regulation of endothelial cell proliferation	8	1.12518	0.0128565	SEMA5A, CXCL12, CAV2, AKT3, SCG2, FGF2, F3, BMP6	653	74	19157	3.17156	1	0.431393	0.426302			GOTERM_BP_DIRECT	GO:0030311~poly-N-acetyllactosamine biosynthetic process	6	0.27137	0.00360591	B3GALNT1, B3GNT9, B3GNT7, B3GALT2, B3GNT2, B4GALT5	1840	12	19157	5.20571	1	0.203626	0.201462
GOTERM_BP_DIRECT	GO:0007417~central nervous system development	13	1.47895	0.018864	ROBO2, PRKN, APLP1, PDX1, CAPG, RPS6KA6, VCAN, RELN, PDGFC, NRCAM, TAGLN3, PAM, SH3GL2	803	145	19157	2.13888	1	0.672568	0.66902			GOTERM_BP_DIRECT	GO:0002244~hematopoietic progenitor cell differentiation	8	1.12518	0.0128565	PDGFRA, ANLN, SFRP1, PTPRC, KIT, RRS1, ESCO2, INHBA	653	74	19157	3.17156	1	0.431393	0.426302			GOTERM_BP_DIRECT	GO:0071310~cellular response to organic substance	7	0.316599	0.00378478	EDN1, CALB1, ABCC8, IL1B, SATB2, BCL2, SYP	1840	17	19157	4.28705	1	0.211611	0.209362
GOTERM_BP_DIRECT	GO:0050877~neurological system process	7	0.796359	0.0191704	GABRB3, GABRA2, GLRA1, GABRA1, KCNJ11, WFS1, GABRG2	803	51	19157	3.27446	1	0.676791	0.67322			GOTERM_BP_DIRECT	GO:0006836~neurotransmitter transport	6	0.843882	0.0135243	GABRA2, SLC22A3, SLC1A1, SLC1A2, SLC29A4, STX1A	653	42	19157	4.19099	1	0.440709	0.435507			GOTERM_BP_DIRECT	GO:0007420~brain development	40	1.80914	0.00386558	ROBO2, NDRG4, HPCA, ROGDI, AMIGO2, ADCY1, HNMT, PTPRG, ACAT1, RGS4, GRIN2A, RGS2, OXCT1, CSK, TSPAN2, NKX2-2, RGS7, SYT4, CADM1, SLC6A17, PTCH1, SCTR, SMARCA1, GRHL2, MEIS2, TGFBR2, GRIN2D, NFASC, SBK1, SNPH, NFIB, B3GNT5, ID1, CNTN1, CD9, HAP1, DSCAML1, SHANK2, CDK5R2, CDK5R1	1840	262	19157	1.58953	1	0.214009	0.211735
GOTERM_BP_DIRECT	GO:0030574~collagen catabolic process	6	0.682594	0.0203057	MMP12, ADAMTS2, MMP1, MMP3, PEPD, MMP10	803	38	19157	3.76686	1	0.703084	0.699374			GOTERM_BP_DIRECT	GO:0007566~embryo implantation	6	0.843882	0.0135243	LIF, STC1, FBLN1, PTGS2, A1CF, PPARD	653	42	19157	4.19099	1	0.440709	0.435507			GOTERM_BP_DIRECT	GO:0071466~cellular response to xenobiotic stimulus	14	0.633198	0.00396215	KCNH2, DDC, EDN1, KCNC1, PPM1E, UCHL1, REST, RNF149, MYC, IL1B, KCNQ1, PDE4A, TLR3, NKX3-1	1840	60	19157	2.42933	1	0.217226	0.214918
GOTERM_BP_DIRECT	GO:0050919~negative chemotaxis	6	0.682594	0.0203057	SEMA5A, SEMA3C, FLRT3, SEMA3A, SEMA6D, SLIT2	803	38	19157	3.76686	1	0.703084	0.699374			GOTERM_BP_DIRECT	GO:0071392~cellular response to estradiol stimulus	6	0.843882	0.0135243	CCNA2, SFRP1, ITGA2, AQP4, EGFR, IGF1R	653	42	19157	4.19099	1	0.440709	0.435507			GOTERM_BP_DIRECT	GO:0007224~smoothened signaling pathway	15	0.678426	0.004036	STIL, ARL3, PTCH1, PAX6, TGFBR2, DISP2, DISP3, SHH, BOC, GPC2, B9D1, NKX6-1, CC2D2A, NKX2-2, CDON	1840	67	19157	2.33091	1	0.219147	0.216819
GOTERM_BP_DIRECT	GO:0042593~glucose homeostasis	11	1.25142	0.021316	IL6, G6PC2, RPH3AL, RBP4, SLC16A1, CNR1, WFS1, PTCH1, PDX1, PCK1, STXBP5L	803	114	19157	2.30197	1	0.731038	0.72718			GOTERM_BP_DIRECT	GO:0071456~cellular response to hypoxia	11	1.54712	0.0141317	CCNA2, SFRP1, CASR, MYC, PMAIP1, STC1, FMN2, PCK1, PTGS2, AQP3, PPARD	653	131	19157	2.4634	1	0.456119	0.450735			GOTERM_BP_DIRECT	GO:0008284~positive regulation of cell proliferation	71	3.21122	0.00451887	ITGB1, CSF1, FLT3, CDCA7L, ROGDI, MPL, TCIRG1, FOXM1, ETS1, CX3CL1, SHH, HMGN5, FGF9, MYC, GPER1, SOX9, CCN2, SOX4, NKX3-1, CASR, EDN1, EDN3, IL11RA, IL15, SOX11, LIFR, CCDC117, OSMR, ISL1, ADRA2A, RUNX2, TGFBR2, ADCYAP1, CCKBR, IL1B, TRAF5, KIT, SHANK2, TSPYL5, SHC4, PDGFB, PDGFA, CRIP2, THBS1, EGFR, SLC25A27, EFNB2, PKHD1, ERBB3, PDGFD, ERBB2, PDGFC, LYN, WWTR1, TGFB2, MARCKSL1, EGR4, LIF, MEIS…	1840	534	19157	1.38429	1	0.240552	0.237997
GOTERM_BP_DIRECT	GO:0016042~lipid catabolic process	10	1.13766	0.0215956	PNLIPRP1, PLCXD3, PLCB4, CLPS, PLA2G1B, LIPG, LPL, PLA2G7, PLD3, PLA1A	803	98	19157	2.43437	1	0.733638	0.729767			GOTERM_BP_DIRECT	GO:0045669~positive regulation of osteoblast differentiation	8	1.12518	0.0147437	WWTR1, IL6, HGF, FFAR4, BMPR1B, CCN1, FGF2, BMP6	653	76	19157	3.0881	1	0.471382	0.465818			GOTERM_BP_DIRECT	GO:0030031~cell projection assembly	8	0.361827	0.00457606	SCIN, RHOJ, PDGFA, PARVA, PARVB, RAC1, NEFH, MTSS2	1840	23	19157	3.62136	1	0.240552	0.237997
GOTERM_BP_DIRECT	GO:0007409~axonogenesis	9	1.02389	0.0227354	PARD6B, DCC, MAP1B, ATL1, APLP1, S100A6, NRCAM, CTNNA2, ADCY1	803	83	19157	2.58688	1	0.753946	0.749968			GOTERM_BP_DIRECT	GO:0001501~skeletal system development	11	1.54712	0.0155768	ADAMTS4, NPR3, IGF2, PRELP, BMPR1B, ETS2, BMP6, TBX3, EPHA2, FGFR1, BMP5	653	133	19157	2.42636	1	0.493363	0.48754			GOTERM_BP_DIRECT	GO:0045921~positive regulation of exocytosis	8	0.361827	0.00457606	CADPS2, FGA, RAB3A, CADPS, FGG, RAB27A, SNCA, EXPH5	1840	23	19157	3.62136	1	0.240552	0.237997
GOTERM_BP_DIRECT	GO:0060348~bone development	7	0.796359	0.0227927	GJA1, SRD5A1, PDGFC, GNAS, PAPSS2, MAP2K6, TGM2	803	53	19157	3.1509	1	0.753946	0.749968			GOTERM_BP_DIRECT	GO:0050680~negative regulation of epithelial cell proliferation	7	0.984529	0.0160381	TGFBR3, SFRP1, MAGED1, GPC3, PAX6, ISL1, PPARD	653	60	19157	3.42264	1	0.49942	0.493525			GOTERM_BP_DIRECT	GO:0051965~positive regulation of synapse assembly	14	0.633198	0.00460212	LINGO2, NLGN1, BHLHB9, LRRN3, NRXN1, TPBG, AMIGO2, IL1RAP, EFNA5, FLRT2, FLRT3, LRRN1, GHRL, EPHB2	1840	61	19157	2.3895	1	0.240552	0.237997
GOTERM_BP_DIRECT	GO:0006636~unsaturated fatty acid biosynthetic process	4	0.455063	0.0228215	FADS2, SCD, SCD5, ELOVL7	803	15	19157	6.36181	1	0.753946	0.749968			GOTERM_BP_DIRECT	GO:0033137~negative regulation of peptidyl-serine phosphorylation	5	0.703235	0.0160628	MLXIPL, INPP5F, HGF, DDIT4, DKK1	653	29	19157	5.05809	1	0.49942	0.493525			GOTERM_BP_DIRECT	GO:0009611~response to wounding	15	0.678426	0.00464321	TGFB2, MRLN, DST, ITGB4, PLLP, PDGFB, PDGFA, PAX6, GAP43, ZFP36, GRIN2A, MYC, CCN2, RAC1, F2RL2	1840	68	19157	2.29664	1	0.240552	0.237997
GOTERM_BP_DIRECT	GO:0010894~negative regulation of steroid biosynthetic process	3	0.341297	0.023468	INSIG2, NR0B1, WNT4	803	6	19157	11.9284	1	0.768258	0.764204			GOTERM_BP_DIRECT	GO:1901998~toxin transport	6	0.843882	0.0163385	SLC22A3, SLC7A8, RAB29, SLC29A4, ANTXR2, ATP6V0A1	653	44	19157	4.00049	1	0.503374	0.497432			GOTERM_BP_DIRECT	GO:0031116~positive regulation of microtubule polymerization	9	0.407056	0.00484227	OCLN, PSRC1, NAV3, MAP1B, ARL3, RAC1, MAPT, MET, CDK5R1	1840	29	19157	3.23113	1	0.248585	0.245944
GOTERM_BP_DIRECT	GO:0008283~cell proliferation	13	1.47895	0.0238979	CD74, ENPEP, SH2D2A, ITGA2, GRHL2, SORL1, BYSL, UCHL1, GNG2, MYC, LIPG, BUB1, FAM83B	803	150	19157	2.06759	1	0.775283	0.771192			GOTERM_BP_DIRECT	GO:0018149~peptide cross-linking	5	0.703235	0.0180474	SPRR3, ANXA1, PI3, SPRR1A, TGM2	653	30	19157	4.88948	1	0.551015	0.544512			GOTERM_BP_DIRECT	GO:0051781~positive regulation of cell division	12	0.542741	0.00496237	IL1A, TGFB2, SHH, FGF9, MACC1, IL1B, PDGFD, PDGFC, PDGFB, PDGFA, FGFR2, NKX3-1	1840	48	19157	2.60285	1	0.252455	0.249773
GOTERM_BP_DIRECT	GO:0010628~positive regulation of gene expression	32	3.6405	0.0245552	PRKN, PID1, TNC, FBLN1, C14ORF93, LRRC32, FGF2, ROBO1, GJA1, FGF7, HMGN5, FGF9, MYC, KPNA7, NKX2-2, MARK1, CD74, IL33, CASR, ITGA3, EPHX2, MSN, SERPINB9, INHBA, DKK1, BMP6, SFRP4, IL6, ALDH1A2, FGF19, IAPP, IL7R	803	509	19157	1.49984	1	0.789495	0.785329			GOTERM_BP_DIRECT	GO:0016477~cell migration	17	2.391	0.0184592	VAV3, ENPEP, LAMB3, ATRNL1, LAMA3, SORL1, TGFBR3, PODXL, ELMO1, GPC3, BDKRB1, LCP1, CTNNA2, CD44, MEGF9, EPHA2, FGFR1	653	263	19157	1.8963	1	0.558556	0.551964			GOTERM_BP_DIRECT	GO:0060252~positive regulation of glial cell proliferation	7	0.316599	0.00522155	LYN, PLAG1, MYC, IL1B, MYB, TNF, EGFR	1840	18	19157	4.04888	1	0.260939	0.258167
GOTERM_BP_DIRECT	GO:0021915~neural tube development	5	0.568828	0.0248599	SEMA3C, SALL2, ALDH1A2, GRHL2, EPHA2	803	27	19157	4.41792	1	0.790695	0.786523			GOTERM_BP_DIRECT	GO:0070848~response to growth factor	4	0.562588	0.0186904	ANXA3, MYC, MEIS2, EPHA2	653	17	19157	6.9028	1	0.560547	0.553931			GOTERM_BP_DIRECT	GO:0051895~negative regulation of focal adhesion assembly	7	0.316599	0.00522155	DMTN, SRC, RCC2, FAM107A, THBS1, PHLDB2, ARHGAP6	1840	18	19157	4.04888	1	0.260939	0.258167
GOTERM_BP_DIRECT	GO:0048661~positive regulation of smooth muscle cell proliferation	8	0.910125	0.0250317	IL6, MYC, ITGA2, PTGS2, FGF2, EREG, TGM2, HBEGF	803	69	19157	2.766	1	0.790695	0.786523			GOTERM_BP_DIRECT	GO:0001933~negative regulation of protein phosphorylation	8	1.12518	0.0190956	WWTR1, PID1, BDKRB1, FBLN1, PAX6, SLIT2, EPHB2, SH3GL2	653	80	19157	2.93369	1	0.567676	0.560976			GOTERM_BP_DIRECT	GO:0001886~endothelial cell morphogenesis	6	0.27137	0.0054004	COL18A1, CLIC4, ARHGEF26, HEG1, COL22A1, MET	1840	13	19157	4.80527	1	0.264964	0.262149
GOTERM_BP_DIRECT	GO:0006906~vesicle fusion	6	0.682594	0.0273819	VAV3, SYT4, SYT11, CAV2, SYT13, STX1A	803	41	19157	3.49124	1	0.85002	0.845535			GOTERM_BP_DIRECT	GO:0022617~extracellular matrix disassembly	6	0.843882	0.019517	ADAMTS4, MMP7, MMP1, MMP3, LCP1, MMP10	653	46	19157	3.82655	1	0.570199	0.563469			GOTERM_BP_DIRECT	GO:0048488~synaptic vesicle endocytosis	11	0.497512	0.00544286	SYT5, NLGN1, AMPH, SYP, STON2, SNCB, STX1A, SH3GL2, VAMP2, DNM1, SNCA	1840	42	19157	2.7268	1	0.264964	0.262149
GOTERM_BP_DIRECT	GO:0001658~branching involved in ureteric bud morphogenesis	6	0.682594	0.0273819	MYC, PTCH1, GPC3, NPNT, FGF2, WNT4	803	41	19157	3.49124	1	0.85002	0.845535			GOTERM_BP_DIRECT	GO:0001755~neural crest cell migration	6	0.843882	0.019517	SEMA5A, EDNRB, SEMA3C, EDN3, SEMA6D, ISL1	653	46	19157	3.82655	1	0.570199	0.563469			GOTERM_BP_DIRECT	GO:0006836~neurotransmitter transport	11	0.497512	0.00544286	SLC6A6, SLC22A3, SLC6A17, SV2B, SLC6A16, SLC29A4, CPLX2, CPLX1, STX1A, SLC18A2, SLC6A4	1840	42	19157	2.7268	1	0.264964	0.262149
GOTERM_BP_DIRECT	GO:0016477~cell migration	19	2.16155	0.0285049	VAV3, DOCK5, ENPEP, ATRNL1, WWC2, RHOBTB3, MST1R, SORL1, TGFBR3, APC, GPC3, SDC1, BDKRB1, LCP1, CTNNA2, MET, MISP, MEGF9, EPHA2	803	263	19157	1.72349	1	0.877294	0.872665			GOTERM_BP_DIRECT	GO:0035633~maintenance of permeability of blood-brain barrier	5	0.703235	0.0201779	IL6, GJA1, SLC1A1, PTGS2, CLDN1	653	31	19157	4.73176	1	0.584468	0.57757			GOTERM_BP_DIRECT	GO:0008360~regulation of cell shape	26	1.17594	0.00576268	PRAG1, FBLIM1, ARHGAP18, RND3, FGD2, PALM2AKAP2, EPS8, FAM171A1, CCL7, EPB41L3, CCL2, RAC1, MYH10, PLXNA4, DMTN, TPM1, PARVA, ERMN, RHOB, DNMBP, FMNL2, RHOJ, KIT, GAS2, MYH9, CRK	1840	153	19157	1.76926	1	0.278136	0.27518
GOTERM_BP_DIRECT	GO:0060326~cell chemotaxis	8	0.910125	0.0287478	SEMA5A, PDGFRA, CXCL12, CCL21, HGF, CCR7, EPHA2, HBEGF	803	71	19157	2.68809	1	0.877294	0.872665			GOTERM_BP_DIRECT	GO:1904646~cellular response to beta-amyloid	6	0.843882	0.021248	GJA1, CACNA2D1, CASP4, CACNA1A, EPHB2, IGF1R	653	47	19157	3.74514	1	0.592469	0.585476			GOTERM_BP_DIRECT	GO:0070542~response to fatty acid	8	0.361827	0.00593328	PCSK1, GIPR, UCP2, ILDR1, FFAR1, CCN2, SOX9, TLR2	1840	24	19157	3.47047	1	0.283943	0.280926
GOTERM_BP_DIRECT	GO:0006836~neurotransmitter transport	6	0.682594	0.0300479	GABRA2, SLC22A3, SLC6A17, SLC1A1, SLC1A2, STX1A	803	42	19157	3.40811	1	0.909125	0.904328			GOTERM_BP_DIRECT	GO:0050804~modulation of synaptic transmission	7	0.984529	0.021455	SRGN, LRFN2, SLC4A8, PLCB4, CACNA1A, CEL, PPP1R9A	653	64	19157	3.20872	1	0.592469	0.585476			GOTERM_BP_DIRECT	GO:0070098~chemokine-mediated signaling pathway	15	0.678426	0.00607876	FOXC1, CXCL9, CCL22, CXCL1, CXCL3, CXCL2, CX3CL1, CXCL10, CXCL11, CCL8, CXCL12, CCL7, CCL4, CCL2, ACKR3	1840	70	19157	2.23102	1	0.28846	0.285395
GOTERM_BP_DIRECT	GO:0033137~negative regulation of peptidyl-serine phosphorylation	5	0.568828	0.0315158	DMTN, RASSF2, INPP5F, HGF, DKK1	803	29	19157	4.11324	1	0.909125	0.904328			GOTERM_BP_DIRECT	GO:1901215~negative regulation of neuron death	7	0.984529	0.021455	CHGA, PM20D1, SERPINF1, ENO2, TAC1, SORL1, CD200	653	64	19157	3.20872	1	0.592469	0.585476			GOTERM_BP_DIRECT	GO:0006006~glucose metabolic process	14	0.633198	0.00613064	DCXR, CREM, NPY1R, TNF, GCK, OAS1, MYC, KCNQ1, PDK4, GHRL, SLC37A4, PCK1, GDPGP1, PGM1	1840	63	19157	2.31365	1	0.288498	0.285432
GOTERM_BP_DIRECT	GO:0030534~adult behavior	5	0.568828	0.0315158	RNF180, SLC1A1, SLC1A2, SLC7A11, GABRG2	803	29	19157	4.11324	1	0.909125	0.904328			GOTERM_BP_DIRECT	GO:0071333~cellular response to glucose stimulus	8	1.12518	0.021578	NEUROD1, CASR, KCNJ11, SERPINF1, AQP4, PCK1, AACS, IGF1R	653	82	19157	2.86214	1	0.592469	0.585476			GOTERM_BP_DIRECT	GO:0007015~actin filament organization	24	1.08548	0.00618329	TMOD1, MARCKSL1, HIP1, TPM1, TMOD2, SORBS2, SHROOM1, RND3, ARHGAP6, OOEP, ERMN, RHOB, ACTC1, POF1B, MYO5B, RUFY3, BCL2, ELMO1, CTNNA1, NCK2, RAC1, CTNNA2, CGNL1, DBN1	1840	138	19157	1.81068	1	0.288571	0.285504
GOTERM_BP_DIRECT	GO:0002606~positive regulation of dendritic cell antigen processing and presentation	3	0.341297	0.0319535	CD74, CCL21, CCR7	803	7	19157	10.2243	1	0.909125	0.904328			GOTERM_BP_DIRECT	GO:0008544~epidermis development	8	1.12518	0.021578	SPRR3, FGF7, LAMB3, LAMA3, EMP1, SVEP1, LAMC2, SPRR1A	653	82	19157	2.86214	1	0.592469	0.585476			GOTERM_BP_DIRECT	GO:0032147~activation of protein kinase activity	16	0.723654	0.00672273	TGFB2, RIPK3, PDGFB, PRKAG2, MOB3B, ADRA2A, TGFBR2, CAMKK2, GPRC5B, MADD, TNIK, ECT2, FGF13, PAK2, CDK5R2, CDK5R1	1840	78	19157	2.13567	1	0.311174	0.307868
GOTERM_BP_DIRECT	GO:2000669~negative regulation of dendritic cell apoptotic process	3	0.341297	0.0319535	CXCL12, CCL21, CCR7	803	7	19157	10.2243	1	0.909125	0.904328			GOTERM_BP_DIRECT	GO:2000660~negative regulation of interleukin-1-mediated signaling pathway	3	0.421941	0.0216778	IL6, IL1RN, IL1R2	653	7	19157	12.573	1	0.592469	0.585476			GOTERM_BP_DIRECT	GO:0001934~positive regulation of protein phosphorylation	32	1.44731	0.0068965	SEMA7A, LRRK2, PELI2, KNDC1, EFNA5, TNF, EGFR, CAMKK2, FXR1, CCND3, FGF9, RB1CC1, GPER1, ERBB2, SOX9, CCN2, RAC1, NKX3-1, CDON, NIBAN1, LYN, LIMCH1, PLAUR, MOB3B, CLIP3, DAB2, BMP2, IL1B, PECAM1, FAS, PIN1, TNIK	1840	204	19157	1.63316	1	0.316622	0.313258
GOTERM_BP_DIRECT	GO:0016191~synaptic vesicle uncoating	3	0.341297	0.0319535	DNAJC6, NOSTRIN, SH3GL2	803	7	19157	10.2243	1	0.909125	0.904328			GOTERM_BP_DIRECT	GO:0007435~salivary gland morphogenesis	3	0.421941	0.0216778	TGFB3, PAX6, EGFR	653	7	19157	12.573	1	0.592469	0.585476			GOTERM_BP_DIRECT	GO:0050808~synapse organization	13	0.587969	0.0070316	NLGN1, RAB39B, L1CAM, ELFN1, SLC8A2, NFASC, PPFIBP2, TNR, PIN1, APBB2, MAPT, SNCB, SNCA	1840	57	19157	2.37453	1	0.320221	0.316819
GOTERM_BP_DIRECT	GO:2000660~negative regulation of interleukin-1-mediated signaling pathway	3	0.341297	0.0319535	IL6, IL1RN, IL1R2	803	7	19157	10.2243	1	0.909125	0.904328			GOTERM_BP_DIRECT	GO:0060078~regulation of postsynaptic membrane potential	5	0.703235	0.0224567	GABRA2, GABRA1, FGF14, GABRG2, GRIA3	653	32	19157	4.58389	1	0.594949	0.587927			GOTERM_BP_DIRECT	GO:0060993~kidney morphogenesis	5	0.226142	0.00718124	WWTR1, GCNT1, GCNT3, PRKX, SOX4	1840	9	19157	5.78412	1	0.321222	0.317809
GOTERM_BP_DIRECT	GO:0010807~regulation of synaptic vesicle priming	3	0.341297	0.0319535	NAPB, STXBP1, STX1A	803	7	19157	10.2243	1	0.909125	0.904328			GOTERM_BP_DIRECT	GO:0043552~positive regulation of phosphatidylinositol 3-kinase activity	5	0.703235	0.0224567	VAV3, PDGFRA, CCL21, KIT, FGF2	653	32	19157	4.58389	1	0.594949	0.587927			GOTERM_BP_DIRECT	GO:0046777~protein autophosphorylation	29	1.31162	0.00722423	ALK, CAMK2B, SMG1, FLT3, SRC, LRRK2, PRKX, EGFR, CAMKK2, RB1CC1, ERBB2, PIM1, CSK, PAK2, EPHB4, LYN, YES1, RIPK3, EIF2AK1, NEK6, STK17B, MYO3A, KIT, AAK1, TNIK, PRKD1, CDK12, FGFR2, MAP3K12	1840	180	19157	1.67739	1	0.321222	0.317809
GOTERM_BP_DIRECT	GO:0070848~response to growth factor	4	0.455063	0.032063	ANXA3, MYC, MEIS2, EPHA2	803	17	19157	5.61336	1	0.909125	0.904328			GOTERM_BP_DIRECT	GO:0006094~gluconeogenesis	5	0.703235	0.0224567	G6PC2, RBP4, GPD1, PCK1, ENO2	653	32	19157	4.58389	1	0.594949	0.587927			GOTERM_BP_DIRECT	GO:0001666~response to hypoxia	29	1.31162	0.00722423	RYR2, PDGFA, ITPR2, KCNA5, ETS1, THBS1, TNF, ASCL2, SLC6A4, ALKBH5, UCP2, MYB, DNMT3B, TGFB2, EGLN3, VCAM1, ITGA2, ARNT, AGTRAP, TGFBR2, IL1A, BMP2, REST, CXCL12, KCNMA1, PIN1, CRYAB, AJUBA, TLR2	1840	180	19157	1.67739	1	0.321222	0.317809
GOTERM_BP_DIRECT	GO:0071347~cellular response to interleukin-1	9	1.02389	0.0328266	SFRP1, CCL8, CCL22, CCL21, MYC, AQP4, PCK1, TFPI, GBP3	803	89	19157	2.41248	1	0.923505	0.918632			GOTERM_BP_DIRECT	GO:0071356~cellular response to tumor necrosis factor	11	1.54712	0.0224708	SFRP1, PID1, CCL22, KCNJ11, CCL21, GPD1, HAS2, PCK1, YBX3, CLDN1, GBP3	653	141	19157	2.28869	1	0.594949	0.587927			GOTERM_BP_DIRECT	GO:0003148~outflow tract septum morphogenesis	8	0.361827	0.00756963	ROBO2, TGFB2, SEMA3C, PARVA, ISL1, FGFR2, TGFBR2, ROBO1	1840	25	19157	3.33165	1	0.328805	0.325312
GOTERM_BP_DIRECT	GO:0006935~chemotaxis	11	1.25142	0.0337907	CMTM8, CCL8, CXCL12, CCL22, PLAU, PLAUR, CCR7, FPR3, CCN1, FGF2, CXCL5	803	123	19157	2.13353	1	0.943257	0.93828			GOTERM_BP_DIRECT	GO:0042391~regulation of membrane potential	9	1.26582	0.0230734	RIMS2, GABRA2, GLRA1, SLC4A8, GABRA1, TAFA4, KCNJ11, CNIH2, GABRG2	653	102	19157	2.58855	1	0.601573	0.594472			GOTERM_BP_DIRECT	GO:0060664~epithelial cell proliferation involved in salivary gland morphogenesis	4	0.180914	0.00761188	SHH, TNF, FGFR2, NKX3-1	1840	5	19157	8.32913	1	0.328805	0.325312
GOTERM_BP_DIRECT	GO:0071356~cellular response to tumor necrosis factor	12	1.36519	0.0348454	SFRP1, CCL8, PID1, CCL22, KCNJ11, CCL21, GPD1, GBA, PCK1, NPNT, YBX3, GBP3	803	141	19157	2.03036	1	0.945895	0.940904			GOTERM_BP_DIRECT	GO:0007173~epidermal growth factor receptor signaling pathway	6	0.843882	0.023076	EFEMP1, PLCE1, TGFA, AREG, EGFR, HBEGF	653	48	19157	3.66711	1	0.601573	0.594472			GOTERM_BP_DIRECT	GO:0098914~membrane repolarization during atrial cardiac muscle cell action potential	4	0.180914	0.00761188	KCNJ5, KCNQ1, KCNN2, KCNA5	1840	5	19157	8.32913	1	0.328805	0.325312
GOTERM_BP_DIRECT	GO:0002244~hematopoietic progenitor cell differentiation	8	0.910125	0.034993	PDGFRA, SFRP1, PTPRC, FST, ACP6, RRS1, WDR7, INHBA	803	74	19157	2.57911	1	0.945895	0.940904			GOTERM_BP_DIRECT	GO:0007416~synapse assembly	7	0.984529	0.0245775	KIRREL3, GPM6A, PCLO, CDH2, RAB29, NRCAM, MAPT	653	66	19157	3.11149	1	0.629393	0.621964			GOTERM_BP_DIRECT	GO:0060048~cardiac muscle contraction	11	0.497512	0.00769784	MAP2K3, KCNH2, RYR2, ACTC1, PPP1R13L, KCNQ1, TPM1, SCN3B, SMAD5, SCN1B, MAP2K6	1840	44	19157	2.60285	1	0.328805	0.325312
GOTERM_BP_DIRECT	GO:0021983~pituitary gland development	5	0.568828	0.0351985	PCSK1, ADCYAP1, SRD5A1, ALDH1A2, NR0B1	803	30	19157	3.97613	1	0.945895	0.940904			GOTERM_BP_DIRECT	GO:0045765~regulation of angiogenesis	5	0.703235	0.024886	IL6, SFRP1, ENPP2, FGF2, EPHA2	653	33	19157	4.44499	1	0.629393	0.621964			GOTERM_BP_DIRECT	GO:0009743~response to carbohydrate	6	0.27137	0.00774413	LYN, NQO1, IL1B, MAP1B, ME1, HNF1B	1840	14	19157	4.46203	1	0.328805	0.325312
GOTERM_BP_DIRECT	GO:0007159~leukocyte cell-cell adhesion	5	0.568828	0.0351985	NT5E, PTPRC, OLR1, MSN, SELE	803	30	19157	3.97613	1	0.945895	0.940904			GOTERM_BP_DIRECT	GO:0048863~stem cell differentiation	5	0.703235	0.024886	GPM6A, KIT, PDX1, LIF, A2M	653	33	19157	4.44499	1	0.629393	0.621964			GOTERM_BP_DIRECT	GO:0048172~regulation of short-term neuronal synaptic plasticity	6	0.27137	0.00774413	SYNGR1, RAB3A, GRIK2, SYP, SHISA6, SLC8A2	1840	14	19157	4.46203	1	0.328805	0.325312
GOTERM_BP_DIRECT	GO:0014059~regulation of dopamine secretion	5	0.568828	0.0351985	PRKN, SYT4, SYT11, SYT13, SYT7	803	30	19157	3.97613	1	0.945895	0.940904			GOTERM_BP_DIRECT	GO:0043388~positive regulation of DNA binding	5	0.703235	0.024886	MYC, ITGA2, PLAUR, PDX1, ISL1	653	33	19157	4.44499	1	0.629393	0.621964			GOTERM_BP_DIRECT	GO:0008285~negative regulation of cell proliferation	61	2.75893	0.00782562	COL18A1, TES, CXCL1, PTPRK, ETS1, FGFRL1, ADAMTS1, GPER1, RPS6KA2, RB1CC1, NCK2, SOX4, NKX3-1, DUSP1, P3H2, P3H3, SSTR1, SSTR2, IL1A, IL1B, RAPGEF2, IAPP, NUPR1, TLR2, THBS1, CYP27B1, SCIN, RBBP4, CLMN, FRZB, TP53INP1, SH3BP4, CSK, LYN, TFAP2A, RBM38, TGFB2, CDKN2B, GABBR1, CDKN2C, FZD5, EIF2AK1, TPBG, DAB2IP, LIF, IFNLR1, KLF4, PTPN14, DHRS2, ST18, BMP5, BMP2, REST, SPRY2, CD9, PEMT, ACKR3, SPRY…	1840	457	19157	1.38971	1	0.329786	0.326282
GOTERM_BP_DIRECT	GO:1990573~potassium ion import across plasma membrane	6	0.682594	0.0358551	KCNH2, ATP4A, KCNJ6, KCNJ8, KCNJ11, KCNJ16	803	44	19157	3.2532	1	0.956401	0.951354			GOTERM_BP_DIRECT	GO:0007413~axonal fasciculation	4	0.562588	0.0253312	SEMA5A, NRCAM, CNTN4, EPHB2	653	19	19157	6.17619	1	0.631231	0.623781			GOTERM_BP_DIRECT	GO:0007163~establishment or maintenance of cell polarity	12	0.542741	0.00801744	PARD6B, CARMIL2, PARD6A, PARD3, CCL4, CTNNA1, PARD6G, PARVA, PARVB, RAC1, RND3, RHOB	1840	51	19157	2.44974	1	0.333809	0.330262
GOTERM_BP_DIRECT	GO:0009749~response to glucose	8	0.910125	0.0372594	PFKFB2, SREBF1, PCSK1, GJA1, UCN3, LPL, MAFA, NKX2-2	803	75	19157	2.54472	1	0.973056	0.967922			GOTERM_BP_DIRECT	GO:0017158~regulation of calcium ion-dependent exocytosis	4	0.562588	0.0253312	SYT4, RPH3AL, SYT11, SYT13	653	19	19157	6.17619	1	0.631231	0.623781			GOTERM_BP_DIRECT	GO:0035335~peptidyl-tyrosine dephosphorylation	19	0.85934	0.00803931	PTPRT, DUSP4, PTPRN2, DUSP1, PTPRN, DUSP28, PTPRK, PTPN12, DUSP26, PTPN14, PALD1, PTPRG, PTP4A1, PTP4A2, DUSP23, UBASH3B, DNAJC6, PTPN9, ACP3	1840	102	19157	1.93938	1	0.333809	0.330262
GOTERM_BP_DIRECT	GO:0031100~animal organ regeneration	6	0.682594	0.0390001	TGFBR3, CXCL12, ANXA3, HGF, PDX1, LCP1	803	45	19157	3.1809	1	0.973056	0.967922			GOTERM_BP_DIRECT	GO:0007268~chemical synaptic transmission	16	2.25035	0.0261385	GABRA2, GRIA2, GABRA1, SLC1A1, SLC1A2, CACNA1A, GAD2, LPAR3, CEL, GABRG2, GJD2, GLRA1, DLG2, AMPH, TAC1, NPTX2	653	252	19157	1.86266	1	0.646593	0.638961			GOTERM_BP_DIRECT	GO:0098742~cell-cell adhesion via plasma-membrane adhesion molecules	10	0.452284	0.00849652	CDH6, ITGAM, CDH3, FLRT3, CDHR3, PECAM1, UNC5D, CDH17, CDH18, FGFRL1	1840	38	19157	2.73985	1	0.348775	0.34507
GOTERM_BP_DIRECT	GO:0070527~platelet aggregation	6	0.682594	0.0390001	PDGFRA, STXBP1, GNAS, MYH9, SLC7A11, VCL	803	45	19157	3.1809	1	0.973056	0.967922			GOTERM_BP_DIRECT	GO:0030178~negative regulation of Wnt signaling pathway	6	0.843882	0.0270294	SFRP4, SFRP1, FGF9, APCDD1L, NLK, DKK1	653	50	19157	3.52043	1	0.658774	0.650999			GOTERM_BP_DIRECT	GO:0001933~negative regulation of protein phosphorylation	16	0.723654	0.00852329	LYN, NIBAN1, WWTR1, KIRREL1, PID1, KIRREL2, LRRK2, DAB2IP, PAX6, C9ORF72, OCLN, PARD6A, TERF2IP, INSM1, EPHB2, SH3GL2	1840	80	19157	2.08228	1	0.348775	0.34507
GOTERM_BP_DIRECT	GO:0035633~maintenance of permeability of blood-brain barrier	5	0.568828	0.0391198	IL6, GJA1, SLC1A1, PTGS2, VCL	803	31	19157	3.84787	1	0.973056	0.967922			GOTERM_BP_DIRECT	GO:0019933~cAMP-mediated signaling	5	0.703235	0.0274677	RIMS2, GLP1R, PCLO, ADGRG6, TGM2	653	34	19157	4.31425	1	0.658774	0.650999			GOTERM_BP_DIRECT	GO:0033674~positive regulation of kinase activity	15	0.678426	0.00887608	ALK, FLT3, RYK, LMO4, PIFO, EGFR, ERBB3, KIT, ERBB2, EPHB2, MET, CD44, EPHB4, FGFR2, EPHA2	1840	73	19157	2.13933	1	0.360599	0.356767
GOTERM_BP_DIRECT	GO:0048675~axon extension	5	0.568828	0.0391198	SEMA5A, EDN3, MAP1B, RAPH1, VCL	803	31	19157	3.84787	1	0.973056	0.967922			GOTERM_BP_DIRECT	GO:0043154~negative regulation of cysteine-type endopeptidase activity involved in apoptotic process	7	0.984529	0.0279897	HGF, DPEP1, SERPINB9, PTGS2, CRYAB, CD44, NAIP	653	68	19157	3.01998	1	0.658774	0.650999			GOTERM_BP_DIRECT	GO:0043407~negative regulation of MAP kinase activity	11	0.497512	0.00906553	LYN, UCHL1, BMP2, RGS2, DUSP1, SMPD1, IL1B, DAB2IP, SPRY2, SPRY1, SORL1	1840	45	19157	2.54501	1	0.3641	0.360231
GOTERM_BP_DIRECT	GO:0050731~positive regulation of peptidyl-tyrosine phosphorylation	9	1.02389	0.0410325	IL11, CD74, IL6, FGF7, RELN, PTPRC, HGF, IGF2, BMP6	803	93	19157	2.30872	1	0.973056	0.967922			GOTERM_BP_DIRECT	GO:0030334~regulation of cell migration	9	1.26582	0.0282526	DOCK10, FGF7, SERPINE2, FGF9, LAMA3, ENPP2, PAX6, PLXNC1, FGF2	653	106	19157	2.49087	1	0.658774	0.650999			GOTERM_BP_DIRECT	GO:0042493~response to drug	42	1.89959	0.00909121	COL18A1, NNMT, ABCB1, SEMA3C, SRC, MGST1, ADCY1, THBS1, AACS, SLC6A4, NEUROD1, GRIN2A, CDH3, OXCT1, NPC1L1, MYC, SMPD1, DNMT3B, NKX6-1, HADH, SNCA, MAP2K6, TGIF1, LYN, NQO1, TGFB2, RPH3AL, SLC12A5, ABCC8, ABCA3, ITGA2, PTCH1, CYBB, GAD2, HNF1B, TGFBR2, GNAO1, DAB1, ACTC1, MAP1B, BCL2, PEMT	1840	293	19157	1.49242	1	0.3641	0.360231
GOTERM_BP_DIRECT	GO:0016311~dephosphorylation	9	1.02389	0.0410325	PFKFB2, DUSP5, G6PC2, NT5E, PFKFB3, PTPRC, ACP6, EPHX2, ACP3	803	93	19157	2.30872	1	0.973056	0.967922			GOTERM_BP_DIRECT	GO:0001553~luteinization	3	0.421941	0.0282593	PDGFRA, PTPRN, A2M	653	8	19157	11.0013	1	0.658774	0.650999			GOTERM_BP_DIRECT	GO:0051091~positive regulation of sequence-specific DNA binding transcription factor activity	21	0.949796	0.00931644	FOXA1, EDN1, BEX1, JUP, ESR1, TNF, SAV1, NEUROD1, BMP2, TRIM5, IL1B, DDIT3, KIT, TRAF5, TRIM37, TCF3, NDP, TP53BP1, NKX6-1, TRIM22, NKX3-1	1840	119	19157	1.83731	1	0.370492	0.366556
GOTERM_BP_DIRECT	GO:0008584~male gonad development	10	1.13766	0.0412519	SFRP1, GJA1, FGF9, SRD5A1, RHOBTB3, NR0B1, INHBA, TLR5, YBX3, WNT4	803	110	19157	2.1688	1	0.973056	0.967922			GOTERM_BP_DIRECT	GO:0032835~glomerulus development	3	0.421941	0.0282593	WWTR1, ENPEP, PLCE1	653	8	19157	11.0013	1	0.658774	0.650999			GOTERM_BP_DIRECT	GO:0000226~microtubule cytoskeleton organization	22	0.995025	0.00942648	CNP, DST, CRMP1, TUBG2, SPATA7, TTLL7, TTLL6, WEE1, TUBB2B, PARD3, MAP1B, MAP1A, TUBB1, MAP7D2, MAP6, MAP6D1, MAP4, MAPT, NEFH, PHLDB2, MARK1, CDK5R1	1840	127	19157	1.80355	1	0.370621	0.366683
GOTERM_BP_DIRECT	GO:0001553~luteinization	3	0.341297	0.0414397	PDGFRA, PTPRN, A2M	803	8	19157	8.9463	1	0.973056	0.967922			GOTERM_BP_DIRECT	GO:0007596~blood coagulation	8	1.12518	0.0287422	SERPINE2, PLAU, ITGA2, TFPI2, PLAUR, ANO6, TFPI, F3	653	87	19157	2.69765	1	0.658774	0.650999			GOTERM_BP_DIRECT	GO:0007275~multicellular organism development	33	1.49254	0.00947839	ALK, NOTCH2, BEX3, DGKD, HLF, FLT3, EGFR, FSTL3, CDH6, ERBB3, ARHGDIB, ERBB2, ENC1, PIM1, EPHB2, ADAMTS9, EPHB4, NKX3-1, PTCD2, EDN3, RYK, LMO2, LIF, HUNK, KLF3, GATM, KIT, CDHR3, ANGPTL2, MET, FGFR2, CDH18, EPHA2	1840	217	19157	1.5833	1	0.370621	0.366683
GOTERM_BP_DIRECT	GO:0071420~cellular response to histamine	3	0.341297	0.0414397	GABRB3, GABRA1, GABRG2	803	8	19157	8.9463	1	0.973056	0.967922			GOTERM_BP_DIRECT	GO:0031018~endocrine pancreas development	4	0.562588	0.0290656	NEUROD1, IL6, ANXA1, RFX6	653	20	19157	5.86738	1	0.658774	0.650999			GOTERM_BP_DIRECT	GO:0071385~cellular response to glucocorticoid stimulus	8	0.361827	0.00951655	ADCYAP1, EDN1, ZFP36, REST, FLT3, FAM107A, SSTR2, ISL1	1840	26	19157	3.20351	1	0.370621	0.366683
GOTERM_BP_DIRECT	GO:0070778~L-aspartate transport	3	0.341297	0.0414397	SLC1A1, SLC1A2, SLC25A12	803	8	19157	8.9463	1	0.973056	0.967922			GOTERM_BP_DIRECT	GO:0043032~positive regulation of macrophage activation	4	0.562588	0.0290656	IL33, IL1RL1, IL4R, PLA2G4A	653	20	19157	5.86738	1	0.658774	0.650999			GOTERM_BP_DIRECT	GO:0007219~Notch signaling pathway	20	0.904568	0.0100461	FOXA1, NOTCH2, FOXC1, JAG1, PSEN2, NRARP, HNF1B, SORBS2, KCNA5, NOTCH2NLA, NR0B2, TGFBR2, APH1A, CDH6, BMP2, RIPPLY2, DNER, HEY2, CNTN1, SOX9	1840	112	19157	1.85918	1	0.387949	0.383827
GOTERM_BP_DIRECT	GO:1903979~negative regulation of microglial cell activation	3	0.341297	0.0414397	GRN, PTPRC, SYT11	803	8	19157	8.9463	1	0.973056	0.967922			GOTERM_BP_DIRECT	GO:0007212~dopamine receptor signaling pathway	4	0.562588	0.0290656	GNAO1, SLC1A1, NSG1, RGS9	653	20	19157	5.86738	1	0.658774	0.650999			GOTERM_BP_DIRECT	GO:0006096~glycolytic process	10	0.452284	0.0101263	PFKFB2, HOOK2, PGK1, ALDOC, OGDHL, ALDOB, ENO2, PFKM, PGM1, GCK	1840	39	19157	2.66959	1	0.387949	0.383827
GOTERM_BP_DIRECT	GO:0051592~response to calcium ion	7	0.796359	0.0417809	PCSK1, CCND1, S100A16, TRPC1, SDC1, SLC25A12, PTGES	803	61	19157	2.73766	1	0.973056	0.967922			GOTERM_BP_DIRECT	GO:0030539~male genitalia development	4	0.562588	0.0290656	PDGFRA, BMP6, TBX3, BMP5	653	20	19157	5.86738	1	0.658774	0.650999			GOTERM_BP_DIRECT	GO:0007268~chemical synaptic transmission	37	1.67345	0.0101676	GABRB3, GRIA2, SNAP25, CHRM3, NLGN1, CNP, NRXN1, PMCH, CACNA1B, CACNA1A, GRIK2, DOC2B, CPLX1, GRM1, GRIN2A, GPR176, SV2B, RPS6KA2, MAPK1, GABRE, SNCB, BSN, SLC18A2, SNCA, SYT5, SLC12A5, HTR1F, GAD2, HTR3A, CACNB3, DLG2, DLG4, KCNQ3, AMPH, HAP1, APBA2, FGF12	1840	252	19157	1.52866	1	0.387949	0.383827
GOTERM_BP_DIRECT	GO:0022617~extracellular matrix disassembly	6	0.682594	0.0423079	MMP12, ADAMTS4, MMP1, MMP3, LCP1, MMP10	803	46	19157	3.11175	1	0.973056	0.967922			GOTERM_BP_DIRECT	GO:0044849~estrous cycle	4	0.562588	0.0290656	MMP7, ANXA1, HAS2, IGF1R	653	20	19157	5.86738	1	0.658774	0.650999			GOTERM_BP_DIRECT	GO:0045860~positive regulation of protein kinase activity	13	0.587969	0.0106515	MAP2K3, SDC4, CSF1, LRRK2, PRKAG2, TNF, CAMKK1, ADCYAP1, DAB1, RASSF2, RAPGEF2, MAPRE3, MAP3K12	1840	60	19157	2.25581	1	0.400562	0.396306
GOTERM_BP_DIRECT	GO:0006486~protein glycosylation	11	1.25142	0.0425779	B3GALNT2, B3GALNT1, B4GAT1, GALNT2, B3GALT2, B3GNT3, ST8SIA4, ST3GAL5, B4GALT6, FUT2, ST6GALNAC5	803	128	19157	2.05019	1	0.973056	0.967922			GOTERM_BP_DIRECT	GO:0050877~neurological system process	6	0.843882	0.0291579	GABRA2, GLRA1, GABRA1, ADGRV1, KCNJ11, GABRG2	653	51	19157	3.4514	1	0.658774	0.650999			GOTERM_BP_DIRECT	GO:0014068~positive regulation of phosphatidylinositol 3-kinase signaling	16	0.723654	0.0106869	TGFB2, FLT3, SRC, PDGFB, PDGFA, CBL, TNF, ERBB3, GPER1, PDGFD, NEDD4, PDGFC, KIT, SOX9, PIK3AP1, NKX3-1	1840	82	19157	2.0315	1	0.400562	0.396306
GOTERM_BP_DIRECT	GO:0021772~olfactory bulb development	4	0.455063	0.0429647	TTC8, AGTPBP1, DPYSL2, SEMA3A	803	19	19157	5.02248	1	0.973056	0.967922			GOTERM_BP_DIRECT	GO:0009888~tissue development	5	0.703235	0.0302033	LAMB3, ATRNL1, LAMA3, LAMC2, MEGF9	653	35	19157	4.19099	1	0.673415	0.665467			GOTERM_BP_DIRECT	GO:0003184~pulmonary valve morphogenesis	6	0.27137	0.010711	NOTCH2, ROBO2, TGFB2, JAG1, HEY2, ROBO1	1840	15	19157	4.16457	1	0.400562	0.396306
GOTERM_BP_DIRECT	GO:0030705~cytoskeleton-dependent intracellular transport	4	0.455063	0.0429647	TUBA1C, KIF5C, MAP6, KIF1A	803	19	19157	5.02248	1	0.973056	0.967922			GOTERM_BP_DIRECT	GO:0090050~positive regulation of cell migration involved in sprouting angiogenesis	5	0.703235	0.0302033	FGFBP1, ANXA1, AKT3, PTGS2, FGF2	653	35	19157	4.19099	1	0.673415	0.665467			GOTERM_BP_DIRECT	GO:0042127~regulation of cell proliferation	26	1.17594	0.0109359	BEX4, ALK, CXCL9, TES, FOXM1, SAV1, CNN2, CCND3, SHH, ERBB3, SOX9, NKX2-3, TFAP2A, TGFB2, EGLN3, JAG1, JUP, TGFBR2, CXCL10, CXCL11, NR5A2, TRNP1, KIT, RAPGEF2, GHRL, EZH2	1840	161	19157	1.68135	1	0.406283	0.401966
GOTERM_BP_DIRECT	GO:0007413~axonal fasciculation	4	0.455063	0.0429647	SEMA5A, CNR1, SEMA3A, NRCAM	803	19	19157	5.02248	1	0.973056	0.967922			GOTERM_BP_DIRECT	GO:0035556~intracellular signal transduction	24	3.37553	0.0307866	VAV3, PLA2G1B, SPHK1, TGFA, IRAK3, FMN2, BMX, NLK, MAPK10, TGFBR3, PLCB4, RASA3, PPP1R1A, RASA4, STK17A, KIT, AKT3, PLEK2, TNIK, SIK2, PAK3, SCG2, RGS9, MARK1	653	444	19157	1.58578	1	0.681934	0.673885			GOTERM_BP_DIRECT	GO:0060253~negative regulation of glial cell proliferation	5	0.226142	0.0110676	ADCYAP1, CDKN2B, ABCC8, IDH2, SOX11	1840	10	19157	5.20571	1	0.408489	0.404149
GOTERM_BP_DIRECT	GO:0031290~retinal ganglion cell axon guidance	4	0.455063	0.0429647	ROBO2, NRCAM, SLIT2, BMPR1B	803	19	19157	5.02248	1	0.973056	0.967922			GOTERM_BP_DIRECT	GO:0090263~positive regulation of canonical Wnt signaling pathway	9	1.26582	0.0326286	SEMA5A, ASPM, SFRP4, SFRP1, ZEB2, FGF9, GPC3, FGF2, EGFR	653	109	19157	2.42231	1	0.718041	0.709566			GOTERM_BP_DIRECT	GO:0051968~positive regulation of synaptic transmission, glutamatergic	8	0.361827	0.0118052	ADCYAP1, NLGN1, NRXN1, TNR, CCL2, GLUL, EGFR, CACNG4	1840	27	19157	3.08486	1	0.427634	0.42309
GOTERM_BP_DIRECT	GO:0010039~response to iron ion	4	0.455063	0.0429647	CCND1, CYBRD1, ABAT, TFF1	803	19	19157	5.02248	1	0.973056	0.967922			GOTERM_BP_DIRECT	GO:0001657~ureteric bud development	5	0.703235	0.033094	ROBO2, ARG2, SFRP1, SLIT2, SIM1	653	36	19157	4.07457	1	0.723585	0.715045			GOTERM_BP_DIRECT	GO:0046697~decidualization	8	0.361827	0.0118052	CYP27B1, TPPP3, GJA1, LIF, MAPK1, GHRL, NDP, CTSV	1840	27	19157	3.08486	1	0.427634	0.42309
GOTERM_BP_DIRECT	GO:2000573~positive regulation of DNA biosynthetic process	4	0.455063	0.0429647	SMOC2, MYC, HGF, FGF2	803	19	19157	5.02248	1	0.973056	0.967922			GOTERM_BP_DIRECT	GO:0030324~lung development	8	1.12518	0.0337339	PDGFRA, FGF7, RBP4, FGF9, CRISPLD2, GPC3, FGF2, EGFR	653	90	19157	2.60773	1	0.732848	0.724198			GOTERM_BP_DIRECT	GO:0030334~regulation of cell migration	19	0.85934	0.0118891	PLEKHG3, BEX4, LMO4, RCC2, NEXN, PRKX, PAX6, SRCIN1, RHOB, DOCK10, PARD6B, FRMD5, FGF9, ENPP2, AMOTL2, RAC1, AMOTL1, AJUBA, PLXNA4	1840	106	19157	1.8662	1	0.427634	0.42309
GOTERM_BP_DIRECT	GO:0015813~L-glutamate transport	4	0.455063	0.0429647	SLC1A1, SLC1A2, SLC17A6, SLC25A12	803	19	19157	5.02248	1	0.973056	0.967922			GOTERM_BP_DIRECT	GO:0009617~response to bacterium	9	1.26582	0.0341844	GPM6A, BAIAP2L1, CLPS, RGS1, RAB29, GPC3, GKN2, SERPINB9, ADAMTS9	653	110	19157	2.40029	1	0.73392	0.725258			GOTERM_BP_DIRECT	GO:0008154~actin polymerization or depolymerization	7	0.316599	0.0118892	VASP, ENAH, SVIL, SCIN, WIPF1, GHRL, VILL	1840	21	19157	3.47047	1	0.427634	0.42309
GOTERM_BP_DIRECT	GO:0048535~lymph node development	4	0.455063	0.0429647	PDPN, RORC, TOX, IL7R	803	19	19157	5.02248	1	0.973056	0.967922			GOTERM_BP_DIRECT	GO:0071636~positive regulation of transforming growth factor beta production	3	0.421941	0.0355257	FERMT1, PTGS2, CD200	653	9	19157	9.77897	1	0.73392	0.725258			GOTERM_BP_DIRECT	GO:0051592~response to calcium ion	13	0.587969	0.012133	PCSK1, FGA, GIPR, DUSP1, FGG, AQP3, THBS1, EGFR, P2RX7, NEDD4, KCNMA1, SDC1, SLC25A12	1840	61	19157	2.21883	1	0.433641	0.429033
GOTERM_BP_DIRECT	GO:0008610~lipid biosynthetic process	4	0.455063	0.0429647	SREBF1, ACLY, ACSL5, ACSL4	803	19	19157	5.02248	1	0.973056	0.967922			GOTERM_BP_DIRECT	GO:0015816~glycine transport	3	0.421941	0.0355257	SLC7A8, SLC6A20, SLC38A5	653	9	19157	9.77897	1	0.73392	0.725258			GOTERM_BP_DIRECT	GO:0071364~cellular response to epidermal growth factor stimulus	11	0.497512	0.0123497	DAB2, ZFP36, FOXC1, MYC, ERBB2, ID1, DAB2IP, PTPN12, SOX9, CBL, EGFR	1840	47	19157	2.43671	1	0.438607	0.433947
GOTERM_BP_DIRECT	GO:0043552~positive regulation of phosphatidylinositol 3-kinase activity	5	0.568828	0.04328	VAV3, PDGFRA, CCL21, CCR7, FGF2	803	32	19157	3.72762	1	0.974071	0.968931			GOTERM_BP_DIRECT	GO:0034695~response to prostaglandin E	3	0.421941	0.0355257	TGFBR3, CCL21, A2M	653	9	19157	9.77897	1	0.73392	0.725258			GOTERM_BP_DIRECT	GO:0001525~angiogenesis	36	1.62822	0.0125549	COL18A1, CLIC4, FOXC1, NRXN1, CXCL17, PDGFA, PRKX, ELK3, CASP8, CCL8, FGF9, CALD1, CCL2, CCN2, EPHB2, GLUL, EPHB4, JAG1, FZD5, CEMIP2, MCAM, COL22A1, C1GALT1, DAB2IP, YWHAZ, RHOB, ID1, RHOJ, MYH9, ANGPTL2, ACKR3, AMOTL2, PRKD1, AMOTL1, SCG2, FGFR2	1840	247	19157	1.51745	1	0.443108	0.4384
GOTERM_BP_DIRECT	GO:0045471~response to ethanol	11	1.25142	0.0445058	SREBF1, ADCYAP1, RBP4, CCND1, CNR1, OXCT1, MYC, FGF19, TBXAS1, TNC, ABAT	803	129	19157	2.0343	1	0.995437	0.990185			GOTERM_BP_DIRECT	GO:0042698~ovulation cycle	3	0.421941	0.0355257	SERPINF1, BMPR1B, EGFR	653	9	19157	9.77897	1	0.73392	0.725258			GOTERM_BP_DIRECT	GO:0071346~cellular response to interferon-gamma	18	0.814111	0.0127996	CIITA, EDN1, CCL22, STXBP1, CLDN1, TNF, CX3CL1, CCL8, CCL7, MYC, CCL4, ZYX, IRF8, CCL2, GBP2, GBP1, TLR3, TLR2	1840	99	19157	1.89298	1	0.448941	0.444171
GOTERM_BP_DIRECT	GO:0043388~positive regulation of DNA binding	5	0.568828	0.0476791	PRKN, MYC, ITGA2, PLAUR, PDX1	803	33	19157	3.61466	1	1	0.995			GOTERM_BP_DIRECT	GO:0006107~oxaloacetate metabolic process	3	0.421941	0.0355257	ACLY, PCK1, MDH1B	653	9	19157	9.77897	1	0.73392	0.725258			GOTERM_BP_DIRECT	GO:0006935~chemotaxis	21	0.949796	0.0132576	CMTM7, CXCL9, CCL22, PTAFR, PLAUR, CXCL1, DEFB1, L1CAM, CXCL2, CX3CL1, CXCL16, CXCL10, CXCL11, CCL8, CXCL12, CCL7, C3AR1, ENPP2, CCL2, ACKR3, MAPK1	1840	123	19157	1.77756	1	0.462132	0.457222
GOTERM_BP_DIRECT	GO:0002931~response to ischemia	7	0.796359	0.0477222	RCAN1, UCHL1, GJA1, CASR, KCNJ11, HK2, MAP2K6	803	63	19157	2.65075	1	1	0.995			GOTERM_BP_DIRECT	GO:2000369~regulation of clathrin-dependent endocytosis	3	0.421941	0.0355257	DNAJC6, SNAP91, SH3GL2	653	9	19157	9.77897	1	0.73392	0.725258			GOTERM_BP_DIRECT	GO:0045184~establishment of protein localization	10	0.452284	0.014076	NLGN1, ADGRV1, WHRN, IST1, DLG4, RCC2, NRXN1, ITGA2, DERL1, PHLDB2	1840	41	19157	2.53937	1	0.47531	0.47026
GOTERM_BP_DIRECT	GO:0030154~cell differentiation	38	4.32309	0.0479149	SEMA5A, BEX1, SH2D2A, HNF4G, SYT14P1, C14ORF93, FGF2, CHRDL1, RASGRP1, FGF7, FGF9, MAP3K20, RAB29, SLIT2, CTNNA2, NKX6-1, RXRG, NKX2-2, EDARADD, SYT4, ZHX3, UNC13A, TNFRSF12A, CADM1, CAV2, SRD5A1, SEMA6D, FST, ANXA13, TDRD9, SMAD9, NR1D2, INHBA, SFRP4, SFRP1, FGF19, TFF1, INA	803	664	19157	1.3653	1	1	0.995			GOTERM_BP_DIRECT	GO:0030728~ovulation	3	0.421941	0.0355257	IL4R, MYC, PTGS2	653	9	19157	9.77897	1	0.73392	0.725258			GOTERM_BP_DIRECT	GO:0031630~regulation of synaptic vesicle fusion to presynaptic membrane	4	0.180914	0.0141406	RAB3A, STXBP1, CPLX2, CPLX1	1840	6	19157	6.94094	1	0.47531	0.47026
GOTERM_BP_DIRECT	GO:0046330~positive regulation of JNK cascade	9	1.02389	0.0480106	SH3RF2, RASSF2, CCL21, SEMA3A, FGF19, CCR7, RASGRP1, MTURN, PJA2	803	96	19157	2.23657	1	1	0.995			GOTERM_BP_DIRECT	GO:0045944~positive regulation of transcription from RNA polymerase II promoter	53	7.45429	0.0360203	CSRNP3, PID1, PTPRN, FGF2, ETS2, ELK3, SALL2, MYC, CCN1, IL11, HGF, PAX6, ISL1, DCN, RUNX1, KAT2B, ZNF91, ZEB2, RFX6, ZNF780B, ITGA6, PPARD, PLA2G1B, EGFR, ARNTL2, NEUROD1, NKX6-1, RXRG, NKX2-2, WWTR1, IL33, TGFB3, MACC1, ATAD2, LIF, IGF2, PDX1, HMGA1, INHBA, MAFA, SMARCA1, MEIS2, BMP6, TBX3, ST18, BMP5, NFKBIA, MLXIPL, AHI1, IL6, MAFB, BMPR1B, OGT	653	1185	19157	1.31211	1	0.73392	0.725258			GOTERM_BP_DIRECT	GO:1902747~negative regulation of lens fiber cell differentiation	4	0.180914	0.0141406	SPRED2, SPRED1, SPRY2, SPRY1	1840	6	19157	6.94094	1	0.47531	0.47026
GOTERM_BP_DIRECT	GO:0032793~positive regulation of CREB transcription factor activity	4	0.455063	0.0490217	RELN, SYT14P1, ADCY1, CD200	803	20	19157	4.77136	1	1	0.995			GOTERM_BP_DIRECT	GO:0071549~cellular response to dexamethasone stimulus	5	0.703235	0.0361406	SERPINF1, DDIT4, PCK1, EGFR, IGF1R	653	37	19157	3.96445	1	0.73392	0.725258			GOTERM_BP_DIRECT	GO:0001956~positive regulation of neurotransmitter secretion	4	0.180914	0.0141406	GPER1, STX1A, BAIAP3, SNCA	1840	6	19157	6.94094	1	0.47531	0.47026
GOTERM_BP_DIRECT	GO:0007212~dopamine receptor signaling pathway	4	0.455063	0.0490217	GNAO1, SLC1A1, NSG1, RGS9	803	20	19157	4.77136	1	1	0.995			GOTERM_BP_DIRECT	GO:0019233~sensory perception of pain	6	0.843882	0.0361654	EDNRB, BDKRB1, IAPP, PTGS2, TAC1, PTGES	653	54	19157	3.25966	1	0.73392	0.725258			GOTERM_BP_DIRECT	GO:0046951~ketone body biosynthetic process	4	0.180914	0.0141406	ACSS3, HMGCLL1, AACS, SLC27A5	1840	6	19157	6.94094	1	0.47531	0.47026
GOTERM_BP_DIRECT	GO:0051591~response to cAMP	6	0.682594	0.0494163	SREBF1, PTPRN, BCKDHB, SDC1, PLAT, AREG	803	48	19157	2.9821	1	1	0.995			GOTERM_BP_DIRECT	GO:0030879~mammary gland development	4	0.562588	0.0373545	TGFB3, ITGA2, CYP19A1, TBX3	653	22	19157	5.33398	1	0.749079	0.740237			GOTERM_BP_DIRECT	GO:0060341~regulation of cellular localization	4	0.180914	0.0141406	PARD6B, PARD6A, PARD3, PARD6G	1840	6	19157	6.94094	1	0.47531	0.47026
GOTERM_CC_DIRECT	GO:0005576~extracellular region	148	16.8373	1.67e-10	TNC, AQP4, PLAT, C14ORF93, ACRBP, FGF2, CYB5D2, SCGN, FGF7, EFEMP1, PNP, FGF9, PLAU, LIPG, NRCAM, FAM3D, SVEP1, PTGDS, CCN1, ENPP5, IL1R1, HGF, SERPINF1, IL1R2, FST, VWDE, NPNT, DKK1, EREG, EEF1A1, SFRP4, ACLY, ADCYAP1, SFRP1, RBP4, CLPS, SELENOP, S100A6, IAPP, SCG3, STX1A, VCL, PLA1A, CEMIP, CFH, TGFA, LPL, FBLN1, REG3G, PLA2G7, LTBP1, GNS, PDZD2, C7, ARSJ, PDGFC, APOD, A2M, NPTX2, TAC1, PLTP, W…	837	2116	20163	1.68491	9.55e-08	9.55e-08	8.95e-08			GOTERM_BP_DIRECT	GO:0008361~regulation of cell size	4	0.562588	0.0373545	VAV3, RAP1GAP2, MSN, IL7R	653	22	19157	5.33398	1	0.749079	0.740237			GOTERM_BP_DIRECT	GO:0048709~oligodendrocyte differentiation	8	0.361827	0.0144659	SHH, CDKN2C, CNP, ERBB2, TSPAN2, CSK, SOX9, NKX6-1	1840	28	19157	2.97469	1	0.477714	0.472638
GOTERM_CC_DIRECT	GO:0009986~cell surface	61	6.9397	2.26e-09	CD86, ROBO2, SRPX, PLAT, SLC7A11, LRRC32, ENO2, MSLN, AREG, ROBO1, CDH2, PLAU, LIPG, CCR7, NEO1, ADAMTS9, KCNH2, CD53, CASR, FGFBP1, ITGA3, DCC, SEMA6D, ITGA2, PLAUR, VWDE, UNC5D, TGFBR3, SFRP4, SFRP1, CEACAM6, ITGA6, MET, HBEGF, EPHA2, PLA2G1B, SLC1A1, SLC1A2, LPL, TGFA, MST1R, TFPI, TSPAN33, NT5E, CLMP, PDGFC, ADGRG6, GPC3, SLIT2, WNT4, CD74, GP2, TNFRSF10B, MSN, TNFRSF10A, SORL1, TNFRSF10D, PT…	837	634	20163	2.31777	1.29e-06	6.47e-07	6.06e-07			GOTERM_BP_DIRECT	GO:0051496~positive regulation of stress fiber assembly	6	0.843882	0.038712	SFRP1, TGFB3, TAC1, PPM1E, PFN2, S100A10	653	55	19157	3.20039	1	0.770727	0.76163			GOTERM_BP_DIRECT	GO:0007269~neurotransmitter secretion	8	0.361827	0.0144659	SYT4, UNC13A, PTPRN2, SNPH, NRXN1, STXBP1, LIN7A, LIN7B	1840	28	19157	2.97469	1	0.477714	0.472638
GOTERM_CC_DIRECT	GO:0005615~extracellular space	131	14.9033	7.3e-09	SPON1, IL1RN, TNC, PLAT, ENO2, FGF2, LGALS4, FGF7, EFEMP1, FGF9, PLAU, LIPG, FAM3D, SVEP1, PTGDS, HGF, SERPINF1, SEMA6D, FST, ANXA13, DKK1, EREG, EEF1A1, SFRP4, ADCYAP1, SFRP1, RBP4, IAPP, PLA1A, CELA3A, CELA3B, CFH, TACSTD2, DPT, TGFA, LPL, FBLN1, REG3G, S100A16, FLRT3, PDGFC, APOD, SFN, S100A14, A2M, TAC1, PLTP, WNT4, S100A10, ABCA3, TFPI2, IGF2, GP2, MSN, INHBA, SELE, BMP6, ATP4A, IL6, FGF19, …	837	1906	20163	1.65569	4.18e-06	1.17e-06	1.1e-06			GOTERM_BP_DIRECT	GO:0006955~immune response	25	3.51617	0.0390472	IL1RN, SEMA3C, C1R, CXCL5, IGF1R, JCHAIN, IL1RL1, PNP, ADGRE5, RGS1, ENPP2, CCL22, IL4R, CCL21, IL1R1, IL1R2, LIF, SERPINB9, BMP6, TGFBR3, CXCL12, GPR183, FAS, IL7R, IL18R1	653	479	19157	1.53115	1	0.770727	0.76163			GOTERM_BP_DIRECT	GO:0050900~leukocyte migration	8	0.361827	0.0144659	LYN, YES1, ITGA4, SRC, MYH9, ITGA6, NKX2-3, ADD2	1840	28	19157	2.97469	1	0.477714	0.472638
GOTERM_CC_DIRECT	GO:0005886~plasma membrane	279	31.7406	8.19e-09	IL1RN, RAPH1, AQP4, ENO2, EPS8, SCAMP5, LGALS4, GJA1, RASSF2, BAIAP2L1, EDNRB, DPYSL2, ARRDC4, UNC13A, ARL14, ENTPD3, PAQR5, IL1R1, IL1R2, CACNA2D2, ACSL5, ACSL4, KCNK16, UNC5D, DKK1, GABRG2, SFRP1, CLDN4, MAP1B, MALL, PLPP2, STX1A, EPHA2, SLC22A3, ENPEP, TSHZ3, MAGED1, TMEM63C, STXBP1, MGST1, TGFA, FPR3, MST1R, SLC6A20, PPL, APH1B, FLRT3, S100A16, PRKAR2B, PDGFC, SLAMF7, PLEK2, TRPM3, S100A10, W…	837	4979	20163	1.34987	4.69e-06	1.17e-06	1.1e-06			GOTERM_BP_DIRECT	GO:0035774~positive regulation of insulin secretion involved in cellular response to glucose stimulus	5	0.703235	0.0393437	CLTRN, RFX6, PDX1, GHRL, PPARD	653	38	19157	3.86012	1	0.770727	0.76163			GOTERM_BP_DIRECT	GO:0030182~neuron differentiation	25	1.13071	0.0149492	CEBPB, RTN1, MYT1L, ASCL2, NEUROD1, ERBB2, GPC2, RXRG, IER2, IRX2, FZD5, EDN3, RYK, IRX3, ACSL4, SOX11, SMARCA1, RUNX2, SNPH, ID1, PIN1, INSM1, MET, CDK5R1, EPHA2	1840	157	19157	1.65787	1	0.490169	0.484961
GOTERM_CC_DIRECT	GO:0048471~perinuclear region of cytoplasm	65	7.39477	4.49e-08	CYFIP2, PCSK1, RASEF, LAMC2, FMN2, YBX3, KIF1A, PTGDS, SH3GL2, TGM2, KCNH2, TPD52, CDKL5, ITGA3, SERPINF1, ITGA2, APLP1, SLC2A12, SYP, ALDH1A2, MAP1B, S100A6, MAPRE3, LCP1, PTGES, PRKN, SPRR3, CABP7, STXBP1, TGFA, TRAK1, STK33, PRKAR2B, RAB29, MAP6, APOD, S100A14, HMGCLL1, PDLIM4, DYNC1I1, GBP3, RAP1GAP2, SYT4, DMTN, GALNT2, SRD5A1, RHBDD2, CAV2, PTCH1, CYHR1, LAPTM5, MSN, INHBA, SELE, MEIS2, APC…	837	754	20163	2.07669	2.57e-05	5.13e-06	4.81e-06			GOTERM_BP_DIRECT	GO:0008219~cell death	5	0.703235	0.0393437	MAP3K20, CACNA1A, EMP1, OLR1, EMP3	653	38	19157	3.86012	1	0.770727	0.76163			GOTERM_BP_DIRECT	GO:0030036~actin cytoskeleton organization	28	1.2664	0.0150167	SPTBN4, PDGFA, FHL3, CXCL1, RND3, FGD2, ADD2, CYTH2, PDLIM2, ABLIM3, POF1B, RAC1, PDLIM7, VASP, ARHGEF10, DMTN, IQSEC1, PDE4DIP, ARHGAP26, SPTB, ADRA2A, DIAPH3, RHOJ, SPIRE2, ELMO1, AMOTL2, AMOTL1, CRK	1840	182	19157	1.60176	1	0.490169	0.484961
GOTERM_CC_DIRECT	GO:0030424~axon	39	4.43686	7.59e-08	ROBO2, SEMA3A, STXBP1, ATL1, SLC1A1, ELAVL4, KCNA3, RNF6, ROBO1, UNC80, PCLO, INPP5F, TMEM108, NEFL, MAP6, SCN7A, NRCAM, CTNNA2, KIF1A, EMB, LDLRAP1, TAC1, GABRA2, SYT4, DCC, ANXA3, NMNAT2, SYT13, BTBD8, TANC2, GABRG2, NFASC, SYT11, MAP1B, ADGRL1, MAPT, NECTIN3, STX1A, CD200	837	352	20163	2.66902	4.34e-05	7.24e-06	6.78e-06			GOTERM_BP_DIRECT	GO:0048854~brain morphogenesis	4	0.562588	0.0419031	CDH2, AKT3, SLC4A10, CTNNA2	653	23	19157	5.10207	1	0.806873	0.797349			GOTERM_BP_DIRECT	GO:0090263~positive regulation of canonical Wnt signaling pathway	19	0.85934	0.015635	YAP1, AMER1, JUP, SRC, LRRK2, NRARP, PPP2R3A, LYPD6, EGFR, TMEM198, GPRC5B, CDH3, FGF9, TBL1XR1, GID8, PIN1, SOX4, FGFR2, DACT1	1840	109	19157	1.81483	1	0.507419	0.502027
GOTERM_CC_DIRECT	GO:0070062~extracellular exosome	136	15.4721	2.56e-06	SEMA5A, CYFIP2, SLC46A3, CD86, IL1RN, ATP8A1, PEBP1, PLAT, ENO2, EPS8, DOCK10, EFEMP1, BAIAP2L1, PNP, PLAU, DPYSL2, PTGDS, TGM2, ARL15, CACNA2D1, SERPINF1, ANXA13, ACSL4, NPNT, EEF1A1, SULT2B1, ACLY, SFRP1, RBP4, GPD1, SELENOP, S100A6, ALDH7A1, VCL, PFN2, ENPEP, BHLHB9, CFH, STXBP1, SLC1A1, RHOBTB3, TACSTD2, FBLN1, FUT2, PPL, GNS, PLD3, CLTRN, C7, S100A16, KIF3A, PRKAR2B, PDGFC, APOD, SFN, S100A1…	837	2217	20163	1.47776	0.00146375	0.000209	0.000196			GOTERM_BP_DIRECT	GO:0042908~xenobiotic transport	4	0.562588	0.0419031	SLC22A3, GJA1, SLC29A4, ABCA8	653	23	19157	5.10207	1	0.806873	0.797349			GOTERM_BP_DIRECT	GO:0030032~lamellipodium assembly	9	0.407056	0.015857	ITGB1, DMTN, ABLIM3, KIT, NCK2, PARVB, RAC1, AJUBA, ARHGEF6	1840	35	19157	2.67722	1	0.510371	0.504948
GOTERM_CC_DIRECT	GO:0031012~extracellular matrix	29	3.2992	3.01e-06	SPON1, CRISP3, FBLN1, PRELP, LRRC32, LTBP1, ADAMTS4, ADAMTS2, RELN, EFEMP1, LRRTM3, FLRT3, ADAMTS1, CCN1, ADAMTS9, TGM2, WNT4, MUC6, MMP1, MMP3, TFPI2, MUC5B, MMP10, DCN, ASPN, TGFBR3, MMP12, VCAN, PTX3	837	256	20163	2.7289	0.00171827	0.000215	0.000201			GOTERM_BP_DIRECT	GO:0090026~positive regulation of monocyte chemotaxis	4	0.562588	0.0419031	CXCL12, CXCL17, ANO6, S100A14	653	23	19157	5.10207	1	0.806873	0.797349			GOTERM_BP_DIRECT	GO:0016188~synaptic vesicle maturation	5	0.226142	0.0160875	UNC13A, RAB3A, DLG4, STXBP1, SYP	1840	11	19157	4.73246	1	0.510371	0.504948
GOTERM_CC_DIRECT	GO:0043202~lysosomal lumen	16	1.82025	9.24e-06	CTSA, CD74, HEXA, GBA, PRELP, NSG1, GNS, DCN, PLD3, GALC, VCAN, GM2A, SMPD1, OGN, GPC3, SDC1	837	96	20163	4.01493	0.00527344	0.000587	0.000551			GOTERM_BP_DIRECT	GO:0001937~negative regulation of endothelial cell proliferation	5	0.703235	0.0427034	GJA1, CAV2, APOH, GHRL, SCG2	653	39	19157	3.76114	1	0.808572	0.799028			GOTERM_BP_DIRECT	GO:2000480~negative regulation of cAMP-dependent protein kinase activity	5	0.226142	0.0160875	PKIB, PRKAR1B, PRKAR2B, PKIA, PRKAG2	1840	11	19157	4.73246	1	0.510371	0.504948
GOTERM_CC_DIRECT	GO:0005887~integral component of plasma membrane	94	10.694	1.52e-05	GABRB3, GLP1R, PIGR, PODXL2, SLC2A2, AQP4, LRRC32, HS6ST1, ROBO1, FADS2, GJA1, EDNRB, ADGRE5, CDH2, SLC16A6, FFAR4, SLC16A7, OLR1, BDKRB1, NRCAM, EMB, PLXNC1, NEO1, SLC16A4, KCNH2, CD53, PDGFRA, SLC15A1, CASR, SLC6A17, IL1R1, SEMA6D, TRPC1, SLC2A13, PLAUR, TMC7, KCNK16, GABRG2, TM4SF1, EREG, ELAPOR1, TGFBR3, CLDN4, SLC7A8, B3GNT3, TLR5, MET, PLPP2, HBEGF, EPHA2, SLC22A3, ENPEP, SEMA3C, SEMA3A, SL…	837	1448	20163	1.56383	0.00863351	0.000867	0.000813			GOTERM_BP_DIRECT	GO:0015695~organic cation transport	3	0.421941	0.0434229	SLC22A3, SLC7A8, SLC29A4	653	10	19157	8.80107	1	0.808572	0.799028			GOTERM_BP_DIRECT	GO:0032308~positive regulation of prostaglandin secretion	5	0.226142	0.0160875	P2RX7, IL1A, EDN1, IL1B, MAP2K6	1840	11	19157	4.73246	1	0.510371	0.504948
GOTERM_CC_DIRECT	GO:0016021~integral component of membrane	278	31.6268	1.81e-05	SLC46A3, AQP4, HS6ST1, HS6ST2, TMEM92, SCAMP5, GJA1, EDNRB, NIPAL1, MYC, ENTPD3, PAQR5, IL1R1, IL1R2, CACNA2D1, CACNA2D2, ACSL5, ACSL4, KCNK16, UNC5D, GABRG2, LRRC37B, TM4SF1, CH25H, CLDN4, CYP2U1, MALL, PLPP2, STX1A, PFN2, PTGES, SLC22A3, ENPEP, SMIM4, TMEM63C, MGST1, TGFA, FPR3, MST1R, APH1B, INPP5F, ARSJ, TSPAN7, ST8SIA4, ST3GAL5, SLAMF7, TRPM3, S100A10, B3GALNT2, B3GALNT1, CADM1, ABCA5, ABCA3…	837	5395	20163	1.24132	0.0102859	0.00094	0.000881			GOTERM_BP_DIRECT	GO:0030214~hyaluronan catabolic process	3	0.421941	0.0434229	CEMIP, FGF2, CD44	653	10	19157	8.80107	1	0.808572	0.799028			GOTERM_BP_DIRECT	GO:0010977~negative regulation of neuron projection development	14	0.633198	0.0166428	PRAG1, GFI1, LRRK2, CTSZ, STMN2, NR2F1, CRMP1, TSKU, PTPRG, EFNB2, DGUOK, DAB2, RTN4RL1, PTPN9	1840	71	19157	2.05295	1	0.525039	0.51946
GOTERM_CC_DIRECT	GO:0043005~neuron projection	32	3.6405	0.00013	GABRB3, PRKN, CYFIP2, PCSK1, ABAT, PTGS2, SCGN, GLRA1, RELN, CDH2, SV2A, BDKRB1, SLC17A6, NRCAM, GABRA2, GABRA1, UNC13A, CADM1, RAB39B, SYP, GABRG2, SLC4A8, ADCYAP1, DLG2, DLG4, SYT11, ADGRL1, MAPT, PAM, STX1A, CD200, EPHA2	837	364	20163	2.11777	0.071926	0.00621991	0.00582845			GOTERM_BP_DIRECT	GO:1990416~cellular response to brain-derived neurotrophic factor stimulus	3	0.421941	0.0434229	TMEM108, MAPT, SH3GL2	653	10	19157	8.80107	1	0.808572	0.799028			GOTERM_BP_DIRECT	GO:0010976~positive regulation of neuron projection development	21	0.949796	0.0169997	LYN, CAMK2B, NDRG4, CAMK1D, DAB2IP, STMN2, ATP1B2, CX3CL1, RGMA, NCKIPSD, ADCYAP1, RGS2, ENC1, CNTN1, GPC2, RAPGEF2, ITGA6, APBB1, PRKD1, SERPINI1, SCN1B	1840	126	19157	1.73524	1	0.532548	0.52689
GOTERM_CC_DIRECT	GO:0005764~lysosome	28	3.18544	0.00015	GRN, HEXA, GBA, GNS, GJA1, SMPD1, SLC17A5, GPC3, MARCHF8, ACP3, CTBS, CTSA, CD74, SERPINB1, ABCA5, RAB39A, LAPTM5, GLMP, SYT7, ELAPOR1, GALC, RRAGB, SYT11, RRAGD, SIDT1, RAB9B, ITM2C, PCYOX1	837	301	20163	2.24089	0.0819885	0.00643798	0.00603279			GOTERM_BP_DIRECT	GO:0003272~endocardial cushion formation	3	0.421941	0.0434229	ROBO2, TBX3, BMP5	653	10	19157	8.80107	1	0.808572	0.799028			GOTERM_BP_DIRECT	GO:0008584~male gonad development	19	0.85934	0.0170695	TGFB2, BIK, RNF38, PDGFA, NR0B1, CBL, ESR1, FSTL3, GJA1, KITLG, FGF9, KIT, TNFSF10, BCL2, CTNNA1, SOX9, NUPR1, TLR3, NKX3-1	1840	110	19157	1.79833	1	0.532548	0.52689
GOTERM_CC_DIRECT	GO:0098978~glutamatergic synapse	32	3.6405	0.000158	NAPB, DGKE, STXBP1, ELAVL4, KCNA3, SLC1A2, PLAT, ADCY1, EPS8, PCLO, LRRTM3, PRKAR2B, FLRT3, SV2A, CNR1, NRCAM, NPTX2, RGS9, SH3GL2, SRGN, SYT4, CDKL5, SLC6A17, NSG1, GABRG2, SLC4A8, PLCB4, DLG4, NOSTRIN, CNIH2, STX1A, PFN2	837	368	20163	2.09475	0.0861956	0.00643798	0.00603279			GOTERM_BP_DIRECT	GO:2001028~positive regulation of endothelial cell chemotaxis	3	0.421941	0.0434229	SEMA5A, SMOC2, FGF2	653	10	19157	8.80107	1	0.808572	0.799028			GOTERM_BP_DIRECT	GO:0030512~negative regulation of transforming growth factor beta receptor signaling pathway	15	0.678426	0.0174364	ONECUT2, FAM89B, SMURF1, SLC2A10, CAV2, IL17RD, SPRED2, BMP2, SPRED1, PEG10, ADAMTSL2, PMEPA1, SPRY2, PIN1, SPRY1	1840	79	19157	1.97685	1	0.537938	0.532222
GOTERM_CC_DIRECT	GO:0005789~endoplasmic reticulum membrane	67	7.6223	0.000207	MOXD1, ERO1B, ATP2A3, MIA2, FMN2, SLC7A11, AREG, CLGN, FADS2, GJA1, UCHL1, PTGDS, TMED6, PDGFRA, SREBF1, PLAUR, ACSL5, AGTRAP, ACSL4, ELOVL7, ANO5, PJA2, KLHL41, ELAPOR1, CH25H, CYP2U1, PLPP2, MGLL, PTGES, FKBP2, PPM1L, INSIG2, TMPRSS3, ATL1, MGST1, TGFA, CYP2C19, CYP3A4, PTGS2, RASGRP1, CYP2C18, CYP19A1, PLD3, FLRT3, ADGRG6, GPAT3, HMGCLL1, B3GALNT2, GALNT2, WFS1, SRD5A1, OSBPL3, CYP4F3, SCD5, N…	837	1017	20163	1.58702	0.111505	0.00788092	0.00738492			GOTERM_BP_DIRECT	GO:0070555~response to interleukin-1	5	0.703235	0.0462198	PCSK1, SLC30A8, ANXA1, IL1R1, IRAK3	653	40	19157	3.66711	1	0.85595	0.845848			GOTERM_BP_DIRECT	GO:0070372~regulation of ERK1 and ERK2 cascade	8	0.361827	0.017528	PKHD1, LYN, IL1B, ERBB2, YWHAZ, EGFR, FGFR2, EPHA2	1840	29	19157	2.87211	1	0.537938	0.532222
GOTERM_CC_DIRECT	GO:0030658~transport vesicle membrane	9	1.02389	0.000239	CD74, SCGN, RPH3AL, PTPRN, CPE, MAP6, SCG3, PAM, SORL1	837	41	20163	5.28796	0.127765	0.0085425	0.00800486			GOTERM_BP_DIRECT	GO:0000027~ribosomal large subunit assembly	4	0.562588	0.0467159	RPL10, MRTO4, RRS1, RPF2	653	24	19157	4.88948	1	0.858286	0.848156			GOTERM_BP_DIRECT	GO:0006904~vesicle docking involved in exocytosis	8	0.361827	0.017528	RAB3B, RAB3C, RAB3A, RAB15, STXBP1, EXOC6B, CPLX2, SYTL2	1840	29	19157	2.87211	1	0.537938	0.532222
GOTERM_CC_DIRECT	GO:0014069~postsynaptic density	25	2.84414	0.000279	PRKN, EPS8, PCLO, CDH2, FLRT3, TMEM108, GIT1, DMTN, CADM1, PTCH1, INSYN1, NETO2, PJA2, IGSF11, ARHGEF9, DLG2, PLCB4, DLG4, DNAJC6, SYT11, MAP1B, NEURL1, ADGRL1, CNIH2, STX1A	837	264	20163	2.28121	0.14756	0.00898325	0.00841787			GOTERM_BP_DIRECT	GO:0001934~positive regulation of protein phosphorylation	13	1.82841	0.0468524	HGF, PLAUR, IGF2, FGF2, RASGRP1, EGFR, FGF7, EDNRB, FGF9, CCND1, FAS, TNIK, CCN1	653	204	19157	1.86951	1	0.858286	0.848156			GOTERM_BP_DIRECT	GO:0001657~ureteric bud development	9	0.407056	0.0187188	ROBO2, FOXC1, SALL1, SDC4, SDC1, SPRY1, SIM1, SMAD5, FGFR2	1840	36	19157	2.60285	1	0.543208	0.537437
GOTERM_CC_DIRECT	GO:1904115~axon cytoplasm	11	1.25142	0.000283	UCHL1, AGTPBP1, DLG2, KIF3A, KIF5C, KIF4A, TMEM108, NEFL, KIF1A, MAPT, TRAK1	837	64	20163	4.1404	0.149322	0.00898325	0.00841787			GOTERM_BP_DIRECT	GO:0042127~regulation of cell proliferation	11	1.54712	0.0488844	NFKBIA, ANXA1, IL4R, PLAU, TGFB3, PTGER2, KIT, PLA2G4A, GKN2, GHRL, S100A11	653	161	19157	2.00438	1	0.890695	0.880182			GOTERM_BP_DIRECT	GO:0060412~ventricular septum morphogenesis	9	0.407056	0.0187188	ROBO2, TGFB2, HEY2, SOX11, SOX4, FGFRL1, SAV1, TGFBR2, ROBO1	1840	36	19157	2.60285	1	0.543208	0.537437
GOTERM_CC_DIRECT	GO:0005604~basement membrane	13	1.47895	0.000411	LAD1, ATRNL1, SERPINF1, APLP1, TNC, LAMC2, FBLN1, THBS2, NPNT, SMOC2, FGF9, ADAMTS1, MEGF9	837	92	20163	3.40397	0.209448	0.0123671	0.0115888			GOTERM_BP_DIRECT	GO:0016042~lipid catabolic process	8	1.12518	0.0497575	PNLIPRP1, PLCXD3, NCEH1, PLCB4, CLPS, PLA2G1B, PLCE1, PLA1A	653	98	19157	2.39485	1	0.89939	0.888775			GOTERM_BP_DIRECT	GO:0014911~positive regulation of smooth muscle cell migration	7	0.316599	0.0187436	SRC, MYC, ITGA2, SEMA6D, PDGFB, BCL2, CRK	1840	23	19157	3.16869	1	0.543208	0.537437
GOTERM_CC_DIRECT	GO:0030285~integral component of synaptic vesicle membrane	8	0.910125	0.000842	GABRA2, SYT4, SLC6A17, WFS1, SV2A, SLC17A6, SYP, STX1A	837	38	20163	5.0715	0.382221	0.0240711	0.0225561			GOTERM_BP_DIRECT	GO:0051209~release of sequestered calcium ion into cytosol	5	0.703235	0.0498924	MCOLN3, PTPRC, RASA3, CCL21, FGF2	653	41	19157	3.57767	1	0.89939	0.888775			GOTERM_BP_DIRECT	GO:0045742~positive regulation of epidermal growth factor receptor signaling pathway	7	0.316599	0.0187436	AFAP1L2, HIP1, DGKD, GPER1, PLAUR, HAP1, CBL	1840	23	19157	3.16869	1	0.543208	0.537437
GOTERM_CC_DIRECT	GO:0043025~neuronal cell body	31	3.52673	0.00125129	SLC22A3, PDE1A, PTPRN, TMPRSS3, SLC1A1, GLRA1, UCHL1, INPP5F, PRKAR2B, KIF5C, SV2A, KIF3A, DPYSL2, APOD, KIF1A, TAC1, SH3GL2, GABRA2, SYT4, CASR, KCNJ11, ANXA3, SRD5A1, SLC4A10, KLHL1, ACSL4, SORL1, MAP1B, MAPT, BMPR1B, CD200	837	398	20163	1.87633	0.511388	0.0340828	0.0319377			GOTERM_CC_DIRECT	GO:0005615~extracellular space	128	18.0028	5.31915e-14	SPON1, IL1RN, SERPINE2, CXCL17, ENO2, FGF2, FGF7, EFEMP1, FGF9, PLAU, ENPP2, SVEP1, PRSS8, IL13RA2, CPA1, IL4R, HGF, SERPINF1, SEMA6D, CEL, PGC, DKK1, SFRP4, SFRP1, RBP4, CRISPLD2, MTHFD2, DPEP1, SPARCL1, IAPP, SCG2, PLA1A, CELA3A, CELA3B, TACSTD2, DPT, STC1, TGFA, FBLN1, FBLN5, S100A16, PODXL, APOH, PDGFC, APOD, S100A14, PI3, A2M, TAC1, PLTP, S100A11, S100A10, TGFB3, TFPI2, LIF, IGF2, GP2, MSN, …	684	1906	20163	1.97964	2.68026e-11	2.68085e-11	2.53192e-11			GOTERM_BP_DIRECT	GO:0002053~positive regulation of mesenchymal cell proliferation	7	0.316599	0.0187436	FGF9, MYC, SHOX2, PDGFA, SOX9, FGFR2, TGFBR2	1840	23	19157	3.16869	1	0.543208	0.537437
GOTERM_CC_DIRECT	GO:0008021~synaptic vesicle	15	1.70648	0.00145824	SVOP, SLC6A17, SYP, BTBD8, SNAP91, SYT7, SLC4A8, CLCN4, SYT11, SV2A, RAB15, DLG4, WDR7, KIF1A, STX1A	837	135	20163	2.67662	0.566005	0.0355544	0.0333167			GOTERM_CC_DIRECT	GO:0005576~extracellular region	135	18.9873	4.27925e-13	SERPINE2, AQP4, ANTXR2, FGF2, SCGN, FGF7, EFEMP1, PNP, FGF9, PLAU, ENPP2, NRCAM, SVEP1, PRSS8, EPHB2, IL13RA2, CCN1, ENPP5, KIRREL3, IL1R1, HGF, SERPINF1, IL1R2, VWDE, CEL, DKK1, SFRP4, ACLY, SFRP1, RBP4, CLPS, CRISPLD2, SPARCL1, IAPP, SCG3, SCG2, STX1A, PLA1A, CEMIP, STC1, TGFA, FBLN1, LTBP1, FBLN5, PDZD2, C7, ARSJ, APOH, PDGFC, APOD, PI3, A2M, NPTX2, TAC1, PLTP, S100A11, S100A10, TGFB3, TFPI2, …	684	2116	20163	1.88069	2.15651e-10	1.07837e-10	1.01846e-10			GOTERM_BP_DIRECT	GO:0006687~glycosphingolipid metabolic process	7	0.316599	0.0187436	GLTP, B3GALNT1, UGCG, CERK, SMPD1, KIT, CREM	1840	23	19157	3.16869	1	0.543208	0.537437
GOTERM_CC_DIRECT	GO:0030425~dendrite	34	3.86803	0.00148953	PCSK1, SEMA3A, SLC1A1, ELAVL4, TRAK1, SCGN, GLRA1, RELN, INPP5F, CHL1, SV2A, DPYSL2, TMEM108, MAP6, APOD, KIF1A, MARK1, GABRA2, SYT4, WFS1, ANXA3, SLC4A10, KLHL1, NSG1, GNAO1, SLC4A8, NFASC, PLCB4, SYT11, MAP1B, MAPT, BMPR1B, CNIH2, NECTIN3	837	457	20163	1.79222	0.573715	0.0355544	0.0333167			GOTERM_CC_DIRECT	GO:0005886~plasma membrane	248	34.8805	7.27192e-12	IL1RN, CPNE4, AQP4, ANTXR2, ENO2, AQP3, CLDN1, GJA1, BAIAP2L1, ALCAM, EDNRB, VSIG1, PLCE1, PRSS8, EPHB2, SLC34A2, ARL14, ENTPD3, PAQR5, IL1R1, IL1R2, MUCL3, SLC6A14, CACNA2D2, ACSL5, ACSL4, KCNK16, UNC5D, DKK1, GABRG2, SFRP1, CLDN4, MALL, STX1A, EPHA2, GPM6A, SLC22A3, ENPEP, MAGED1, TMEM63C, MGST1, TGFA, LPAR3, SLC6A20, PPL, APH1B, S100A16, PDGFC, PLEK2, TSPAN1, TRPM3, ATP6V0A1, S100A10, ABCA1, W…	684	4979	20163	1.46828	3.66507e-09	1.22168e-09	1.15381e-09			GOTERM_BP_DIRECT	GO:1990869~cellular response to chemokine	6	0.27137	0.0187792	SLC12A2, FOXC1, CXCL12, LRCH1, DUSP1, DOCK8	1840	17	19157	3.67462	1	0.543208	0.537437
GOTERM_CC_DIRECT	GO:0000139~Golgi membrane	43	4.89192	0.00151275	ATL1, HEPACAM2, FUT2, RASGRP1, HS6ST1, PLD3, HS6ST2, SCAMP5, GJA1, RAB26, B3GALT2, PDGFC, ST8SIA4, MAN1C1, ST3GAL5, AP1S3, SH3GL2, GBP3, B3GALNT2, SREBF1, B3GALNT1, CD74, CHST9, GALNT5, ABCA5, RHBDD2, CAV2, GALNT2, RAB39A, RAB39B, AGTRAP, NMNAT2, SVIP, SORL1, PJA2, MGAT4C, B4GAT1, MGAT4A, MALL, B3GNT3, B4GALT6, CHST4, ST6GALNAC5	837	625	20163	1.65736	0.579349	0.0355544	0.0333167			GOTERM_CC_DIRECT	GO:0009986~cell surface	55	7.73558	5.21012e-10	ROBO2, SRPX, ANTXR2, ENO2, AREG, CDH2, PLAU, EPHB2, ADAMTS9, CASR, FGFBP1, ANXA1, ADGRV1, MMP7, SEMA6D, ITGA2, PLAUR, ANO6, VWDE, CEL, UNC5D, F3, TGFBR3, SFRP4, SFRP1, ITGA6, CRYAB, CD44, HBEGF, EPHA2, PLA2G1B, SLC1A1, SLC1A2, TGFA, TFPI, EGFR, NT5E, CLMP, APOH, PDGFC, ADGRG6, GPC3, NCAM1, SLIT2, TGFB3, GP2, MSN, TNFRSF10A, SORL1, TNFRSF10D, LRFN2, PTPRC, FAS, PAM, CD200	684	634	20163	2.55725	2.6259e-07	6.56475e-08	6.20004e-08			GOTERM_BP_DIRECT	GO:2001222~regulation of neuron migration	6	0.27137	0.0187792	CAMK2B, NTNG2, FLRT2, UNC5D, CTNNA2, NKX6-1	1840	17	19157	3.67462	1	0.543208	0.537437
GOTERM_CC_DIRECT	GO:0036477~somatodendritic compartment	5	0.568828	0.00155395	MAP1B, TMEM108, SLC4A10, MAPT, NSG1	837	13	20163	9.26523	0.589159	0.0355544	0.0333167			GOTERM_CC_DIRECT	GO:0005887~integral component of plasma membrane	89	12.5176	5.64578e-08	GLP1R, SLC2A2, AQP4, CLDN1, IGF1R, FADS2, GJA1, ALCAM, EDNRB, ADGRE5, CDH2, FFAR4, SLC16A7, OLR1, BDKRB1, NRCAM, SLC16A9, PLXNC1, FFAR1, EPHB2, SLC16A4, KIRREL3, PDGFRA, SLC34A2, SLC38A1, CASR, IL4R, IL1R1, SEMA6D, SLC6A14, PLAUR, TMC7, KCNK16, CEL, PCDHA11, F3, GABRG2, TM4SF1, ELAPOR1, TGFBR3, CLDN4, GPRC5A, SLC7A8, KIT, CD44, HBEGF, EPHA2, SLC22A3, GRIA2, ENPEP, SEMA3C, PTGER2, NPR3, SLC1A1, SL…	684	1448	20163	1.81184	2.84543e-05	5.69094e-06	5.37478e-06			GOTERM_BP_DIRECT	GO:0021522~spinal cord motor neuron differentiation	6	0.27137	0.0187792	SHH, LMO4, PTCH1, ISL1, SOX4, NKX2-2	1840	17	19157	3.67462	1	0.543208	0.537437
GOTERM_CC_DIRECT	GO:0030863~cortical cytoskeleton	6	0.682594	0.00176937	MPP1, TMOD1, DMTN, DLG4, MYH9, SELE	837	22	20163	6.56989	0.636862	0.038926	0.0364762			GOTERM_CC_DIRECT	GO:0016021~integral component of membrane	244	34.3179	1.59745e-07	AQP4, ANTXR2, AQP3, CLDN1, HS6ST2, HS6ST3, GJA1, ALCAM, EDNRB, VSIG1, NIPAL1, MYC, PRSS8, EPHB2, SLC34A2, ENTPD3, PAQR5, IL1R1, IL1R2, CACNA2D1, MUCL3, SLC6A14, CACNA2D2, ACSL5, ACSL4, KCNK16, UNC5D, GABRG2, TM4SF1, RUNX1, CH25H, CLDN4, CYP2U1, MALL, STX1A, PFN2, PTGES, SMIM3, GPM6A, SLC22A3, ENPEP, TMEM63C, MGST1, TGFA, KIAA0040, APH1B, INPP5F, ARSJ, TSPAN7, ST8SIA4, ST3GAL5, TSPAN2, TRPM3, ATP6…	684	5395	20163	1.33321	8.05081e-05	1.34186e-05	1.26731e-05			GOTERM_BP_DIRECT	GO:2000310~regulation of NMDA receptor activity	6	0.27137	0.0187792	NLGN1, DLG4, NRXN1, RASGRF1, CNIH2, MAPK8IP2	1840	17	19157	3.67462	1	0.543208	0.537437
GOTERM_CC_DIRECT	GO:0045121~membrane raft	22	2.50284	0.00187227	CAV2, SLC1A1, ANXA13, SLC1A2, KCNA3, GP2, TNFRSF10A, ADCY1, ENO2, SELE, TUBA1C, GJA1, EDNRB, PTPRC, PRKAR2B, CNR1, PDPN, MALL, OLR1, MAPT, VCL, S100A10	837	251	20163	2.11144	0.657658	0.0396644	0.0371681			GOTERM_CC_DIRECT	GO:0030424~axon	32	4.5007	1.34275e-06	ROBO2, SLC1A1, ELAVL4, LPAR3, IGF1R, UNC80, ALCAM, PCLO, INPP5F, TMEM108, NEFL, NRCAM, CTNNA2, EPHB2, TAC1, KIRREL3, GABRA2, SYT4, SLC38A1, ANXA3, GAD2, NMNAT2, SYT13, GABRG2, SYT11, GHRL, CNTN4, MAPT, CRYAB, NECTIN3, STX1A, CD200	684	352	20163	2.67982	0.000676515	9.66777e-05	9.13067e-05			GOTERM_BP_DIRECT	GO:0048245~eosinophil chemotaxis	6	0.27137	0.0187792	CCL8, CCL7, CCL4, CCL2, SCG2, CX3CL1	1840	17	19157	3.67462	1	0.543208	0.537437
GOTERM_CC_DIRECT	GO:0005783~endoplasmic reticulum	67	7.6223	0.0020899	ERO1B, PHTF2, SRPX, KCNG3, ATP8A1, ATP2A3, MIA2, FMN2, CLGN, GJA1, BDKRB1, TMED6, ADAMTS9, SCAPER, TGM2, TPD52, SREBF1, ACSL5, ACSL4, ELOVL7, CGRRF1, SULT2B1, PLPP2, PRKN, GRN, FKBP2, CEMIP, INSIG2, TMPRSS3, ATL1, GBA, SLC1A1, MGST1, HSD17B13, PTGS2, TFPI, CYP19A1, GLRA1, ERLEC1, APH1B, PDZD2, SV2A, RRS1, MAN1C1, AGR3, SLAMF7, GPAT3, APOD, METTL7A, PCK1, HMGCLL1, S100A10, B3GALNT2, CTSA, KCNJ11, …	837	1112	20163	1.45144	0.697801	0.0426936	0.0400066			GOTERM_CC_DIRECT	GO:0043025~neuronal cell body	34	4.782	2.34735e-06	GPM6A, GRIA2, SLC22A3, PDE1A, PTPRN, SLC1A1, CACNA1A, PPP1R9A, IGF1R, GLRA1, ALCAM, INPP5F, KIF5C, APOD, EPHB2, TAC1, SH3GL2, GRIA4, GABRA2, SYT4, SLC38A1, CASR, KCNJ11, TGFB3, ANXA3, KCNB2, SLC4A10, KLHL1, ACSL4, PLXDC1, SORL1, MAPT, BMPR1B, CD200	684	398	20163	2.51823	0.00118236	0.000147883	0.000139667			GOTERM_BP_DIRECT	GO:0048839~inner ear development	11	0.497512	0.0188541	NEUROD1, SLC25A27, TGFB2, SHH, BMP2, ADGRV1, CEBPD, KCNQ1, HPCA, PDGFA, LIN7A	1840	50	19157	2.29051	1	0.543208	0.537437
GOTERM_CC_DIRECT	GO:0043231~intracellular membrane-bounded organelle	56	6.37088	0.00259714	ATP8A1, HEXA, LRRC39, MCUB, HEPACAM2, HK2, GJA1, HPGDS, MAP1LC3A, GM2A, OLR1, AP1S3, ADAMTS9, ARRDC4, AGTPBP1, SLC2A13, AGTRAP, CGRRF1, RUNDC3A, SULT2B1, CYP2U1, DNAJC6, RRAGD, MAK16, RHOBTB3, RNF6, CYP2C19, CYP3A4, CYP2C18, DEPP1, GLRA1, PDZD2, INPP5F, RAB29, AGR3, CNNM2, MISP, BUB1, CTSA, IL33, SLC16A1, NOP16, ABCA5, SMOX, ABCA3, OSBPL3, PTCH1, CYP4F3, NR0B1, ABCA8, SYT13, MUC5B, CYP4F11, BYSL,…	837	899	20163	1.50058	0.774063	0.0512264	0.0480023			GOTERM_CC_DIRECT	GO:0016323~basolateral plasma membrane	23	3.23488	1.77438e-05	ABCA1, SLC38A1, CASR, SLC16A1, ANXA1, SLC4A10, SLC16A12, KCNJ16, MSN, TGFA, AQP4, ABCA8, AQP3, CLDN1, EGFR, DLG2, SLC7A8, VSIG1, CDH2, SLC29A4, CNNM2, CD44, NAIP	684	235	20163	2.88509	0.00890307	0.000993652	0.000938449			GOTERM_BP_DIRECT	GO:0007267~cell-cell signaling	33	1.49254	0.0197414	PCSK1, CXCL9, PDGFA, TRHDE, EFNA4, CX3CL1, EFNB2, SHH, GJA1, CCL8, EFNB3, FGF9, CCL7, CCL4, TNFSF10, EDN1, CCL22, EDN3, IL15, CXCL10, ADCYAP1, BMP2, CXCL11, FGF14, IL1B, ZYX, TNFSF9, IAPP, LTB, MAPT, FGF13, FGF12, FGFR2	1840	229	19157	1.50033	1	0.565886	0.559874
GOTERM_CC_DIRECT	GO:0005856~cytoskeleton	37	4.20933	0.00311011	STXBP1, ELAVL4, RAPH1, RHOBTB3, FMN2, SLC7A11, PPL, BAIAP2L1, PCLO, DPYSL2, RAB29, PLEK2, CTNNA2, PDLIM4, MPZL2, MAP2K6, MARK1, TMOD1, TMOD2, KLHL1, DCLK2, MSN, TUBB4B, KLHL41, FRMD3, MYO1E, FERMT1, KRT19, KIF4A, CDC42EP3, NOSTRIN, SPIRE1, ALDOC, TAGLN3, VCL, PTPN3, PFN2	837	535	20163	1.66601	0.831658	0.0592995	0.0555674			GOTERM_CC_DIRECT	GO:0031012~extracellular matrix	24	3.37553	2.23345e-05	LINGO2, SPON1, MMP7, MMP1, TFPI2, MMP3, PRELP, FBLN1, LTBP1, DCN, FBLN5, MMP10, ADAMTS4, TGFBR3, EFEMP1, LRRTM3, CRISPLD2, MGP, PTX3, PI3, CCN1, ADAMTS9, MUC6, TGM2	684	256	20163	2.76357	0.0111936	0.00110519	0.00104379			GOTERM_BP_DIRECT	GO:0010629~negative regulation of gene expression	42	1.89959	0.0199813	YAP1, NOTCH2, OPRD1, RNASEH2B, PLAG1, NRXN1, PDGFB, TNF, ROBO1, SHH, GJA1, MYC, GPER1, HEY2, TP53INP1, ITGB8, SOX9, CCN2, SH3GL2, HAVCR2, NKX3-1, MARK1, TGIF1, TGFB2, NDFIP2, EDN1, SLC2A10, PAWR, SOX11, KLF4, NR0B2, ESR1, OLFM1, FERMT1, BMP2, REST, OCLN, PC, KCNQ1, MAPT, CRYAB, RBMS3	1840	308	19157	1.41974	1	0.569872	0.563817
GOTERM_CC_DIRECT	GO:0016020~membrane	131	14.9033	0.00441488	SEMA5A, CYFIP2, SLC46A3, DGKE, ATP8A1, TNC, AQP4, ENO2, CYB5D2, IPO4, DOCK10, FADS2, CCND1, NIPAL1, DPYSL2, SLC16A6, SVEP1, PLXNC1, SH3GL2, SLC16A4, TMOD1, PDGFRA, ENTPD3, IL1R1, HGF, IL1R2, DIO2, ACSL5, ACSL4, NPNT, EEF1A1, ACLY, CH25H, PTGES, SLC22A3, SLC1A1, SLC1A2, TACSTD2, NCAPG, CYP19A1, PPL, RASGRP1, HMGCLL1, FAM83B, CTSA, FANCI, WWTR1, SYT4, CAV2, OSBPL3, NR0B1, SYT7, RPL3L, G6PC2, PTPRC,…	837	2518	20163	1.25327	0.920413	0.0814617	0.0763348			GOTERM_CC_DIRECT	GO:0070062~extracellular exosome	111	15.6118	2.41212e-05	SEMA5A, IL1RN, STEAP4, ATP8A1, CPNE4, ENO2, DOCK10, RIMS2, EFEMP1, BAIAP2L1, ALCAM, PNP, PLAU, PRSS8, EYS, TGM2, SLC38A1, CACNA2D1, SERPINF1, SLC6A14, KRT7, ACSL4, CEL, RNASE1, ACLY, SFRP1, RBP4, CRISPLD2, RAB34, GPD1, DPEP1, TNIK, PFN2, GPM6A, ENPEP, KLK1, NPR3, SLC1A1, TACSTD2, FBLN1, PPL, FBLN5, SCIN, CLTRN, C7, S100A16, PODXL, APOH, PDGFC, APOD, S100A14, A2M, NKX6-1, PCK1, MYH10, TSPAN1, S100…	684	2217	20163	1.4759	0.0120836	0.00110519	0.00104379			GOTERM_BP_DIRECT	GO:0071300~cellular response to retinoic acid	14	0.633198	0.020683	LYN, YAP1, YES1, RORB, KLF4, TNF, SLC6A4, AQP1, MYC, MYB, SOX9, PCK1, TEAD2, FGFR2	1840	73	19157	1.99671	1	0.576188	0.570066
GOTERM_CC_DIRECT	GO:0005794~Golgi apparatus	64	7.281	0.00456897	ATP8A1, PTPRN, HEPACAM2, MSLN, PCSK5, GJA1, FGF7, RASSF2, B3GALT2, LIPG, PTGDS, NEO1, TMED6, SRGN, PDGFRA, SEMA6D, APLP1, AGTRAP, SERPINB9, DUSP26, ELAPOR1, F5, WDR77, B3GNT3, B4GALT6, ST6GALNAC5, PRKN, SPRR3, GRN, ICA1L, ATL1, GBA, GLT8D2, FUT2, RASGRP1, JAKMIP2, RAB26, RAB29, ST3GAL5, BEND5, B3GALNT1, KCNJ6, GALNT5, ABCA5, GALNT2, RHBDD2, CAV2, PTCH1, RAB39A, RAB39B, TNFRSF10A, NMNAT2, SORL1, S…	837	1086	20163	1.41965	0.927156	0.0816703	0.0765302			GOTERM_CC_DIRECT	GO:0016324~apical plasma membrane	28	3.93812	0.000162202	ENPEP, SLC1A1, SLC2A2, STC1, SLC6A20, CLDN1, EGFR, GJA1, CDH2, PODXL, NPC1L1, SLC34A2, CASR, SLC16A1, ANXA1, SLC4A10, GP2, MSN, OSMR, ASPM, ATP4A, CLDN4, SLC7A8, DPEP1, MAL, SLC29A4, TNIK, CD44	684	369	20163	2.23682	0.0785035	0.00681248	0.006434			GOTERM_BP_DIRECT	GO:0071363~cellular response to growth factor stimulus	12	0.542741	0.0206852	OPRD1, TGIF1, DDC, EHD4, ACVR1C, MAP1B, ERBB2, PDGFB, HTR3A, KLF4, THBS1, TGFBR2	1840	58	19157	2.15409	1	0.576188	0.570066
GOTERM_CC_DIRECT	GO:0098992~neuronal dense core vesicle	4	0.455063	0.00494479	SYT4, PLAT, KIF1A, STXBP5L	837	9	20163	10.7065	0.941307	0.0846717	0.0793427			GOTERM_CC_DIRECT	GO:0030425~dendrite	31	4.36006	0.000469202	PCSK1, GRIA2, SLC1A1, ELAVL4, PPP1R9A, SCGN, GLRA1, ALCAM, INPP5F, CHL1, TMEM108, APOD, EPHB2, MARK1, KIRREL3, GABRA2, SYT4, ANXA3, KCNB2, SLC4A10, KLHL1, NSG1, PLXDC1, GNAO1, SLC4A8, PLCB4, SYT11, MAPT, BMPR1B, CNIH2, NECTIN3	684	457	20163	1.99961	0.21064	0.0181906	0.01718			GOTERM_BP_DIRECT	GO:0007417~central nervous system development	23	1.04025	0.0207696	ROBO2, CHST8, MARCKSL1, APLP1, PAX6, CELSR1, HAPLN4, KALRN, AHI1, RPS6KA6, SHH, SNTG2, SCIN, RNF103, B3GNT5, DNER, PDGFC, DCX, TAGLN3, SERPINI1, DSCAML1, MNX1, SH3GL2	1840	145	19157	1.65147	1	0.576188	0.570066
GOTERM_CC_DIRECT	GO:0005737~cytoplasm	257	29.2378	0.00503293	CYFIP2, IL1RN, PID1, AQP4, RCBTB1, RCBTB2, EPS8, GJA1, RPS6KA6, RASSF2, PNP, DPYSL2, ARRDC4, ARL14, IL1R2, MTUS2, ACSL4, MTURN, WDR77, SULT2B1, SFRP4, KATNAL1, CYP2U1, RRAGB, RRAGD, SIK2, IDO1, PFN2, OTULINL, BEX4, BEX2, ENPEP, BEX1, MAGED1, STXBP1, SH2D2A, NCAPG, PHYHIPL, SAMSN1, PLA2G7, PPL, S100A16, PRKAR2B, SFN, APOD, PLEK2, PCK1, LYAR, S100A10, BARD1, WWTR1, DCLK2, NR0B1, NR1D2, FERMT1, PKIB…	837	5375	20163	1.15182	0.944207	0.0846717	0.0793427			GOTERM_CC_DIRECT	GO:0031982~vesicle	16	2.25035	0.000610407	SLC34A2, ANXA1, SLC6A14, SLC1A2, MSN, ANO5, BMP6, BMP5, TUBA1C, GPRC5A, DNAJC6, SYT11, MYO5B, RAB34, RAB29, TSPAN1	684	168	20163	2.80744	0.264893	0.0219746	0.0207538			GOTERM_BP_DIRECT	GO:0009880~embryonic pattern specification	8	0.361827	0.0210191	SHH, PGAP1, RIPPLY2, SATB2, MEIS2, SMAD5, FGFR2, OOEP	1840	30	19157	2.77638	1	0.576188	0.570066
GOTERM_CC_DIRECT	GO:0030672~synaptic vesicle membrane	10	1.13766	0.00578716	SCAMP5, UNC13A, SVOP, ABCC8, SV2A, SLC17A5, SLC17A6, SYP, SH3GL2, SYT7	837	80	20163	3.0112	0.963843	0.0919982	0.0862081			GOTERM_CC_DIRECT	GO:0043005~neuron projection	26	3.65682	0.000708066	PCSK1, GPM6A, RASGRF1, ABAT, PTGS2, SCGN, GLRA1, CDH2, BDKRB1, SLC17A6, NCAM1, NRCAM, EPHB2, GABRA2, GABRA1, SYP, GABRG2, MAPK10, SLC4A8, DLG2, SYT11, MAPT, PAM, STX1A, CD200, EPHA2	684	364	20163	2.10558	0.300222	0.023791	0.0224693			GOTERM_BP_DIRECT	GO:0014059~regulation of dopamine secretion	8	0.361827	0.0210191	SYT5, SYT4, RAB3A, SYT11, SYT9, SYT7, SYT17, SNCA	1840	30	19157	2.77638	1	0.576188	0.570066
GOTERM_CC_DIRECT	GO:0043679~axon terminus	9	1.02389	0.0057901	PCSK1, SLC4A8, CASR, UCN3, FLRT3, PTPRN, ITGA2, SLC1A1, SLC4A10	837	66	20163	3.28495	0.963904	0.0919982	0.0862081			GOTERM_CC_DIRECT	GO:0098978~glutamatergic synapse	26	3.65682	0.000835633	GPM6A, ELAVL4, SLC1A2, PPP1R9A, PCLO, LRRTM3, NRCAM, EPHB2, PAK3, NPTX2, RGS9, SH3GL2, SRGN, SYT4, CADPS, NSG1, GABRG2, MAPK10, SLC4A8, PLCB4, SPARCL1, GHRL, TNIK, CNIH2, STX1A, PFN2	684	368	20163	2.08269	0.34383	0.0263224	0.0248601			GOTERM_BP_DIRECT	GO:0046676~negative regulation of insulin secretion	8	0.361827	0.0210191	CHGA, REST, ACVR1C, ABCC8, GHRL, HADH, ADRA2A, STXBP5L	1840	30	19157	2.77638	1	0.576188	0.570066
GOTERM_CC_DIRECT	GO:0030659~cytoplasmic vesicle membrane	13	1.47895	0.00740033	GABRB3, GABRA2, GABRA1, SMAGP, ABCA3, RAB39B, AGTRAP, FMN2, NMNAT2, GABRG2, SGSM1, SPIRE1, AP1S3	837	129	20163	2.42763	0.985718	0.114405	0.107205			GOTERM_CC_DIRECT	GO:0045121~membrane raft	20	2.81294	0.000974958	ABCA1, CAV2, SLC1A1, SLC1A2, GP2, FAIM2, TNFRSF10A, ENO2, EGFR, TUBA1C, GJA1, EDNRB, PTPRC, PODXL, MALL, FAS, OLR1, MAL, MAPT, S100A10	684	251	20163	2.34885	0.388364	0.0289046	0.0272988			GOTERM_BP_DIRECT	GO:0051602~response to electrical stimulus	8	0.361827	0.0210191	P2RX7, AKAP12, NQO1, RAB3A, SRC, EEF1A2, GHRL, CD14	1840	30	19157	2.77638	1	0.576188	0.570066
GOTERM_CC_DIRECT	GO:0044306~neuron projection terminus	5	0.568828	0.00835894	SYT4, UCHL1, DLG4, SLC1A2, BTBD8	837	20	20163	6.0224	0.991782	0.125824	0.117905			GOTERM_CC_DIRECT	GO:0043235~receptor complex	18	2.53165	0.00115794	PDGFRA, IL4R, ADGRV1, VLDLR, OSMR, PLXDC1, EGFR, IGF1R, TGFBR3, GPRC5A, ACVR1C, KIT, OLR1, EPHB2, IL13RA2, BMPR1B, EPHA2, FGFR1	684	216	20163	2.45651	0.442305	0.0324225	0.0306212			GOTERM_BP_DIRECT	GO:0010575~positive regulation of vascular endothelial growth factor production	8	0.361827	0.0210191	IL1A, ADORA2B, IL1B, CXCL17, C3AR1, ARNT, HPSE, ISL1	1840	30	19157	2.77638	1	0.576188	0.570066
GOTERM_CC_DIRECT	GO:0098685~Schaffer collateral - CA1 synapse	10	1.13766	0.00922488	SRGN, SYT11, DCC, NEFL, PLAT, SYP, ADCY1, INA, SH3GL2, PFN2	837	86	20163	2.80112	0.995014	0.129609	0.121452			GOTERM_CC_DIRECT	GO:0016020~membrane	112	15.7525	0.00199067	SEMA5A, ATP8A1, AQP4, FAIM2, BZW2, ENO2, IGF1R, DOCK10, RIMS2, FADS2, CCND1, NIPAL1, AKT3, SVEP1, PLXNC1, IL13RA2, SH3GL2, SLC16A4, TMOD1, PDGFRA, ENTPD3, IL1R1, HGF, IL1R2, DIO2, TAP2, ACSL5, ACSL4, ACLY, CH25H, ELMO1, PRR11, PTGES, LRRC59, SLC22A3, SLC1A1, SLC1A2, TACSTD2, NCAPG, CYP19A1, PPL, RASGRP1, MTMR7, ATXN2, TSPAN1, HMGCLL1, ATP6V0A1, WWTR1, SYT4, CAV2, NBEAL1, NR0B1, G6PC2, PTPRC, DLG2…	684	2518	20163	1.31118	0.633698	0.0515599	0.0486955			GOTERM_BP_DIRECT	GO:0001843~neural tube closure	15	0.678426	0.0213686	VASP, TGFB2, STIL, SDC4, LMO4, PTCH1, PRICKLE1, CELSR1, GRHL2, RGMA, VANGL2, CDK20, CC2D2A, PRKACB, TEAD2	1840	81	19157	1.92804	1	0.582939	0.576745
GOTERM_CC_DIRECT	GO:0005788~endoplasmic reticulum lumen	23	2.61661	0.0093168	SPON1, COLGALT2, WFS1, TNC, PLAUR, PTGS2, MSLN, CHRDL1, LTBP1, TSPAN33, F5, ERLEC1, IL6, VCAN, CDH2, MGAT4A, ARSJ, PDGFC, GPC3, SCG3, CCN1, APOL1, WNT4	837	307	20163	1.80476	0.995272	0.129609	0.121452			GOTERM_CC_DIRECT	GO:0048471~perinuclear region of cytoplasm	42	5.90717	0.00204603	PCSK1, SPRR3, RASEF, TGFA, LAMC2, FMN2, YBX3, EGFR, RASGRP3, ATXN2, RAB29, APOD, RHPN2, S100A14, HMGCLL1, TSPAN1, SH3GL2, GBP3, TGM2, ATP6V0A1, RAP1GAP2, ABCA1, CHGA, TPD52, SYT4, CAV2, ITGA2, SERPINF1, SLC2A12, LAPTM5, GAD2, MSN, SYP, INHBA, SEPTIN9, MEIS2, SYT11, RAB34, TNIK, LCP1, PAM, PTGES	684	754	20163	1.64201	0.643797	0.0515599	0.0486955			GOTERM_BP_DIRECT	GO:0070830~bicellular tight junction assembly	11	0.497512	0.0214971	OCLN, POF1B, PARD3, CLDN23, PECAM1, STRN, CLDN2, ECT2, CLDN1, PAK2, GRHL2	1840	51	19157	2.2456	1	0.583626	0.577425
GOTERM_CC_DIRECT	GO:0005765~lysosomal membrane	26	2.95791	0.00944001	GRN, ENPEP, GBA, PLD3, PIP4P2, SLC17A5, MARCHF8, FFAR4, AP1S3, ACP3, ATP6V0E2, CTSA, CD74, MCOLN3, ABCA5, ABCA3, SLC30A4, LAPTM5, GLMP, CYBRD1, SYT7, ELAPOR1, CLCN4, RRAGB, SYT11, ITM2C	837	363	20163	1.72543	0.995596	0.129609	0.121452			GOTERM_CC_DIRECT	GO:0060077~inhibitory synapse	5	0.703235	0.00218372	GABRA2, GLRA1, SYT11, GAD2, GABRG2	684	17	20163	8.67002	0.667726	0.0524092	0.0494976			GOTERM_BP_DIRECT	GO:0010719~negative regulation of epithelial to mesenchymal transition	9	0.407056	0.0219313	FOXA1, SPRED2, SPRED1, DAB2IP, SPRY2, SPRY1, IL17RD, MARK1, BMP5	1840	37	19157	2.53251	1	0.585397	0.579177
GOTERM_CC_DIRECT	GO:0044295~axonal growth cone	6	0.682594	0.00961592	FLRT3, KIF5C, DCC, PTCH1, TRAK1, NEO1	837	32	20163	4.5168	0.996022	0.129609	0.121452			GOTERM_CC_DIRECT	GO:0030658~transport vesicle membrane	7	0.984529	0.0024183	SCGN, RPH3AL, SLC30A8, PTPRN, SCG3, PAM, SORL1	684	41	20163	5.03284	0.704858	0.055401	0.0523232			GOTERM_BP_DIRECT	GO:0001541~ovarian follicle development	10	0.452284	0.0219824	ADCYAP1, FOXC1, CEBPB, KITLG, VGF, MYC, KIT, BCL2, CTNNA1, ZFY	1840	44	19157	2.36623	1	0.585397	0.579177
GOTERM_CC_DIRECT	GO:0008282~ATP-sensitive potassium channel complex	3	0.341297	0.00974334	KCNJ8, KCNJ11, ABCC8	837	4	20163	18.0672	0.996304	0.129609	0.121452			GOTERM_CC_DIRECT	GO:0098992~neuronal dense core vesicle	4	0.562588	0.00278966	CHGA, SYT4, SCG2, STXBP5L	684	9	20163	13.1014	0.755356	0.0611299	0.0577338			GOTERM_BP_DIRECT	GO:0060074~synapse maturation	5	0.226142	0.0223283	IGSF21, NFIA, SEZ6, SEZ6L2, SYBU	1840	12	19157	4.33809	1	0.585397	0.579177
GOTERM_CC_DIRECT	GO:0005796~Golgi lumen	11	1.25142	0.0111067	VCAN, PODXL2, OGN, GPC3, SDC1, PRELP, MUC5B, PCSK5, DCN, WNT4, MUC6	837	104	20163	2.54794	0.998319	0.144387	0.1353			GOTERM_CC_DIRECT	GO:0099060~integral component of postsynaptic specialization membrane	6	0.843882	0.00310043	GABRA2, GLRA1, GABRA1, CDH2, CEL, GABRG2	684	30	20163	5.89561	0.790921	0.065109	0.0614919			GOTERM_BP_DIRECT	GO:0048333~mesodermal cell differentiation	5	0.226142	0.0223283	ITGB1, KDM6B, ITGB4, ITGA2, FGFR2	1840	12	19157	4.33809	1	0.585397	0.579177
GOTERM_CC_DIRECT	GO:0060076~excitatory synapse	6	0.682594	0.0140032	IGSF11, SYT11, ITGA3, DLG4, SLC17A6, SYP	837	35	20163	4.12965	0.999686	0.173889	0.162945			GOTERM_CC_DIRECT	GO:0005604~basement membrane	10	1.40647	0.00396535	LAD1, SMOC2, FGF9, ATRNL1, SERPINF1, LAMA3, FBLN1, LAMC2, THBS2, MEGF9	684	92	20163	3.20414	0.865004	0.0799414	0.0755002			GOTERM_BP_DIRECT	GO:0051693~actin filament capping	5	0.226142	0.0223283	SPTBN4, SCIN, DMTN, VILL, SPTB	1840	12	19157	4.33809	1	0.585397	0.579177
GOTERM_CC_DIRECT	GO:0031594~neuromuscular junction	9	1.02389	0.0142881	UNC13A, DLG2, SV2A, DLG4, MYH9, NEFL, SYP, PDZRN3, STXBP5L	837	77	20163	2.81567	0.999734	0.173889	0.162945			GOTERM_CC_DIRECT	GO:0098793~presynapse	12	1.68776	0.00529854	SLC22A3, SLC4A8, DNAJC6, SYT11, SPHK1, SLC1A1, CADPS, SLC29A4, CEL, TNIK, SH3GL2, PFN2	684	132	20163	2.67982	0.93127	0.10271	0.0970041			GOTERM_BP_DIRECT	GO:0006813~potassium ion transport	14	0.633198	0.0229584	NSF, KCNJ5, KCNJ6, KCNC1, ABCC8, KCNB2, KCNA5, ATP1B2, KCNK17, AQP1, KCNMB2, KCNMA1, CDK2, KCNN2	1840	74	19157	1.96973	1	0.585397	0.579177
GOTERM_CC_DIRECT	GO:0045177~apical part of cell	9	1.02389	0.0142881	ENPEP, CDH2, CHL1, PTCH1, MGST1, MSN, PLAT, SLC7A11, BYSL	837	77	20163	2.81567	0.999734	0.173889	0.162945			GOTERM_CC_DIRECT	GO:0034707~chloride channel complex	7	0.984529	0.00661503	GABRA2, GLRA1, GABRA1, CLDN4, ANO6, BEST3, GABRG2	684	50	20163	4.12693	0.964742	0.123481	0.116621			GOTERM_BP_DIRECT	GO:0070997~neuron death	4	0.180914	0.0229949	SLC25A27, DPYSL4, LRRK2, CBL	1840	7	19157	5.94938	1	0.585397	0.579177
GOTERM_CC_DIRECT	GO:0097386~glial cell projection	4	0.455063	0.0148745	SLC4A8, SLC1A1, SCN7A, MAPT	837	13	20163	7.41219	0.999811	0.177254	0.166098			GOTERM_CC_DIRECT	GO:0030687~preribosome, large subunit precursor	5	0.703235	0.00691724	NIP7, MRTO4, WDR74, RRS1, RRP15	684	23	20163	6.40828	0.969754	0.12451	0.117593			GOTERM_BP_DIRECT	GO:0003179~heart valve morphogenesis	4	0.180914	0.0229949	TGFB2, SOX9, ADAMTS9, FGFRL1	1840	7	19157	5.94938	1	0.585397	0.579177
GOTERM_CC_DIRECT	GO:0034707~chloride channel complex	7	0.796359	0.0167853	GABRB3, GABRA2, GLRA1, GABRA1, CLDN4, BEST3, GABRG2	837	50	20163	3.37254	0.999938	0.195943	0.183611			GOTERM_CC_DIRECT	GO:0030667~secretory granule membrane	10	1.40647	0.00730073	RPH3AL, SLC30A8, PTPRC, ADGRE5, RAB26, SYCN, SCG3, PAM, CD44, ATP6V0A1	684	101	20163	2.91862	0.975104	0.126882	0.119833			GOTERM_BP_DIRECT	GO:0035234~ectopic germ cell programmed cell death	4	0.180914	0.0229949	IL1A, KITLG, IL1B, KIT	1840	7	19157	5.94938	1	0.585397	0.579177
GOTERM_CC_DIRECT	GO:0098794~postsynapse	11	1.25142	0.017981	GABRA2, GABRA1, SLC6A17, STXBP1, SLC4A10, PLAT, KIF1A, INA, GIT1, GABRG2, PFN2	837	112	20163	2.36594	0.999969	0.200034	0.187444			GOTERM_CC_DIRECT	GO:0005789~endoplasmic reticulum membrane	50	7.03235	0.00826085	ERO1B, ATP2A3, MIA2, FMN2, ANTXR2, AREG, FADS2, SDR16C5, GJA1, CASP4, C3ORF52, TMED6, PDGFRA, PLAUR, TAP2, PLA2G4A, ACSL5, ACSL4, SEZ6L, ANO5, KLHL41, ELAPOR1, CH25H, CYP2U1, PTGES, GRIA2, LRRC59, FKBP2, MGST1, TGFA, PTGS2, RASGRP1, CYP19A1, EGFR, ADGRG6, TM4SF20, HMGCLL1, ABCA1, SCD5, MBOAT2, NSG1, SORL1, CYP2C8, G6PC2, CLCN4, NCEH1, AADAC, SCD, LDAF1, CNIH2	684	1017	20163	1.44927	0.984713	0.138782	0.131072			GOTERM_BP_DIRECT	GO:0060449~bud elongation involved in lung branching	4	0.180914	0.0229949	YAP1, SPRY2, SPRY1, FGFR2	1840	7	19157	5.94938	1	0.585397	0.579177
GOTERM_CC_DIRECT	GO:0031090~organelle membrane	4	0.455063	0.0183572	MAP1LC3A, ATP8A1, SLC2A13, ATP2A3	837	14	20163	6.88274	0.999975	0.200034	0.187444			GOTERM_CC_DIRECT	GO:0036477~somatodendritic compartment	4	0.562588	0.00858438	TMEM108, SLC4A10, MAPT, NSG1	684	13	20163	9.07018	0.987031	0.139565	0.131812			GOTERM_BP_DIRECT	GO:0051610~serotonin uptake	4	0.180914	0.0229949	SLC22A3, SLC29A4, SLC18A2, SLC6A4	1840	7	19157	5.94938	1	0.585397	0.579177
GOTERM_CC_DIRECT	GO:0009925~basal plasma membrane	7	0.796359	0.0183769	CLDN4, SLC16A1, SLC7A8, TACSTD2, MST1R, LDLRAP1, MET	837	51	20163	3.30642	0.999975	0.200034	0.187444			GOTERM_CC_DIRECT	GO:0031226~intrinsic component of plasma membrane	6	0.843882	0.00976111	GGT5, PDGFRA, ALCAM, RAB26, GPC3, TGM2	684	39	20163	4.53509	0.992872	0.153738	0.145197			GOTERM_BP_DIRECT	GO:0010807~regulation of synaptic vesicle priming	4	0.180914	0.0229949	NAPB, RAB3A, STXBP1, STX1A	1840	7	19157	5.94938	1	0.585397	0.579177
GOTERM_CC_DIRECT	GO:0030426~growth cone	13	1.47895	0.0185346	TSHZ3, SLC2A13, TMOD2, ELAVL4, CRMP1, ENO2, EPS8, CNR1, MAP1B, DPYSL2, ADGRL1, NEFL, MAPT	837	146	20163	2.14496	0.999977	0.200034	0.187444			GOTERM_CC_DIRECT	GO:0071953~elastic fiber	3	0.421941	0.0107035	MFAP4, FBLN1, FBLN5	684	5	20163	17.6868	0.995589	0.163472	0.15439			GOTERM_BP_DIRECT	GO:0008354~germ cell migration	4	0.180914	0.0229949	ITGB1, FOXC1, CXADR, KIT	1840	7	19157	5.94938	1	0.585397	0.579177
GOTERM_CC_DIRECT	GO:0016323~basolateral plasma membrane	18	2.04778	0.01892	CASR, SLC16A1, CADM1, ITGA3, ANXA13, SLC4A10, KCNJ16, MSN, TGFA, AQP4, SLC7A11, ABCA8, DLG2, SLC7A8, GM2A, CDH2, PDPN, CNNM2	837	235	20163	1.84516	0.999982	0.200412	0.187799			GOTERM_CC_DIRECT	GO:0030659~cytoplasmic vesicle membrane	11	1.54712	0.0124207	SGSM1, GABRA2, GABRA1, GPRC5A, NPC1L1, SMAGP, MYO5B, MYOF, NMNAT2, FMN2, GABRG2	684	129	20163	2.51363	0.998162	0.184119	0.17389			GOTERM_BP_DIRECT	GO:0010460~positive regulation of heart rate	7	0.316599	0.0230136	RGS4, RYR2, EDN1, EDN3, KCNQ1, HEY2, SCN3B	1840	24	19157	3.03666	1	0.585397	0.579177
GOTERM_CC_DIRECT	GO:0016324~apical plasma membrane	25	2.84414	0.0203359	ENPEP, SLC1A1, SLC2A2, SLC6A20, PARD6B, GJA1, GM2A, CDH2, PDPN, CASR, SLC15A1, SLC16A1, ANXA13, SLC4A10, GP2, CYBRD1, MSN, OSMR, ATP4A, CLDN4, SLC7A8, CEACAM7, CEACAM6, GNAS, SLC26A4	837	369	20163	1.63209	0.999992	0.211493	0.198182			GOTERM_CC_DIRECT	GO:0043204~perikaryon	13	1.82841	0.0143741	PCSK1, KCNB2, PTPRN, SLC1A1, SLC4A10, ELAVL4, ENO2, MAPK10, GLRA1, DLG2, SYT11, CRYAB, PAM	684	172	20163	2.22799	0.999323	0.206988	0.195488			GOTERM_BP_DIRECT	GO:0006919~activation of cysteine-type endopeptidase activity involved in apoptotic process	15	0.678426	0.0235678	BEX3, EGLN3, HIP1, CARD8, ATP2A3, LAPTM5, TNF, ROBO1, CASP8, CASP10, PMAIP1, MAPT, S100A8, NKX3-1, SNCA	1840	82	19157	1.90453	1	0.594858	0.588538
GOTERM_CC_DIRECT	GO:0098793~presynapse	12	1.36519	0.0214935	PRKN, SLC22A3, SLC4A8, UNC13A, CNR1, DNAJC6, SYT11, SLC1A1, NOSTRIN, BTBD8, SH3GL2, PFN2	837	132	20163	2.18996	0.999996	0.217715	0.204013			GOTERM_CC_DIRECT	GO:0030673~axolemma	4	0.562588	0.0155882	ROBO2, KCNJ11, SLC1A2, MAPT	684	16	20163	7.36952	0.999636	0.213817	0.201938			GOTERM_BP_DIRECT	GO:0001709~cell fate determination	6	0.27137	0.0239937	NOTCH2, NKX6-3, JAG1, PTCH1, PAX6, DSCAML1	1840	18	19157	3.47047	1	0.594858	0.588538
GOTERM_CC_DIRECT	GO:0032587~ruffle membrane	10	1.13766	0.0216954	EPS8, EEF1A1, FERMT1, CDKL5, APC, PDPN, LCP1, EPS8L3, BMX, EPHA2	837	99	20163	2.43329	0.999996	0.217715	0.204013			GOTERM_CC_DIRECT	GO:0032279~asymmetric synapse	3	0.421941	0.0156969	SLC4A8, GRIA2, SLC1A1	684	6	20163	14.739	0.999656	0.213817	0.201938			GOTERM_BP_DIRECT	GO:0051770~positive regulation of nitric-oxide synthase biosynthetic process	6	0.27137	0.0239937	AKAP12, MAP2K3, LRRK2, CCL2, MAP2K6, TLR2	1840	18	19157	3.47047	1	0.594858	0.588538
GOTERM_CC_DIRECT	GO:0031224~intrinsic component of membrane	4	0.455063	0.0222523	SLC6A17, MCUB, GNAS, APOL1	837	15	20163	6.42389	0.999997	0.219454	0.205642			GOTERM_CC_DIRECT	GO:0030141~secretory granule	9	1.26582	0.0162074	SRGN, CHGA, SLC30A8, KLK1, TGFB3, PLA2G1B, PTPRN, TMPRSS4, SCG2	684	96	20163	2.76357	0.999735	0.214962	0.20302			GOTERM_BP_DIRECT	GO:0050773~regulation of dendrite development	6	0.27137	0.0239937	CAMK1D, SEZ6, KNDC1, CRK, DBN1, MARK1	1840	18	19157	3.47047	1	0.594858	0.588538
GOTERM_CC_DIRECT	GO:0005912~adherens junction	14	1.59272	0.0229248	MSN, TSPAN33, MPP7, MYO1E, BAIAP2L1, APC, CDH2, MYH9, ITGA6, CTNNA2, NECTIN3, PDLIM4, VCL, CDH18	837	168	20163	2.00747	0.999998	0.219695	0.205868			GOTERM_CC_DIRECT	GO:0005783~endoplasmic reticulum	52	7.31364	0.016951	ERO1B, PHTF2, SRPX, KCNG3, ATP8A1, ATP2A3, MIA2, FAIM2, FMN2, SDR16C5, GJA1, CASP4, BDKRB1, TMED6, ADAMTS9, SCAPER, TGM2, TPD52, TAP2, PLA2G4A, ACSL5, ACSL4, CEL, MAL, LRRC59, FKBP2, CEMIP, RPL10, LAMA3, SLC1A1, MGST1, HSD17B13, PTGS2, TFPI, CYP19A1, GLRA1, APH1B, PDZD2, RRS1, MAN1C1, APOD, PCK1, HMGCLL1, S100A10, KCNJ11, NSG1, ABCA8, A1CF, SORL1, SCD, MGAT4A, OGN	684	1112	20163	1.37847	0.999819	0.219059	0.20689			GOTERM_BP_DIRECT	GO:0002526~acute inflammatory response	6	0.27137	0.0239937	VCAM1, EIF2AK1, NUPR1, TNF, ADRA2A, S100A8	1840	18	19157	3.47047	1	0.594858	0.588538
GOTERM_CC_DIRECT	GO:0000015~phosphopyruvate hydratase complex	3	0.341297	0.0230449	EDARADD, TMEM237, ENO2	837	6	20163	12.0448	0.999998	0.219695	0.205868			GOTERM_CC_DIRECT	GO:0005925~focal adhesion	24	3.37553	0.0181213	SVIL, ANXA1, CAV2, ITGA2, FHL2, PLAUR, HMGA1, MSN, EGFR, IL1RL1, FERMT1, GJA1, ALCAM, PTPRC, CDH2, ADGRE5, PLAU, ITGA11, TM4SF20, ITGA6, LCP1, CD44, TGM2, EPHA2	684	422	20163	1.67648	0.999901	0.228329	0.215644			GOTERM_BP_DIRECT	GO:0032760~positive regulation of tumor necrosis factor production	18	0.814111	0.0240176	FZD5, ABCC8, RIPK2, LRRK2, PTAFR, CYBB, HSPB1, THBS1, ISL1, AKAP12, IL1A, OAS1, CD14, LBP, EPHB2, TLR3, HAVCR2, TLR2	1840	106	19157	1.76798	1	0.594858	0.588538
GOTERM_CC_DIRECT	GO:0071944~cell periphery	7	0.796359	0.0237626	FERMT1, SMOC2, KRT19, ITGA3, SLC2A13, SLC1A1, MSN	837	54	20163	3.12273	0.999999	0.221125	0.207208			GOTERM_CC_DIRECT	GO:0043679~axon terminus	7	0.984529	0.0240936	PCSK1, SLC4A8, CASR, PTPRN, ITGA2, SLC1A1, SLC4A10	684	66	20163	3.12646	0.999995	0.296175	0.279721			GOTERM_BP_DIRECT	GO:0007157~heterophilic cell-cell adhesion via plasma membrane cell adhesion molecules	11	0.497512	0.0243993	IGSF21, NLGN1, VCAM1, CXADR, CADM1, TENM4, NRXN1, AMIGO2, NECTIN4, NECTIN3, NECTIN1	1840	52	19157	2.20241	1	0.600138	0.593761
GOTERM_CC_DIRECT	GO:0070382~exocytic vesicle	5	0.568828	0.0240981	SYT4, SYT11, ANXA13, SYT13, SYT7	837	27	20163	4.46104	0.999999	0.221125	0.207208			GOTERM_CC_DIRECT	GO:0098685~Schaffer collateral - CA1 synapse	8	1.12518	0.0266102	SRGN, LRFN2, SYT11, NEFL, GHRL, SYP, SH3GL2, PFN2	684	86	20163	2.74215	0.999999	0.317506	0.299867			GOTERM_BP_DIRECT	GO:0048147~negative regulation of fibroblast proliferation	8	0.361827	0.024965	DACH1, MYC, TP53INP1, MED31, DAB2IP, PAWR, NLRC3, NUPR1	1840	31	19157	2.68682	1	0.600138	0.593761
GOTERM_CC_DIRECT	GO:0030667~secretory granule membrane	10	1.13766	0.0243547	MOXD1, RPH3AL, PTPRC, ADGRE5, RAB26, CPE, SCG3, SVIP, PAM, RAB9B	837	101	20163	2.38511	0.999999	0.221125	0.207208			GOTERM_CC_DIRECT	GO:0043197~dendritic spine	12	1.68776	0.0270888	DOCK10, GPM6A, GRIA2, SYT11, SLC1A1, MAPT, EPHB2, CNIH2, PPP1R9A, CRYAB, GRIA3, GRIA4	684	167	20163	2.11818	0.999999	0.317506	0.299867			GOTERM_BP_DIRECT	GO:0032496~response to lipopolysaccharide	24	1.08548	0.0249838	PCSK1, EDN1, VCAM1, HPGD, CNP, ABCC8, MGST1, ERBIN, GNG12, CLDN1, P2RX7, AKAP12, THBD, CYP27B1, GJA1, CASP8, IL1B, PELI1, LBP, PCK1, S100A8, FGFR2, TLR2, SNCA	1840	156	19157	1.60176	1	0.600138	0.593761
GOTERM_CC_DIRECT	GO:0030669~clathrin-coated endocytic vesicle membrane	8	0.910125	0.0256537	CD74, TGFA, IL7R, LDLRAP1, AREG, SH3GL2, EREG, HBEGF	837	70	20163	2.7531	1	0.22928	0.21485			GOTERM_CC_DIRECT	GO:0070160~occluding junction	4	0.562588	0.0287177	CLDN4, GJA1, CLDN1, EPHA2	684	20	20163	5.89561	1	0.328949	0.310674			GOTERM_BP_DIRECT	GO:0010506~regulation of autophagy	14	0.633198	0.0254144	LRRK2, HSPB1, RAB39B, C9ORF72, HDAC6, DRAM1, IFI16, DDIT3, TP53INP1, RRAGD, PIP4K2A, FBXL2, NUPR1, MAPT	1840	75	19157	1.94346	1	0.600138	0.593761
GOTERM_CC_DIRECT	GO:0045202~synapse	30	3.41297	0.0263061	GABRB3, CYFIP2, PTPRN, RASD2, SCGN, GLRA1, MAP1LC3A, PCLO, KIF1A, EMB, TAC1, GABRA2, SYT4, GABRA1, SLC16A1, CADM1, TMOD2, SLC4A10, NMNAT2, SYT13, GABRG2, GJD2, PLCXD3, DLG4, SYT11, MAP1B, RIMBP2, ADGRL1, PDE7B, CNIH2	837	477	20163	1.51507	1	0.230195	0.215707			GOTERM_CC_DIRECT	GO:0009897~external side of plasma membrane	24	3.37553	0.0318162	ABCA1, PDGFRA, GRIA2, ENPEP, IL4R, IL1R1, ITGA2, AQP4, OSMR, TGFBR3, GLRA1, IL1RL1, NT5E, CXCL12, ALCAM, PTPRC, KIT, ITGA11, FAS, NRCAM, ITGA6, NCAM1, IL13RA2, IL7R	684	446	20163	1.58626	1	0.356341	0.336545			GOTERM_BP_DIRECT	GO:0050919~negative chemotaxis	9	0.407056	0.0255139	SEMA7A, SEMA6A, SEMA3C, FLRT2, FLRT3, SEMA6D, SLIT1, PDGFA, EFNA5	1840	38	19157	2.46586	1	0.600138	0.593761
GOTERM_CC_DIRECT	GO:0030673~axolemma	4	0.455063	0.0265609	ROBO2, KCNJ11, SLC1A2, MAPT	837	16	20163	6.0224	1	0.230195	0.215707			GOTERM_CC_DIRECT	GO:0045202~synapse	25	3.51617	0.0368263	PTPRN, CACNA1A, LPAR3, EGFR, RASD2, SCGN, GLRA1, PCLO, TAC1, GABRA2, SYT4, GABRA1, ADGRV1, SLC16A1, TMOD2, SLC4A10, NMNAT2, CEL, SYT13, GABRG2, GJD2, PLCXD3, SYT11, RIMBP2, CNIH2	684	477	20163	1.54497	1	0.398151	0.376031			GOTERM_BP_DIRECT	GO:0033627~cell adhesion mediated by integrin	9	0.407056	0.0255139	ITGB1, ITGAM, ITGA4, ITGB4, ITGA10, ITGA2, ITGB8, ITGBL1, ITGA6	1840	38	19157	2.46586	1	0.600138	0.593761
GOTERM_CC_DIRECT	GO:0043204~perikaryon	14	1.59272	0.0271463	PCSK1, PTPRN, SLC1A1, SLC4A10, ELAVL4, CRMP1, ENO2, ADCYAP1, GLRA1, DLG2, SYT11, MAP1B, NEURL1, PAM	837	172	20163	1.96078	1	0.231757	0.217171			GOTERM_CC_DIRECT	GO:0016328~lateral plasma membrane	7	0.984529	0.0371291	CLDN4, GJA1, SLC16A1, ANXA1, TACSTD2, NSG1, CLDN1	684	73	20163	2.82666	1	0.398151	0.376031			GOTERM_BP_DIRECT	GO:0045597~positive regulation of cell differentiation	9	0.407056	0.0255139	GHR, NEUROD1, SLC6A6, SOCS3, EDN3, PPP1R13L, CCN2, INSM1, ISL1	1840	38	19157	2.46586	1	0.600138	0.593761
GOTERM_CC_DIRECT	GO:0043195~terminal bouton	7	0.796359	0.0278862	ADCYAP1, SLC4A8, SCGN, UNC13A, SYT11, DPYSL2, SYP	837	56	20163	3.0112	1	0.234572	0.219809			GOTERM_CC_DIRECT	GO:0030285~integral component of synaptic vesicle membrane	5	0.703235	0.038779	GABRA2, SYT4, SLC17A6, SYP, STX1A	684	38	20163	3.87869	1	0.40718	0.384559			GOTERM_BP_DIRECT	GO:0010634~positive regulation of epithelial cell migration	9	0.407056	0.0255139	DOCK5, TGFB2, SRC, ITGA2, ENPP2, SOX9, DOCK1, HDAC6, TGFBR2	1840	38	19157	2.46586	1	0.600138	0.593761
GOTERM_CC_DIRECT	GO:0005874~microtubule	22	2.50284	0.029541	BEX4, SPAG6, NEK6, CKAP2, MTUS2, KIF11, TUBB4B, TUBA1C, MAP1LC3A, APC, KATNAL1, KIF3A, KIF5C, MAP1B, KIF4A, DPYSL2, TUBGCP5, MAP6, KIF1A, MAPT, KIF3C, DYNC1I1	837	324	20163	1.63571	1	0.242652	0.22738			GOTERM_CC_DIRECT	GO:0008021~synaptic vesicle	10	1.40647	0.0403226	KIRREL3, SLC4A8, SVOP, CLCN4, SYT11, AMPH, SYP, STX11, STX1A, SNAP91	684	135	20163	2.18356	1	0.414747	0.391706			GOTERM_BP_DIRECT	GO:0008592~regulation of Toll signaling pathway	3	0.135685	0.0258656	PELI3, PELI2, PELI1	1840	3	19157	10.4114	1	0.600138	0.593761
GOTERM_CC_DIRECT	GO:0031091~platelet alpha granule	4	0.455063	0.0312814	MMRN1, STXBP1, THBS2, F5	837	17	20163	5.66814	1	0.242652	0.22738			GOTERM_CC_DIRECT	GO:0005856~cytoskeleton	27	3.79747	0.0439838	ELAVL4, FMN2, PPP1R9A, PPL, BAIAP2L1, PCLO, RAB29, PLEK2, CTNNA2, MPZL2, MARK1, TMOD1, TMOD2, KLHL1, MSN, TUBB4B, SEPTIN9, KLHL41, FERMT1, KRT17, KIF4A, SPRY2, ALDOC, TNIK, TAGLN3, PTPN3, PFN2	684	535	20163	1.48768	1	0.443357	0.418726			GOTERM_BP_DIRECT	GO:1904672~regulation of somatic stem cell population maintenance	3	0.135685	0.0258656	TAF6L, MYC, TAF5L	1840	3	19157	10.4114	1	0.600138	0.593761
GOTERM_CC_DIRECT	GO:0060077~inhibitory synapse	4	0.455063	0.0312814	GABRA2, GLRA1, SYT11, GABRG2	837	17	20163	5.66814	1	0.242652	0.22738			GOTERM_CC_DIRECT	GO:0030133~transport vesicle	8	1.12518	0.0465692	CHGA, IL33, PCSK1, APH1B, CRISPLD2, CAV2, LAPTM5, SYT13	684	97	20163	2.43118	1	0.460214	0.434646			GOTERM_BP_DIRECT	GO:1904071~presynaptic active zone assembly	3	0.135685	0.0258656	PCLO, BSN, PCDH17	1840	3	19157	10.4114	1	0.600138	0.593761
GOTERM_CC_DIRECT	GO:0097440~apical dendrite	4	0.455063	0.0312814	MAP1B, SLC1A1, NEURL1, SLC4A10	837	17	20163	5.66814	1	0.242652	0.22738			GOTERM_MF_DIRECT	GO:0008083~growth factor activity	23	3.23488	6.99892e-08	IL11, TGFB3, HGF, MACC1, LIF, IGF2, TGFA, INHBA, FGF2, AREG, DKK1, BMP6, BMP5, FGF7, IL6, FGF14, CXCL12, EFEMP1, FGF9, PDGFC, OGN, TFF1, HBEGF	651	166	18765	3.99381	6.4388e-05	6.10319e-05	6.04348e-05			GOTERM_BP_DIRECT	GO:0060523~prostate epithelial cord elongation	3	0.135685	0.0258656	SHH, ESR1, FGFR2	1840	3	19157	10.4114	1	0.600138	0.593761
GOTERM_CC_DIRECT	GO:0097441~basilar dendrite	3	0.341297	0.0313857	MAP1B, SLC4A10, SH3GL2	837	7	20163	10.3241	1	0.242652	0.22738			GOTERM_MF_DIRECT	GO:0008201~heparin binding	23	3.23488	1.32678e-07	FGFBP1, MMP7, SERPINE2, PRELP, LAMC2, CEL, THBS2, FGF2, TGFBR3, GREM2, SMOC2, FGF7, SFRP1, FGF14, PTPRC, FGF9, CRISPLD2, ABI3BP, APOH, SLIT2, CCN1, HBEGF, FGFR1	651	172	18765	3.85449	0.000122056	6.10319e-05	6.04348e-05			GOTERM_BP_DIRECT	GO:0033366~protein localization to secretory granule	3	0.135685	0.0258656	CHGA, CPE, SCG3	1840	3	19157	10.4114	1	0.600138	0.593761
GOTERM_CC_DIRECT	GO:0016328~lateral plasma membrane	8	0.910125	0.0313921	CLDN4, GJA1, SLC16A1, APC, TACSTD2, NSG1, SLC7A11, MPP7	837	73	20163	2.63996	1	0.242652	0.22738			GOTERM_MF_DIRECT	GO:0005201~extracellular matrix structural constituent	19	2.67229	1.36371e-06	SRPX, SPON1, TINAGL1, LAMB3, LAMA3, TFPI2, GP2, DPT, PRELP, LAMC2, FBLN1, THBS2, LTBP1, MFAP4, EFEMP1, ABI3BP, MGP, CCN1, MUC6	651	138	18765	3.96864	0.00125383	0.000418205	0.000414114			GOTERM_BP_DIRECT	GO:0070673~response to interleukin-18	3	0.135685	0.0258656	OCLN, RIPK2, CLDN1	1840	3	19157	10.4114	1	0.600138	0.593761
GOTERM_CC_DIRECT	GO:0035577~azurophil granule membrane	7	0.796359	0.032456	PIGR, GLIPR1, VNN1, ATP8A1, CEACAM6, MGST1, ACP3	837	58	20163	2.90737	1	0.247299	0.231734			GOTERM_MF_DIRECT	GO:0005509~calcium ion binding	50	7.03235	1.28661e-05	PNLIPRP1, RASEF, VLDLR, SCGN, EFEMP1, PCLO, ADGRE5, CDH2, ENPP2, SVEP1, EYS, TGM2, TPD52, CASR, ANXA1, ADGRV1, ANXA3, PLA2G4A, ANXA10, VWDE, PCDHA11, RUNX1, PLCB4, SPARCL1, MICU3, LCP1, C1S, PLA2G1B, C1R, CACNA1A, FBLN1, THBS2, RASGRP1, LTBP1, FBLN5, RASGRP3, SCIN, S100A16, MAN1C1, SLIT2, S100A14, S100A11, S100A10, SYT4, SYT13, CAPN13, SMOC2, SYT11, MGP, PAM	651	744	18765	1.93716	0.0117671	0.0029592	0.00293025			GOTERM_BP_DIRECT	GO:0043331~response to dsRNA	3	0.135685	0.0258656	PELI1, PMAIP1, TLR3	1840	3	19157	10.4114	1	0.600138	0.593761
GOTERM_CC_DIRECT	GO:0000776~kinetochore	12	1.36519	0.0328579	KAT2B, CENPU, RASSF2, APC, MIS18BP1, CENPI, CENPK, TTK, BUB1, DYNC1I1, CENPC, MAD2L1	837	141	20163	2.05018	1	0.247299	0.231734			GOTERM_MF_DIRECT	GO:0008134~transcription factor binding	19	2.67229	0.000327456	PTPRN, FHL2, HMGA1, PAX6, TNFRSF10A, NR0B1, SMARCA1, NLK, MEIS2, RUNX1, NEUROD1, NFKBIA, MLXIPL, KAT2B, MAFB, CCND1, MYC, ENPP2, PPARD	651	207	18765	2.64576	0.260151	0.0588468	0.0582711			GOTERM_BP_DIRECT	GO:0001503~ossification	15	0.678426	0.0259312	CASR, CSF1, NPR2, TCIRG1, MESD, EGFR, RUNX2, FSTL3, BMP5, RASSF2, RIPPLY2, BCL2, SOX9, CCN2, PDLIM7	1840	83	19157	1.88158	1	0.600138	0.593761
GOTERM_CC_DIRECT	GO:0099060~integral component of postsynaptic specialization membrane	5	0.568828	0.0341507	GABRA2, GLRA1, GABRA1, CDH2, GABRG2	837	30	20163	4.01493	1	0.253691	0.237724			GOTERM_MF_DIRECT	GO:0005254~chloride channel activity	10	1.40647	0.000383783	GABRA2, GLRA1, GABRA1, CLDN4, CLCN4, ANO6, APOL1, ANO5, BEST3, GABRG2	651	65	18765	4.4346	0.297527	0.0588468	0.0582711			GOTERM_BP_DIRECT	GO:0043525~positive regulation of neuron apoptotic process	12	0.542741	0.0261286	BACE1, TFAP2A, NQO1, TGFB2, DDIT3, CTSZ, MYB, PIN1, GRIK2, NUPR1, TNF, CDK5R1	1840	60	19157	2.08228	1	0.600999	0.594613
GOTERM_CC_DIRECT	GO:1902711~GABA-A receptor complex	4	0.455063	0.0419414	GABRB3, GABRA2, GABRA1, GABRG2	837	19	20163	5.0715	1	0.30757	0.288212			GOTERM_MF_DIRECT	GO:0005544~calcium-dependent phospholipid binding	9	1.26582	0.000505456	SYT4, PCLO, ANXA1, ANXA3, SYT11, CPNE4, PLA2G4A, ANXA10, SYT13	651	54	18765	4.80415	0.371951	0.0664313	0.0657815			GOTERM_BP_DIRECT	GO:0033138~positive regulation of peptidyl-serine phosphorylation	16	0.723654	0.0261813	OPRD1, RIPK2, NRXN1, SH2D3C, LIF, TNF, EGFR, HDAC6, BCL2, SPRY2, TERF2IP, IAPP, PRKD1, FNIP2, CD44, SNCA	1840	91	19157	1.83058	1	0.600999	0.594613
GOTERM_CC_DIRECT	GO:0005903~brush border	7	0.796359	0.0429881	EPS8, MYO1E, SLC15A1, ENPEP, SLC2A2, MYH9, VCL	837	62	20163	2.71979	1	0.311255	0.291666			GOTERM_MF_DIRECT	GO:0015293~symporter activity	10	1.40647	0.000912239	SLC16A1, SLC6A14, SLC1A1, SLC16A12, SLC1A2, SLC16A7, SLC17A6, SLC16A9, SLC6A20, SLC16A4	651	73	18765	3.94861	0.568135	0.104907	0.103881			GOTERM_BP_DIRECT	GO:0007169~transmembrane receptor protein tyrosine kinase signaling pathway	21	0.949796	0.0269117	LYN, SHC4, ALK, PTPRT, YES1, CSF1, FLT3, RYK, SRC, EGFR, PTPRG, AHI1, ERBB3, KIT, ERBB2, POLR1G, EPHB2, MET, EPHB4, FGFR2, EPHA2	1840	132	19157	1.65636	1	0.615265	0.608728
GOTERM_CC_DIRECT	GO:0031982~vesicle	13	1.47895	0.0473442	SLC1A2, RAB39B, MSN, ANO5, BMP6, EPS8, MYO1E, TUBA1C, TBC1D4, DNAJC6, SYT11, RAB29, DYNC1I1	837	168	20163	1.86408	1	0.338511	0.317206			GOTERM_MF_DIRECT	GO:0004252~serine-type endopeptidase activity	17	2.391	0.00102853	PCSK1, CELA3A, CELA3B, MMP7, KLK1, C1S, C1R, MMP1, HGF, TMPRSS4, MMP3, F3, MMP10, CTRL, PLAU, PRSS8, CTRC	651	191	18765	2.56557	0.611996	0.105139	0.104111			GOTERM_BP_DIRECT	GO:0071805~potassium ion transmembrane transport	20	0.904568	0.0274568	HCN4, KCNH2, SNAP25, HCN3, KCNG3, KCNC1, ABCC8, KCNB2, KCNC3, KCNH8, KCNA5, KCNK17, NALCN, AQP1, KCNQ1, KCNMB2, KCNMA1, SLC9A9, KCNQ3, KCNN2	1840	124	19157	1.67926	1	0.617876	0.611311
GOTERM_CC_DIRECT	GO:0005802~trans-Golgi network	14	1.59272	0.0497861	PCSK1, GRN, ATP8A1, GBA, NMNAT2, PCSK5, SORL1, ELAPOR1, NBEA, SYT11, RAB29, CLVS2, CHST4, PAM	837	188	20163	1.79391	1	0.351576	0.329449			GOTERM_MF_DIRECT	GO:0004908~interleukin-1 receptor activity	4	0.562588	0.00130444	IL1RL1, IL1R1, IL1R2, IL18R1	651	7	18765	16.4714	0.699067	0.120009	0.118835			GOTERM_BP_DIRECT	GO:0048167~regulation of synaptic plasticity	11	0.497512	0.027573	RIMS2, GRIN2A, FGF14, VGF, MAP1A, RASGRF1, SCTR, RAPGEF2, MAPT, CX3CL1, GRIN2D	1840	53	19157	2.16086	1	0.617876	0.611311
GOTERM_MF_DIRECT	GO:0008201~heparin binding	24	2.73038	1.42e-06	FGFBP1, CFH, PCOLCE2, PTCH1, APLP1, LPL, PRELP, LAMC2, THBS2, FGF2, TGFBR3, GREM2, SMOC2, FGF7, SFRP1, CCL8, PTPRC, FGF9, ADAMTS1, ABI3BP, LIPG, SLIT2, CCN1, HBEGF	810	172	18765	3.23256	0.00146783	0.00146891	0.00146749			GOTERM_MF_DIRECT	GO:0015175~neutral amino acid transmembrane transporter activity	5	0.703235	0.00236794	SLC38A1, SLC7A8, SLC1A1, SLC1A2, SLC6A20	651	17	18765	8.47791	0.887081	0.181542	0.179766			GOTERM_BP_DIRECT	GO:0060348~bone development	11	0.497512	0.027573	AMER1, TTC9, GJA1, BMP2, NPR2, PDGFC, NSD2, SMAD5, PAPSS2, FGFR2, MAP2K6	1840	53	19157	2.16086	1	0.617876	0.611311
GOTERM_MF_DIRECT	GO:0008083~growth factor activity	22	2.50284	9.75e-06	IL11, GRN, HGF, MACC1, IGF2, TGFA, INHBA, FGF2, AREG, DKK1, BMP6, EREG, FGF7, IL6, CXCL12, EFEMP1, FGF9, FGF19, PDGFC, OGN, TFF1, HBEGF	810	166	18765	3.07028	0.0100136	0.00503201	0.00502713			GOTERM_MF_DIRECT	GO:0008028~monocarboxylic acid transmembrane transporter activity	5	0.703235	0.00236794	SLC16A1, SLC16A12, SLC16A7, SLC16A9, SLC16A4	651	17	18765	8.47791	0.887081	0.181542	0.179766			GOTERM_BP_DIRECT	GO:0001932~regulation of protein phosphorylation	11	0.497512	0.027573	LYN, ITPKB, SOCS3, PRKAR1B, PRKAR2B, CCDC88C, HSPB1, PIN1, FNIP2, TNF, EZH2	1840	53	19157	2.16086	1	0.617876	0.611311
GOTERM_MF_DIRECT	GO:0005201~extracellular matrix structural constituent	19	2.16155	2.74e-05	SRPX, SPON1, TFPI2, TNC, GP2, DPT, PRELP, LAMC2, FBLN1, MUC5B, THBS2, NPNT, LTBP1, MFAP4, EFEMP1, MMRN1, ABI3BP, CCN1, MUC6	810	138	18765	3.18961	0.0278355	0.00940995	0.00940083			GOTERM_MF_DIRECT	GO:0004896~cytokine receptor activity	8	1.12518	0.00307868	IL22RA1, IL1RL1, IL4R, IL7R, OSMR, IL13RA2, F3, CD44	651	56	18765	4.11784	0.941384	0.217876	0.215745			GOTERM_BP_DIRECT	GO:0009966~regulation of signal transduction	11	0.497512	0.027573	TSPYL2, SPRED2, UGCG, AFAP1L2, CCNK, IGFBPL1, AFAP1, GPC2, RGS22, GPC4, CRK	1840	53	19157	2.16086	1	0.617876	0.611311
GOTERM_MF_DIRECT	GO:0043395~heparan sulfate proteoglycan binding	6	0.682594	0.00103221	SEMA5A, PTPRC, CFH, FST, ITGA2, LPL	810	19	18765	7.31579	0.655545	0.26631	0.266052			GOTERM_MF_DIRECT	GO:0004768~stearoyl-CoA 9-desaturase activity	3	0.421941	0.00351147	FADS2, SCD, SCD5	651	3	18765	28.8249	0.960689	0.230754	0.228496			GOTERM_BP_DIRECT	GO:0071260~cellular response to mechanical stimulus	15	0.678426	0.0284655	MAP3K1, ITGA2, TNFRSF10A, TMEM150C, EGFR, AQP1, CNN2, GJA1, CASP8, IL1B, FAS, PIEZO1, SOX9, RAC1, TLR3	1840	84	19157	1.85918	1	0.635247	0.628498
GOTERM_MF_DIRECT	GO:0005509~calcium ion binding	51	5.80205	0.00129476	PNLIPRP1, RASEF, CLGN, SCGN, HPGDS, EFEMP1, PCLO, ADGRE5, CDH2, SVEP1, TGM2, TPD52, CASR, UNC13A, ANXA3, ANXA13, VWDE, NPNT, ASPN, MMP12, PCP4, VCAN, PLCB4, MMRN1, S100A6, MICU3, LCP1, SLC25A12, CDH18, CABP7, PLA2G1B, LPL, FBLN1, CAPG, THBS2, RASGRP1, LTBP1, S100A16, MAN1C1, SLIT2, VILL, S100A14, S100A10, SYT4, SYT13, SYT7, CAPN13, SMOC2, SYT11, PAM, NUCB2	810	744	18765	1.58804	0.737384	0.267239	0.26698			GOTERM_MF_DIRECT	GO:0005178~integrin binding	14	1.96906	0.00403711	CASR, ITGA2, LAMA3, IGF2, FBLN1, FGF2, EGFR, FBLN5, FERMT1, CXCL12, ITGA11, ITGA6, LCP1, CCN1	651	161	18765	2.50651	0.975806	0.247609	0.245187			GOTERM_BP_DIRECT	GO:0065003~macromolecular complex assembly	23	1.04025	0.0293819	YAP1, FGA, DMTN, WIPF1, FGG, USH1C, DNAJB12, PDE4DIP, C9ORF24, LIN7A, IL1RAP, ADD2, CLGN, PARD6B, OCLN, DLG4, PARD3, FAS, SOX9, NUPR1, TEAD2, SH3BGR, VAMP2	1840	150	19157	1.59642	1	0.635247	0.628498
GOTERM_MF_DIRECT	GO:0005254~chloride channel activity	10	1.13766	0.00180435	GABRB3, GABRA2, GLRA1, GABRA1, CLDN4, CLCN4, APOL1, ANO5, BEST3, GABRG2	810	65	18765	3.5641	0.844913	0.310348	0.310047			GOTERM_MF_DIRECT	GO:0005154~epidermal growth factor receptor binding	6	0.843882	0.00594395	VAV3, ATXN2, EFEMP1, TGFA, AREG, HBEGF	651	34	18765	5.08674	0.99585	0.332252	0.329001			GOTERM_BP_DIRECT	GO:0060071~Wnt signaling pathway, planar cell polarity pathway	8	0.361827	0.0293892	VANGL1, VANGL2, SMURF1, PRICKLE1, RAC1, GPC4, CELSR1, CELSR3	1840	32	19157	2.60285	1	0.635247	0.628498
GOTERM_MF_DIRECT	GO:0004908~interleukin-1 receptor activity	4	0.455063	0.00245258	IL1RL1, IL1RL2, IL1R1, IL1R2	810	7	18765	13.2381	0.920672	0.36158	0.36123			GOTERM_MF_DIRECT	GO:0005125~cytokine activity	15	2.1097	0.00652811	CMTM7, IL11, IL33, IL1RN, TGFB3, IL24, LIF, INHBA, FGF2, AREG, BMP6, BMP5, GREM2, IL6, SCG2	651	190	18765	2.27565	0.997584	0.332252	0.329001			GOTERM_BP_DIRECT	GO:0050790~regulation of catalytic activity	51	2.30665	0.0296493	DOCK5, NCF2, PRKAG2, KNDC1, CXCL1, CALML4, THG1L, RCBTB2, MCF2L, ARHGDIB, PSD3, RCC1, RGS9, RALGPS1, PSD, PLEKHG3, PLEKHG1, SH2D3C, RUNDC3A, ACAP3, ARHGEF9, ELMO1, NUPR1, RIN1, DOCK1, ARHGEF6, RGS17, ARHGAP18, KALRN, CYTH2, ARHGAP21, PPP3R1, SH3BP4, SRGAP3, FARP1, EIF2B3, ARHGAP28, PPP2R3A, ELP4, ARHGAP26, STXBP5L, ARHGAP33, CXCL10, DNMBP, RCAN2, CCDC88C, ALOX5AP, RANGRF, RGS12, RGS11, GDPGP1	1840	398	19157	1.33413	1	0.635247	0.628498
GOTERM_MF_DIRECT	GO:0005154~epidermal growth factor receptor binding	7	0.796359	0.00301301	VAV3, EFEMP1, TGFA, AREG, FAM83B, EREG, HBEGF	810	34	18765	4.76961	0.955582	0.388678	0.388302			GOTERM_MF_DIRECT	GO:0019838~growth factor binding	6	0.843882	0.00674095	PDGFRA, FGFBP1, ACVR1C, A2M, OSMR, EPHA2	651	35	18765	4.94141	0.998016	0.332252	0.329001			GOTERM_BP_DIRECT	GO:0010739~positive regulation of protein kinase A signaling	5	0.226142	0.0298518	AKAP12, ADGRV1, TCIM, NRXN1, IAPP	1840	13	19157	4.00439	1	0.635247	0.628498
GOTERM_MF_DIRECT	GO:0015293~symporter activity	10	1.13766	0.00403994	SLC15A1, SLC16A1, SLC6A17, SLC1A1, SLC16A6, SLC1A2, SLC16A7, SLC17A6, SLC6A20, SLC16A4	810	73	18765	3.17352	0.984666	0.390693	0.390314			GOTERM_MF_DIRECT	GO:0004971~AMPA glutamate receptor activity	3	0.421941	0.00686172	GRIA2, GRIA3, GRIA4	651	4	18765	21.6187	0.998226	0.332252	0.329001			GOTERM_BP_DIRECT	GO:0097178~ruffle assembly	5	0.226142	0.0298518	ARHGEF26, SNX10, RAC1, AIF1L, MTSS2	1840	13	19157	4.00439	1	0.635247	0.628498
GOTERM_MF_DIRECT	GO:0030021~extracellular matrix structural constituent conferring compression resistance	5	0.568828	0.00411957	VCAN, OGN, PRELP, DCN, ASPN	810	16	18765	7.23958	0.98588	0.390693	0.390314			GOTERM_MF_DIRECT	GO:0001540~beta-amyloid binding	9	1.26582	0.00858206	GRIA2, ITGA2, CACNA1A, IAPP, EPHB2, CRYAB, SORL1, GRIA3, GRIA4	651	84	18765	3.08838	0.99964	0.394775	0.390913			GOTERM_BP_DIRECT	GO:0035493~SNARE complex assembly	5	0.226142	0.0298518	STXBP1, VAMP1, STX1A, VAMP2, SNCA	1840	13	19157	4.00439	1	0.635247	0.628498
GOTERM_MF_DIRECT	GO:0022857~transmembrane transporter activity	16	1.82025	0.00416436	SLC46A3, SLC22A3, SVOP, SLC35F2, SLC2A13, SLC4A10, SLC2A2, SLC4A8, SLC22A15, SLC7A8, SV2A, SLC16A6, SLC17A5, SLC17A6, CNNM2, SLC25A12	810	161	18765	2.30228	0.986521	0.390693	0.390314			GOTERM_MF_DIRECT	GO:0042301~phosphate ion binding	4	0.562588	0.00912499	SLC34A2, NCEH1, PNP, MTHFD2	651	13	18765	8.8692	0.999783	0.399761	0.395851			GOTERM_BP_DIRECT	GO:0071257~cellular response to electrical stimulus	5	0.226142	0.0298518	CIITA, REST, HPCA, ADSS1, GRM1	1840	13	19157	4.00439	1	0.635247	0.628498
GOTERM_MF_DIRECT	GO:0016298~lipase activity	5	0.568828	0.00520553	AADAC, LIPG, LPL, MGLL, PLA1A	810	17	18765	6.81373	0.99542	0.398771	0.398385			GOTERM_MF_DIRECT	GO:0008375~acetylglucosaminyltransferase activity	6	0.843882	0.00957535	MGAT4C, B3GALNT1, B3GALT2, MGAT4A, GCNT4, OGT	651	38	18765	4.5513	0.999857	0.400424	0.396506			GOTERM_BP_DIRECT	GO:0035331~negative regulation of hippo signaling	5	0.226142	0.0298518	MAP2K3, AJUBA, VGLL4, SHANK2, CIT	1840	13	19157	4.00439	1	0.635247	0.628498
GOTERM_MF_DIRECT	GO:0004768~stearoyl-CoA 9-desaturase activity	3	0.341297	0.00540969	FADS2, SCD, SCD5	810	3	18765	23.1667	0.996295	0.398771	0.398385			GOTERM_MF_DIRECT	GO:0008289~lipid binding	14	1.96906	0.0100604	MCOLN3, SPHK1, CADPS, LPAR3, RASGRP1, APOH, MAL, APOD, FFAR1, APOL1, PLTP, SH3GL2, BPIFC, PPARD	651	180	18765	2.24194	0.999909	0.402416	0.398479			GOTERM_BP_DIRECT	GO:2000649~regulation of sodium ion transmembrane transporter activity	6	0.27137	0.0300556	FXYD2, RANGRF, FXYD6, SCN3B, FGF12, SCN1B	1840	19	19157	3.28781	1	0.635247	0.628498
GOTERM_MF_DIRECT	GO:0004667~prostaglandin-D synthase activity	3	0.341297	0.00540969	HPGDS, PTGDS, PTGES	810	3	18765	23.1667	0.996295	0.398771	0.398385			GOTERM_MF_DIRECT	GO:0048306~calcium-dependent protein binding	9	1.26582	0.0144365	ANXA1, S100A16, ANXA3, S100A14, VLDLR, A2M, STX1A, S100A11, S100A10	651	92	18765	2.81983	0.999998	0.553398	0.547984			GOTERM_BP_DIRECT	GO:0048168~regulation of neuronal synaptic plasticity	6	0.27137	0.0300556	MCTP1, VGF, RASGRF1, SYP, EPHB2, DBN1	1840	19	19157	3.28781	1	0.635247	0.628498
GOTERM_MF_DIRECT	GO:0008017~microtubule binding	22	2.50284	0.00601688	SPAG6, MTUS2, DCLK2, FMN2, KIF11, JAKMIP2, MAP1LC3A, APC, KATNAL1, KIF3A, KIF5C, MAP1B, KIF4A, DPYSL2, REEP2, TUBGCP5, MAP6, MAPRE3, KIF1A, MAPT, KIF3C, DYNC1I1	810	267	18765	1.90886	0.998027	0.413961	0.41356			GOTERM_MF_DIRECT	GO:0019966~interleukin-1 binding	3	0.421941	0.0163791	IL1R1, IL1R2, A2M	651	6	18765	14.4124	1	0.579568	0.573898			GOTERM_BP_DIRECT	GO:0048535~lymph node development	6	0.27137	0.0300556	RIPK3, IL15, RORC, LTB, IL7R, NKX2-3	1840	19	19157	3.28781	1	0.635247	0.628498
GOTERM_MF_DIRECT	GO:0070330~aromatase activity	6	0.682594	0.00738255	CYP4F3, CYP2C19, CYP3A4, CYP4F11, CYP19A1, CYP2C18	810	29	18765	4.7931	0.999523	0.475648	0.475187			GOTERM_MF_DIRECT	GO:0015101~organic cation transmembrane transporter activity	3	0.421941	0.0163791	SLC22A3, SLC7A8, SLC29A4	651	6	18765	14.4124	1	0.579568	0.573898			GOTERM_BP_DIRECT	GO:0050765~negative regulation of phagocytosis	6	0.27137	0.0300556	CNN2, PIP4P2, PLSCR1, SYT11, CSK, TLR2	1840	19	19157	3.28781	1	0.635247	0.628498
GOTERM_MF_DIRECT	GO:0005102~receptor binding	29	3.2992	0.00783529	BEX2, BEX1, PLA2G1B, GBA, LPL, LAMC2, PLAT, TRAK1, GJA1, PDPN, PLXNC1, A2M, WNT4, MPP1, DMTN, CADM1, EDN3, HGF, TRPC1, PLAUR, MSN, VWDE, NSG1, MFAP4, ADCYAP1, PTPRC, CXCL12, IAPP, BEX5	810	398	18765	1.68802	0.999702	0.475648	0.475187			GOTERM_MF_DIRECT	GO:0050840~extracellular matrix binding	5	0.703235	0.0213719	SMOC2, ADGRG6, SPARCL1, CCN1, DCN	651	31	18765	4.64917	1	0.728228	0.721104			GOTERM_BP_DIRECT	GO:0048169~regulation of long-term neuronal synaptic plasticity	6	0.27137	0.0300556	CAMK2B, SYNGR1, DLG4, GRIK2, SYP, SNCA	1840	19	19157	3.28781	1	0.635247	0.628498
GOTERM_MF_DIRECT	GO:0016757~transferase activity, transferring glycosyl groups	9	1.02389	0.00945389	B3GALNT2, B3GALNT1, B3GALT2, GBA, B3GNT3, ST3GAL5, GLT8D2, B4GALT6, ST6GALNAC5	810	69	18765	3.02174	0.999945	0.542023	0.541498			GOTERM_MF_DIRECT	GO:0004867~serine-type endopeptidase inhibitor activity	9	1.26582	0.0266168	SERPINE2, SERPINF1, TFPI2, SERPINB9, PI3, A2M, SERPINB7, TFPI, SERPINB8	651	103	18765	2.51868	1	0.790139	0.782409			GOTERM_BP_DIRECT	GO:0031103~axon regeneration	6	0.27137	0.0300556	GAP43, CHL1, RTN4RL1, BCL2, CTNNA1, ISL1	1840	19	19157	3.28781	1	0.635247	0.628498
GOTERM_MF_DIRECT	GO:0052642~lysophosphatidic acid phosphatase activity	3	0.341297	0.0105103	ACP6, EPHX2, ACP3	810	4	18765	17.375	0.999982	0.570874	0.570321			GOTERM_MF_DIRECT	GO:0005518~collagen binding	7	0.984529	0.0282832	ABI3BP, ITGA2, ITGA11, ADGRG6, SPARCL1, CD44, DCN	651	67	18765	3.01156	1	0.790139	0.782409			GOTERM_BP_DIRECT	GO:0070588~calcium ion transmembrane transport	19	0.85934	0.0301481	GPM6A, EDN1, CACNA1B, ATP2A3, CACNA1A, CACNA2D2, CACNA1D, ANO6, NALCN, PKD1, CACNA1H, SLC8A2, P2RX7, TMEM37, STIM2, ANXA6, TRPM6, TRPM3, CACNG4	1840	117	19157	1.69074	1	0.635247	0.628498
GOTERM_MF_DIRECT	GO:0008395~steroid hydroxylase activity	6	0.682594	0.0128106	CH25H, CYP2U1, CYP2C19, CYP3A4, CYP19A1, CYP2C18	810	33	18765	4.21212	0.999998	0.636775	0.636158			GOTERM_MF_DIRECT	GO:0005198~structural molecule activity	13	1.82841	0.0288457	SPRR3, LAD1, LAMB3, LAMA3, CLDN1, PPL, IGF1R, TUBA1C, CLDN4, KRT17, CLDN18, CRYAB, SPRR1A	651	186	18765	2.01464	1	0.790139	0.782409			GOTERM_BP_DIRECT	GO:0048661~positive regulation of smooth muscle cell proliferation	13	0.587969	0.030274	EDN1, ITGA2, PTAFR, PDGFB, THBS1, TNF, EGFR, CX3CL1, TGFBR2, MYC, PDGFD, MYB, FGFR2	1840	69	19157	1.96157	1	0.635529	0.628777
GOTERM_MF_DIRECT	GO:0008532~N-acetyllactosaminide beta-1,3-N-acetylglucosaminyltransferase activity	4	0.455063	0.0131167	B3GALNT1, B4GAT1, B3GALT2, B3GNT3	810	12	18765	7.72222	0.999999	0.636775	0.636158			GOTERM_MF_DIRECT	GO:0000287~magnesium ion binding	15	2.1097	0.0288492	EDARADD, ATP8A1, EPHX2, SPHK1, NEK6, IRAK3, ENO2, NLK, ATP4A, RPS6KA6, MTHFD2, MAP3K20, SIK2, PCK1, MARK1	651	229	18765	1.88809	1	0.790139	0.782409			GOTERM_BP_DIRECT	GO:0032868~response to insulin	14	0.633198	0.0308977	LYN, ABCC8, PTPRN, GCNT1, EPM2AIP1, ACVR1C, VGF, SESN3, KCNQ1, CRY2, TNFSF10, PCK1, HADH, TLR2	1840	77	19157	1.89298	1	0.646221	0.639354
GOTERM_MF_DIRECT	GO:0030276~clathrin binding	7	0.796359	0.0135747	SYT4, DNAJC6, SYT11, SYT13, LDLRAP1, SNAP91, SYT7	810	46	18765	3.52536	0.999999	0.636775	0.636158			GOTERM_MF_DIRECT	GO:1904315~transmitter-gated ion channel activity involved in regulation of postsynaptic membrane potential	5	0.703235	0.0290532	GABRA2, GLRA1, GABRA1, GABRG2, GRIA3	651	34	18765	4.23895	1	0.790139	0.782409			GOTERM_BP_DIRECT	GO:0019233~sensory perception of pain	11	0.497512	0.0310298	P2RX7, ADCYAP1, UCHL1, EDN1, GRIN2A, NPY1R, MAPK1, CCL2, IAPP, SCN3B, GRM1	1840	54	19157	2.12084	1	0.646588	0.639718
GOTERM_MF_DIRECT	GO:0004497~monooxygenase activity	9	1.02389	0.0164228	CYP2U1, CYP4F3, TBXAS1, CYP2C19, CYP3A4, CYP4F11, CYP19A1, PAM, CYP2C18	810	76	18765	2.74342	1	0.659964	0.659325			GOTERM_MF_DIRECT	GO:0019534~toxin transporter activity	3	0.421941	0.0292008	SLC22A3, SLC7A8, SLC29A4	651	8	18765	10.8093	1	0.790139	0.782409			GOTERM_BP_DIRECT	GO:0007626~locomotory behavior	15	0.678426	0.0311769	SNAP25, UBA6, ELAVL4, NPY1R, SOBP, CELSR1, GRM1, C1QL1, ADCY5, GNAO1, CALB1, ANKH, CNTN1, STRN, SLC18A2	1840	85	19157	1.83731	1	0.647264	0.640387
GOTERM_MF_DIRECT	GO:0005313~L-glutamate transmembrane transporter activity	4	0.455063	0.0165134	SLC1A1, SLC1A2, SLC17A6, SLC25A12	810	13	18765	7.12821	1	0.659964	0.659325			GOTERM_MF_DIRECT	GO:0042379~chemokine receptor binding	3	0.421941	0.0292008	CXCL12, CCL21, S100A14	651	8	18765	10.8093	1	0.790139	0.782409			GOTERM_BP_DIRECT	GO:0034220~ion transmembrane transport	22	0.995025	0.0323415	GABRB3, GRIA2, CLIC4, TTYH3, ATP2A3, CYBB, ATP11C, ATP11B, ANO6, HTR3A, GRIK2, TMC5, NALCN, TMEM150C, ANO5, SLC9B1, GJA1, CLCN4, ANXA6, GABRE, GRIA3, GRIA4	1840	143	19157	1.60176	1	0.668983	0.661875
GOTERM_MF_DIRECT	GO:0022851~GABA-gated chloride ion channel activity	4	0.455063	0.0165134	GABRB3, GABRA2, GABRA1, GABRG2	810	13	18765	7.12821	1	0.659964	0.659325			GOTERM_MF_DIRECT	GO:0030506~ankyrin binding	4	0.562588	0.0304082	PTPRC, KCNJ11, NRCAM, CACNA1D	651	20	18765	5.76498	1	0.799302	0.791483			GOTERM_BP_DIRECT	GO:0007611~learning or memory	12	0.542741	0.0325378	GLP1R, GATM, GRIN2A, BHLHB9, PRKAR1B, AMFR, TMOD2, MAPK1, MAPT, EPHB2, EGFR, SLC8A2	1840	62	19157	2.01511	1	0.670588	0.663463
GOTERM_MF_DIRECT	GO:0045569~TRAIL binding	3	0.341297	0.0170185	TNFRSF10B, TNFRSF10A, TNFRSF10D	810	5	18765	13.9	1	0.659964	0.659325			GOTERM_MF_DIRECT	GO:0005262~calcium channel activity	7	0.984529	0.0341111	TMEM37, GPM6A, MCOLN3, CACNA2D1, CACNA2D2, CACNA1D, TRPM3	651	70	18765	2.88249	1	0.871728	0.8632			GOTERM_BP_DIRECT	GO:2000463~positive regulation of excitatory postsynaptic potential	7	0.316599	0.033403	RIMS2, RGS4, CACNB3, NLGN1, DLG4, NRXN1, STX1A	1840	26	19157	2.80307	1	0.677498	0.670299
GOTERM_MF_DIRECT	GO:0005104~fibroblast growth factor receptor binding	5	0.568828	0.0183108	FGF7, FGF9, FLRT3, FGF19, FGF2	810	24	18765	4.82639	1	0.659964	0.659325			GOTERM_MF_DIRECT	GO:0005102~receptor binding	22	3.09423	0.0379679	ABCA1, ANXA1, EDN3, SERPINE2, PLA2G1B, HGF, LAMA3, LIF, PLAUR, MSN, VWDE, LAMC2, NSG1, MFAP4, GJA1, CXCL12, ALCAM, PTPRC, IAPP, PLXNC1, EPHB2, A2M	651	398	18765	1.59334	1	0.944067	0.934831			GOTERM_BP_DIRECT	GO:0036120~cellular response to platelet-derived growth factor stimulus	7	0.316599	0.033403	YES1, SRC, MYC, PDGFD, PDGFB, CBL, MTSS2	1840	26	19157	2.80307	1	0.677498	0.670299
GOTERM_MF_DIRECT	GO:0044877~macromolecular complex binding	28	3.18544	0.0207647	PRKN, FBLN1, CAPG, ENO2, SCAMP5, GLRA1, ING2, CCND1, SALL2, KIF3A, MYC, NEFL, CIR1, GIT1, SREBF1, PDGFRA, HGF, ITGA2, PTCH1, BCKDHB, PDX1, INHBA, KRT19, RBP4, DLG4, MAP1B, ITGA6, STX1A	810	412	18765	1.57443	1	0.659964	0.659325			GOTERM_MF_DIRECT	GO:0016616~oxidoreductase activity, acting on the CH-OH group of donors, NAD or NADP as acceptor	5	0.703235	0.0415395	SDR16C5, HSD17B13, HADH, DHRS2, MDH1B	651	38	18765	3.79275	1	1	0.991295			GOTERM_BP_DIRECT	GO:0021766~hippocampus development	13	0.587969	0.0334626	ALK, KIRREL3, KDM6B, EIF2B3, UBA6, TSKU, DAB1, DCX, FGF13, CRK, CDK5R2, EZH2, CDK5R1	1840	70	19157	1.93355	1	0.677498	0.670299
GOTERM_MF_DIRECT	GO:0043274~phospholipase binding	5	0.568828	0.0210735	PRKN, STXBP1, NEFL, SELE, ARHGAP6	810	25	18765	4.63333	1	0.659964	0.659325			GOTERM_MF_DIRECT	GO:0005244~voltage-gated ion channel activity	6	0.843882	0.0469737	TMEM37, CACNA2D1, CACNA2D2, KCNK16, ANO6, NALCN	651	57	18765	3.0342	1	1	0.991295			GOTERM_BP_DIRECT	GO:0003309~type B pancreatic cell differentiation	4	0.180914	0.0342024	RFX6, PAX6, INSM1, NKX6-1	1840	8	19157	5.20571	1	0.677498	0.670299
GOTERM_MF_DIRECT	GO:0004806~triglyceride lipase activity	5	0.568828	0.0210735	PNLIPRP1, AADAC, LIPG, LPL, PLA1A	810	25	18765	4.63333	1	0.659964	0.659325			KEGG_PATHWAY	hsa04010:MAPK signaling pathway	34	4.782	1.71415e-07	RASGRF1, CACNA1A, TGFA, CACNA1D, NLK, FGF2, RASGRP1, AREG, EGFR, IGF1R, RASGRP3, RPS6KA6, FGF7, FGF9, MYC, AKT3, PDGFC, MAP3K20, PDGFRA, DUSP5, GADD45B, TGFB3, IL1R1, HGF, CACNA2D1, IGF2, PLA2G4A, CACNA2D2, MAPK10, KIT, FAS, MAPT, FGFR1, EPHA2	341	294	8142	2.76127	5.05663e-05	5.0739e-05	4.4568e-05			GOTERM_BP_DIRECT	GO:0003149~membranous septum morphogenesis	4	0.180914	0.0342024	TGFB2, NSD2, FGFR2, TGFBR2	1840	8	19157	5.20571	1	0.677498	0.670299
GOTERM_MF_DIRECT	GO:0008375~acetylglucosaminyltransferase activity	6	0.682594	0.0227315	MGAT4C, B3GALNT1, B3GALT2, MGAT4A, HEXA, B3GNT3	810	38	18765	3.65789	1	0.659964	0.659325			KEGG_PATHWAY	hsa04014:Ras signaling pathway	28	3.93812	1.17729e-06	PLA2G1B, RASGRF1, TGFA, FGF2, RASGRP1, ETS2, EGFR, IGF1R, RASGRP3, FGF7, FGF9, GNG7, AKT3, PDGFC, PLCE1, PAK3, PDGFRA, HGF, IGF2, PLA2G4A, GNG11, MAPK10, RASA3, RASA4, KIT, FGFR1, PLA1A, EPHA2	341	232	8142	2.88169	0.000347241	0.000140886	0.000123751			GOTERM_BP_DIRECT	GO:0097527~necroptotic signaling pathway	4	0.180914	0.0342024	RIPK3, FAS, TNF, TLR3	1840	8	19157	5.20571	1	0.677498	0.670299
GOTERM_MF_DIRECT	GO:0005242~inward rectifier potassium channel activity	5	0.568828	0.0240781	KCNH2, KCNJ6, KCNJ8, KCNJ11, KCNJ16	810	26	18765	4.45513	1	0.659964	0.659325			KEGG_PATHWAY	hsa05200:Pathways in cancer	47	6.61041	1.4279e-06	PTGER2, LAMA3, MGST1, TGFA, LPAR3, LAMC2, PTGS2, FGF2, RASGRP1, EGFR, IGF1R, RASGRP3, FGF7, EDNRB, FGF9, CCND1, MYC, GNG7, AKT3, BDKRB1, PMAIP1, CTNNA2, RXRG, RUNX1T1, PDGFRA, IL4R, GADD45B, LAMB3, TGFB3, MMP1, HGF, ITGA2, IGF2, GNG11, RUNX1, MAPK10, NFKBIA, CCNA2, IL6, PLCB4, CXCL12, KIT, FAS, ITGA6, IL7R, FGFR1, PPARD	341	531	8142	2.11339	0.000421141	0.000140886	0.000123751			GOTERM_BP_DIRECT	GO:0048762~mesenchymal cell differentiation	4	0.180914	0.0342024	WWTR1, BMP2, ISL1, FGFR2	1840	8	19157	5.20571	1	0.677498	0.670299
GOTERM_MF_DIRECT	GO:0016712~oxidoreductase activity, acting on paired donors, with incorporation or reduction of molecular oxygen, reduced flavin or flavoprotein as one donor, and incorporation of one atom of oxygen	5	0.568828	0.0240781	CYP2U1, CYP2C19, CYP3A4, CYP19A1, CYP2C18	810	26	18765	4.45513	1	0.659964	0.659325			KEGG_PATHWAY	hsa04950:Maturity onset diabetes of the young	9	1.26582	6.87468e-06	NEUROD1, RFX6, PDX1, SLC2A2, PAX6, IAPP, MAFA, NKX6-1, NKX2-2	341	26	8142	8.26506	0.00202598	0.000508726	0.000446854			GOTERM_BP_DIRECT	GO:0050691~regulation of defense response to virus by host	4	0.180914	0.0342024	IL15, IL1B, TNFAIP3, IFNLR1	1840	8	19157	5.20571	1	0.677498	0.670299
GOTERM_MF_DIRECT	GO:0005539~glycosaminoglycan binding	5	0.568828	0.0240781	TGFBR3, VCAN, PODXL2, GNS, DCN	810	26	18765	4.45513	1	0.659964	0.659325			KEGG_PATHWAY	hsa04151:PI3K-Akt signaling pathway	34	4.782	1.08133e-05	LAMA3, TGFA, LPAR3, LAMC2, THBS2, FGF2, AREG, EGFR, IGF1R, FGF7, FGF9, CCND1, MYC, GNG7, AKT3, PDGFC, PCK1, PDGFRA, IL4R, LAMB3, HGF, ITGA2, IGF2, OSMR, GNG11, G6PC2, IL6, DDIT4, ITGA11, KIT, ITGA6, IL7R, FGFR1, EPHA2	341	354	8142	2.29326	0.00318487	0.00064015	0.000562294			GOTERM_BP_DIRECT	GO:0010827~regulation of glucose transport	4	0.180914	0.0342024	EDN1, OCLN, YES1, FFAR4	1840	8	19157	5.20571	1	0.677498	0.670299
GOTERM_MF_DIRECT	GO:0015272~ATP-activated inward rectifier potassium channel activity	3	0.341297	0.0248039	KCNJ8, KCNJ11, ABCC8	810	6	18765	11.5833	1	0.659964	0.659325			KEGG_PATHWAY	hsa04060:Cytokine-cytokine receptor interaction	30	4.21941	1.41196e-05	IL1RN, IL24, CXCL17, CXCL5, IL1RL1, ACVR1C, IL13RA2, IL11, IL33, CCL22, IL4R, TNFRSF12A, CCL21, TGFB3, IL1R1, IL1R2, LIF, TNFRSF10A, INHBA, OSMR, BMP6, BMP5, TNFRSF10D, IL22RA1, IL6, CXCL12, FAS, BMPR1B, IL7R, IL18R1	341	295	8142	2.42815	0.00415665	0.000696568	0.00061185			GOTERM_BP_DIRECT	GO:0015844~monoamine transport	4	0.180914	0.0342024	SLC22A3, SLC29A4, SLC18A2, SLC6A4	1840	8	19157	5.20571	1	0.677498	0.670299
GOTERM_MF_DIRECT	GO:0019966~interleukin-1 binding	3	0.341297	0.0248039	IL1R1, IL1R2, A2M	810	6	18765	11.5833	1	0.659964	0.659325			KEGG_PATHWAY	hsa05218:Melanoma	12	1.68776	0.00017579	PDGFRA, FGF7, CCND1, GADD45B, FGF9, HGF, AKT3, PDGFC, FGF2, EGFR, FGFR1, IGF1R	341	72	8142	3.97947	0.0505406	0.00743339	0.00652933			GOTERM_BP_DIRECT	GO:0022898~regulation of transmembrane transporter activity	4	0.180914	0.0342024	GJA1, BCL2, PIM1, SNCA	1840	8	19157	5.20571	1	0.677498	0.670299
GOTERM_MF_DIRECT	GO:0008597~calcium-dependent protein serine/threonine phosphatase regulator activity	3	0.341297	0.0248039	RCAN1, RCAN2, RCAN3	810	6	18765	11.5833	1	0.659964	0.659325			KEGG_PATHWAY	hsa04724:Glutamatergic synapse	15	2.1097	0.000264916	GRIA2, SLC38A1, SLC1A1, SLC1A2, CACNA1A, PLA2G4A, CACNA1D, GNG11, GNAO1, GRK3, PLCB4, GNG7, SLC17A6, GRIA3, GRIA4	341	114	8142	3.14169	0.0751841	0.0098019	0.00860978			GOTERM_BP_DIRECT	GO:0072593~reactive oxygen species metabolic process	8	0.361827	0.0343128	P2RX7, SESN1, LRRK2, PDGFB, BCL2, PDK4, PMAIP1, CCN2	1840	33	19157	2.52398	1	0.677498	0.670299
GOTERM_MF_DIRECT	GO:0004634~phosphopyruvate hydratase activity	3	0.341297	0.0248039	EDARADD, TMEM237, ENO2	810	6	18765	11.5833	1	0.659964	0.659325			KEGG_PATHWAY	hsa04727:GABAergic synapse	13	1.82841	0.000302636	GABRA2, GABRA1, SLC38A1, KCNJ6, CACNA1A, GAD2, CACNA1D, ABAT, GNG11, GABRG2, GNAO1, GNG7, SLC38A5	341	89	8142	3.48763	0.0854208	0.00995337	0.00874283			GOTERM_BP_DIRECT	GO:0016192~vesicle-mediated transport	30	1.35685	0.0345068	SPTBN4, NAPB, STXBP1, FMN2, STON2, KALRN, NCALD, ADAMTS9, SYT5, TBC1D8B, NSF, SYT4, HSPA1L, HSPA6, RAB39B, SYT9, TVP23C, AP3B2, SYT7, SYT17, SYTL2, AHI1, ARL4D, SYT11, MYO5B, SPIRE2, VAMP1, CNIH2, STX1A, VAMP2	1840	213	19157	1.4664	1	0.678955	0.671741
GOTERM_MF_DIRECT	GO:0005518~collagen binding	8	0.910125	0.0249405	MMP12, PCOLCE2, ITGA3, ABI3BP, ITGA2, ADGRG6, DCN, ASPN	810	67	18765	2.76617	1	0.659964	0.659325			KEGG_PATHWAY	hsa05205:Proteoglycans in cancer	21	2.95359	0.000344227	VAV3, CAV2, HGF, ITGA2, PLAUR, IGF2, MSN, FGF2, DCN, EGFR, IGF1R, CCND1, PLAU, MYC, AKT3, GPC3, FAS, PLCE1, CD44, HBEGF, FGFR1	341	205	8142	2.44592	0.0965769	0.0101891	0.00894989			GOTERM_BP_DIRECT	GO:0002931~response to ischemia	12	0.542741	0.0361283	P2RX7, MAP2K3, NQO1, UCHL1, GJA1, REST, CASR, CSF1, BCL2, CX3CL1, MAP2K6, SLC8A2	1840	63	19157	1.98313	1	0.704737	0.697249
GOTERM_MF_DIRECT	GO:0030507~spectrin binding	5	0.568828	0.0273286	DMTN, PTPRC, KIF3A, PTPRN, DYNC1I1	810	27	18765	4.29012	1	0.700269	0.699591			KEGG_PATHWAY	hsa03320:PPAR signaling pathway	11	1.54712	0.00104217	FADS2, MMP1, SCD, SCD5, ACSL5, OLR1, ACSL4, PCK1, PLTP, RXRG, PPARD	341	75	8142	3.50194	0.26479	0.0280437	0.024633			GOTERM_BP_DIRECT	GO:0097190~apoptotic signaling pathway	12	0.542741	0.0361283	MLLT11, P2RX7, IFI27L2, SHH, HIP1, ITGAM, CASP8, RIPK3, DAPL1, CASP10, ANXA6, PAWR	1840	63	19157	1.98313	1	0.704737	0.697249
GOTERM_MF_DIRECT	GO:0005544~calcium-dependent phospholipid binding	7	0.796359	0.0280808	SYT4, PCLO, ANXA3, SYT11, ANXA13, SYT13, SYT7	810	54	18765	3.00309	1	0.700269	0.699591			KEGG_PATHWAY	hsa05033:Nicotine addiction	8	1.12518	0.00117928	GABRA2, GABRA1, GRIA2, CACNA1A, SLC17A6, GABRG2, GRIA3, GRIA4	341	40	8142	4.77537	0.293966	0.0288872	0.0253739			GOTERM_BP_DIRECT	GO:0006486~protein glycosylation	20	0.904568	0.036638	B3GALNT1, GALNT14, ST6GALNAC2, TUSC3, GALNT2, ST8SIA3, FUT4, SERP2, B3GNT9, EXTL2, B4GAT1, B3GNT7, MAN2A1, B3GALT2, B3GNT5, ST8SIA4, ST3GAL5, ST8SIA5, B3GNT2, B4GALT5	1840	128	19157	1.62678	1	0.704737	0.697249
GOTERM_MF_DIRECT	GO:0003924~GTPase activity	24	2.73038	0.0284993	ARL14, RGS13, ARL15, ATL1, RASEF, RAB39A, RHOBTB3, RAB39B, TUBB4B, GNAO1, EEF1A1, RASD2, TUBA1C, ARL4D, RAB26, RAB15, RRAGB, RRAGD, RAB29, GNAS, RGS9, RAB9B, GBP3, TGM2	810	348	18765	1.5977	1	0.700269	0.699591			KEGG_PATHWAY	hsa04723:Retrograde endocannabinoid signaling	16	2.25035	0.00126869	GABRA2, GRIA2, GABRA1, KCNJ6, CACNA1A, CACNA1D, PTGS2, GNG11, GABRG2, MAPK10, GNAO1, PLCB4, GNG7, SLC17A6, GRIA3, GRIA4	341	148	8142	2.58128	0.312369	0.0288872	0.0253739			GOTERM_BP_DIRECT	GO:0007173~epidermal growth factor receptor signaling pathway	10	0.452284	0.0368865	EFEMP1, DGKD, SRC, KIF16B, NCK2, ERBIN, PLCE1, SOX9, CBL, EGFR	1840	48	19157	2.16904	1	0.704737	0.697249
GOTERM_MF_DIRECT	GO:0042803~protein homodimerization activity	42	4.77816	0.0318842	BHLHB9, BHLHE41, LPL, AHR, PTGS2, JCHAIN, HPGDS, INPP5F, CLTRN, FLRT3, S100A16, KYNU, PDGFC, SLIT2, ACP3, PDLIM4, S100A10, GBP3, BARD1, KCNH2, TPD52, SYT4, WWTR1, PDGFRA, CASR, ZHX3, SDS, CADM1, CAV2, EPHX2, MTUS2, NR0B1, DCK, GALE, GPD1, S100A6, CRYL1, MYH9, TRIM37, NECTIN3, MGLL, MAD2L1	810	705	18765	1.38014	1	0.706179	0.705494			KEGG_PATHWAY	hsa05222:Small cell lung cancer	12	1.68776	0.00148556	NFKBIA, CCND1, GADD45B, LAMB3, MYC, ITGA2, AKT3, LAMA3, ITGA6, LAMC2, PTGS2, RXRG	341	92	8142	3.11437	0.355039	0.0314089	0.0275889			GOTERM_BP_DIRECT	GO:0010718~positive regulation of epithelial to mesenchymal transition	10	0.452284	0.0368865	WWTR1, OLFM1, DAB2, TGFB2, FOXC1, BMP2, IL1B, ISL1, EZH2, TGFBR2	1840	48	19157	2.16904	1	0.704737	0.697249
GOTERM_MF_DIRECT	GO:1990939~ATP-dependent microtubule motor activity	6	0.682594	0.0335059	KIF3A, KIF5C, KIF4A, KIF1A, KIF3C, KIF11	810	42	18765	3.30952	1	0.706179	0.705494			KEGG_PATHWAY	hsa04350:TGF-beta signaling pathway	12	1.68776	0.00177174	TGIF1, GREM2, ACVR1C, TGFB3, MYC, SMAD9, INHBA, BMPR1B, LTBP1, DCN, BMP6, BMP5	341	94	8142	3.04811	0.407336	0.0335641	0.029482			GOTERM_BP_DIRECT	GO:0071375~cellular response to peptide hormone stimulus	6	0.27137	0.0369981	EDN1, SRC, MAP1B, GPER1, CSK, NKX6-1	1840	20	19157	3.12342	1	0.704737	0.697249
GOTERM_MF_DIRECT	GO:0008142~oxysterol binding	3	0.341297	0.0337444	INSIG2, GPR183, RORC	810	7	18765	9.92857	1	0.706179	0.705494			KEGG_PATHWAY	hsa04510:Focal adhesion	19	2.67229	0.00181428	VAV3, PDGFRA, LAMB3, CAV2, HGF, ITGA2, RASGRF1, LAMA3, LAMC2, THBS2, EGFR, IGF1R, MAPK10, CCND1, PDGFC, AKT3, ITGA11, ITGA6, PAK3	341	201	8142	2.25701	0.414739	0.0335641	0.029482			GOTERM_BP_DIRECT	GO:0060122~inner ear receptor stereocilium organization	6	0.27137	0.0369981	TTC8, ADGRV1, SDC4, WHRN, USH1C, TSKU	1840	20	19157	3.12342	1	0.704737	0.697249
GOTERM_MF_DIRECT	GO:0015175~neutral amino acid transmembrane transporter activity	4	0.455063	0.0345616	SLC7A8, SLC1A1, SLC1A2, SLC6A20	810	17	18765	5.45098	1	0.706179	0.705494			KEGG_PATHWAY	hsa05215:Prostate cancer	12	1.68776	0.00228402	NFKBIA, PDGFRA, CCND1, PLAU, IL1R2, AKT3, PDGFC, MMP3, TGFA, EGFR, FGFR1, IGF1R	341	97	8142	2.95383	0.490618	0.0397689	0.0349321			GOTERM_BP_DIRECT	GO:0061045~negative regulation of wound healing	6	0.27137	0.0369981	APCS, GJA1, ABCC8, ALOX5, EPPK1, CRK	1840	20	19157	3.12342	1	0.704737	0.697249
GOTERM_MF_DIRECT	GO:0019829~cation-transporting ATPase activity	4	0.455063	0.0345616	KCNJ8, KCNJ11, ATP8A1, ABCC8	810	17	18765	5.45098	1	0.706179	0.705494			KEGG_PATHWAY	hsa04930:Type II diabetes mellitus	8	1.12518	0.00273219	MAPK10, KCNJ11, ABCC8, PDX1, SLC2A2, CACNA1A, CACNA1D, MAFA	341	46	8142	4.15249	0.553849	0.0439378	0.0385941			GOTERM_BP_DIRECT	GO:0050901~leukocyte tethering or rolling	6	0.27137	0.0369981	ITGB1, VCAM1, ITGA4, GCNT1, TNF, ADD2	1840	20	19157	3.12342	1	0.704737	0.697249
GOTERM_MF_DIRECT	GO:0008574~ATP-dependent microtubule motor activity, plus-end-directed	4	0.455063	0.0345616	KIF3A, KIF5C, KIF1A, KIF11	810	17	18765	5.45098	1	0.706179	0.705494			KEGG_PATHWAY	hsa04015:Rap1 signaling pathway	19	2.67229	0.00293126	VAV3, PDGFRA, HGF, LPAR3, FGF2, EGFR, RASGRP3, IGF1R, GNAO1, FGF7, PLCB4, FGF9, PDGFC, KIT, AKT3, PLCE1, PFN2, EPHA2, FGFR1	341	210	8142	2.16028	0.579365	0.0439378	0.0385941			GOTERM_BP_DIRECT	GO:0007596~blood coagulation	15	0.678426	0.0371553	FGA, PABPC4, ITGA2, PLAUR, RAB27A, ANO6, TFPI, PAPSS2, THBD, SHH, PROC, GGCX, SERPING1, ANXA8, F2RL2	1840	87	19157	1.79507	1	0.704737	0.697249
GOTERM_MF_DIRECT	GO:0008028~monocarboxylic acid transmembrane transporter activity	4	0.455063	0.0345616	SLC16A1, SLC16A6, SLC16A7, SLC16A4	810	17	18765	5.45098	1	0.706179	0.705494			KEGG_PATHWAY	hsa04911:Insulin secretion	11	1.54712	0.00296877	RIMS2, GLP1R, PLCB4, PCLO, KCNJ11, ABCC8, PDX1, SLC2A2, CACNA1D, FFAR1, STX1A	341	86	8142	3.05401	0.584009	0.0439378	0.0385941			GOTERM_BP_DIRECT	GO:0045732~positive regulation of protein catabolic process	14	0.633198	0.0371899	BARD1, NSF, SMURF1, DAB2IP, TNFAIP3, C4BPA, PPP2R3A, TNF, SORL1, GJA1, NEDD4, ASB9, SOX9, DACT1	1840	79	19157	1.84506	1	0.704737	0.697249
GOTERM_MF_DIRECT	GO:0045499~chemorepellent activity	5	0.568828	0.0345797	SEMA5A, SEMA3C, FLRT3, SEMA3A, SEMA6D	810	29	18765	3.99425	1	0.706179	0.705494			KEGG_PATHWAY	hsa05032:Morphine addiction	11	1.54712	0.00448477	GNAO1, GABRA2, GABRA1, KCNJ6, GRK3, PDE1A, GNG7, CACNA1A, PDE8B, GNG11, GABRG2	341	91	8142	2.88621	0.734458	0.0615569	0.0540702			GOTERM_BP_DIRECT	GO:0045667~regulation of osteoblast differentiation	5	0.226142	0.0386948	REST, RASSF2, SMOC1, TCIRG1, FGFR2	1840	14	19157	3.71836	1	0.723542	0.715854
GOTERM_MF_DIRECT	GO:0005244~voltage-gated ion channel activity	7	0.796359	0.0354472	TMEM37, CACNA2D1, KCNA3, CACNA2D2, SCN7A, KCNK16, NALCN	810	57	18765	2.84503	1	0.706179	0.705494			KEGG_PATHWAY	hsa05412:Arrhythmogenic right ventricular cardiomyopathy	10	1.40647	0.00457517	GJA1, CDH2, ITGA2, CACNA2D1, ITGA11, ATP2A3, CACNA2D2, ITGA6, CACNA1D, CTNNA2	341	77	8142	3.10089	0.741478	0.0615569	0.0540702			GOTERM_BP_DIRECT	GO:0010738~regulation of protein kinase A signaling	5	0.226142	0.0386948	AKAP12, PRKAR1B, PRKAR2B, LRRK2, PDE4A	1840	14	19157	3.71836	1	0.723542	0.715854
GOTERM_MF_DIRECT	GO:0005200~structural constituent of cytoskeleton	10	1.13766	0.0355827	TUBA1C, KRT19, ACTL6B, NEFL, MSN, VILL, CTNNA2, TUBB4B, PPL, INA	810	104	18765	2.22756	1	0.706179	0.705494			KEGG_PATHWAY	hsa05130:Pathogenic Escherichia coli infection	17	2.391	0.00818849	IL1R1, TNFRSF10A, TUBB4B, CLDN1, MAPK10, NFKBIA, TUBA1C, IL6, CLDN4, BAIAP2L1, MYO5B, CASP4, FAS, CLDN18, PAK3, MYH10, NAIP	341	197	8142	2.06044	0.911571	0.105382	0.0925656			GOTERM_BP_DIRECT	GO:0016082~synaptic vesicle priming	5	0.226142	0.0386948	SNAP25, UNC13A, SV2A, STXBP1, SNCA	1840	14	19157	3.71836	1	0.723542	0.715854
GOTERM_MF_DIRECT	GO:0016705~oxidoreductase activity, acting on paired donors, with incorporation or reduction of molecular oxygen	7	0.796359	0.0409885	CYP4F3, TBXAS1, CYP2C19, CYP3A4, CYP4F11, CYP19A1, CYP2C18	810	59	18765	2.74859	1	0.768799	0.768055			KEGG_PATHWAY	hsa04728:Dopaminergic synapse	13	1.82841	0.00897555	GRIA2, KCNJ6, CACNA1A, CACNA1D, GNG11, MAPK10, GNAO1, PLCB4, KIF5C, GNG7, AKT3, GRIA3, GRIA4	341	132	8142	2.35151	0.930034	0.109561	0.0962364			GOTERM_BP_DIRECT	GO:0051764~actin crosslink formation	5	0.226142	0.0386948	EPS8, BAIAP2L2, BAIAP2L1, GAS2, LCP1	1840	14	19157	3.71836	1	0.723542	0.715854
GOTERM_MF_DIRECT	GO:0019901~protein kinase binding	31	3.52673	0.0423272	PRKN, PFKFB2, STXBP1, RHOBTB3, PEBP1, KIF11, CCND1, CDH2, PRKAR2B, SV2A, DPYSL2, CIR1, SFN, SH3GL2, FAM83B, MAP2K6, SREBF1, CASR, CAV2, NEK6, MSN, SNAP91, EEF1A1, KAT2B, PTPRC, APC, NBEA, DLG4, MAPRE3, MAPT, PAM	810	499	18765	1.43921	1	0.768799	0.768055			KEGG_PATHWAY	hsa05210:Colorectal cancer	10	1.40647	0.00940718	MAPK10, CCND1, GADD45B, TGFB3, MYC, AKT3, PMAIP1, TGFA, AREG, EGFR	341	86	8142	2.77638	0.938471	0.109561	0.0962364			GOTERM_BP_DIRECT	GO:0071222~cellular response to lipopolysaccharide	27	1.22117	0.0389855	CEBPB, CXCL9, SRC, GFI1, TNFAIP3, CXCL1, CXCL3, TFPI, TNF, CXCL2, LITAF, EFNB2, ZFP36, CCL2, LBP, CD14, EPHB2, HAVCR2, MAP2K3, CDK19, DAB2IP, IL1A, CXCL10, CXCL11, IL1B, PLSCR4, IRF8	1840	189	19157	1.48734	1	0.726571	0.718852
GOTERM_MF_DIRECT	GO:0005319~lipid transporter activity	5	0.568828	0.0428423	ABCA5, GM2A, ABCA3, APOD, ABCA8	810	31	18765	3.73656	1	0.768799	0.768055			KEGG_PATHWAY	hsa04810:Regulation of actin cytoskeleton	18	2.53165	0.00962364	VAV3, PDGFRA, ITGA2, MSN, FGF2, EGFR, FGF7, SCIN, CXCL12, FGF9, PDGFC, ITGA11, BDKRB1, ITGA6, PAK3, MYH10, PFN2, FGFR1	341	218	8142	1.97148	0.942313	0.109561	0.0962364			GOTERM_BP_DIRECT	GO:0006468~protein phosphorylation	62	2.80416	0.0393847	SMG1, CIITA, DYRK3, PRAG1, LRRK2, PRKAG2, RASSF2, RB1CC1, AKT3, CDK20, PIM1, PDK4, PRKACB, RPS6KL1, EDN1, HUNK, YWHAZ, TGFBR2, LATS2, PRKAR1B, TNIK, PRKD1, TRIB2, CILK1, CAMK2B, NIM1K, RNASEL, NPR2, PDGFB, WNK4, KALRN, CAMKK1, CAMKK2, DGUOK, CCL8, ACVR1C, ERBB2, MAP3K20, CCL2, MAPK1, STK38L, CSK, FNIP2, TRPM6, PAK2, MAP4K3, MARK1, LYN, TGFB2, CDK19, MAP3K1, NEK6, SMAD5, P2RX7, MAPK10, BMP2, STK17…	1840	507	19157	1.27319	1	0.728867	0.721123
GOTERM_MF_DIRECT	GO:0008146~sulfotransferase activity	6	0.682594	0.0433622	SULT2B1, CHST9, CHST4, HS6ST1, SULT4A1, HS6ST2	810	45	18765	3.08889	1	0.768799	0.768055			KEGG_PATHWAY	hsa00590:Arachidonic acid metabolism	8	1.12518	0.0130795	GGT5, CYP2C8, CYP2U1, PLA2G1B, EPHX2, PLA2G4A, PTGS2, PTGES	341	61	8142	3.13139	0.97943	0.143391	0.125951			GOTERM_BP_DIRECT	GO:0021915~neural tube development	7	0.316599	0.0395737	STIL, SEMA3C, SALL2, GRHL2, PKD1, EPHA2, DACT1	1840	27	19157	2.69926	1	0.728867	0.721123
GOTERM_MF_DIRECT	GO:0042379~chemokine receptor binding	3	0.341297	0.0437263	CXCL12, CCL21, S100A14	810	8	18765	8.6875	1	0.768799	0.768055			KEGG_PATHWAY	hsa04931:Insulin resistance	11	1.54712	0.0145189	MAPK10, NFKBIA, MLXIPL, IL6, RPS6KA6, G6PC2, GFPT2, AKT3, SLC2A2, PCK1, OGT	341	108	8142	2.4319	0.986626	0.153486	0.134818			GOTERM_BP_DIRECT	GO:0051493~regulation of cytoskeleton organization	7	0.316599	0.0395737	CLIC4, AFAP1, NEXN, MAPK1, STMN3, PAK2, S100A8	1840	27	19157	2.69926	1	0.728867	0.721123
GOTERM_MF_DIRECT	GO:0001786~phosphatidylserine binding	7	0.796359	0.0439527	SYT4, SYT11, ANXA13, ASAP1, SYT13, SYT7, MARK1	810	60	18765	2.70278	1	0.768799	0.768055			KEGG_PATHWAY	hsa04550:Signaling pathways regulating pluripotency of stem cells	13	1.82841	0.0162772	LIF, SMAD9, PAX6, INHBA, FGF2, ISL1, TBX3, IGF1R, ACVR1C, MYC, AKT3, BMPR1B, FGFR1	341	143	8142	2.17062	0.992103	0.166119	0.145916			GOTERM_BP_DIRECT	GO:0030010~establishment of cell polarity	8	0.361827	0.0397541	SHH, WEE1, FAM89B, PARD3, UST, TCIRG1, CRK, PKD1	1840	34	19157	2.44974	1	0.728867	0.721123
GOTERM_MF_DIRECT	GO:0003777~microtubule motor activity	7	0.796359	0.0439527	KIF3A, KIF5C, KIF4A, KIF1A, KIF3C, KIF11, DYNC1I1	810	60	18765	2.70278	1	0.768799	0.768055			KEGG_PATHWAY	hsa01521:EGFR tyrosine kinase inhibitor resistance	9	1.26582	0.0168364	PDGFRA, IL6, HGF, AKT3, PDGFC, TGFA, FGF2, EGFR, IGF1R	341	79	8142	2.72015	0.993323	0.166119	0.145916			GOTERM_BP_DIRECT	GO:0035924~cellular response to vascular endothelial growth factor stimulus	8	0.361827	0.0397541	MAP2K3, SEMA6A, VCAM1, DAB2IP, HSPB1, GAS1, SPRY2, PRKD1	1840	34	19157	2.44974	1	0.728867	0.721123
GOTERM_MF_DIRECT	GO:0005178~integrin binding	13	1.47895	0.0461329	CASR, ITGA3, ITGA2, IGF2, FBLN1, NPNT, FGF2, FERMT1, CXCL12, MYH9, ITGA6, LCP1, CCN1	810	161	18765	1.8706	1	0.782117	0.781359			KEGG_PATHWAY	hsa04630:JAK-STAT signaling pathway	14	1.96906	0.0178468	PDGFRA, IL11, IL4R, IL24, LIF, OSMR, EGFR, IL22RA1, IL6, CCND1, MYC, AKT3, IL13RA2, IL7R	341	162	8142	2.06343	0.99507	0.170408	0.149682			GOTERM_BP_DIRECT	GO:0048812~neuron projection morphogenesis	12	0.542741	0.0399877	KIRREL3, GPM6A, GJA1, WEE1, NYAP1, LRRK2, EPB41L3, DAB2IP, TNIK, EGFR, MNX1, DBN1	1840	64	19157	1.95214	1	0.730779	0.723014
GOTERM_MF_DIRECT	GO:0004890~GABA-A receptor activity	4	0.455063	0.0462298	GABRB3, GABRA2, GABRA1, GABRG2	810	19	18765	4.87719	1	0.782117	0.781359			KEGG_PATHWAY	hsa04713:Circadian entrainment	10	1.40647	0.0196533	GNAO1, GRIA2, KCNJ6, PLCB4, PER3, GNG7, CACNA1D, GNG11, GRIA3, GRIA4	341	97	8142	2.46153	0.997136	0.181793	0.159683			GOTERM_BP_DIRECT	GO:0006470~protein dephosphorylation	23	1.04025	0.040455	PTPRT, DUSP4, PTPRN2, PPM1L, DUSP1, LRRK2, PTPRK, PPP2R3A, PTPN12, PPM1K, DUSP26, PTPN14, PPM1E, LRRC2, PTPRG, PDP1, PPP3R1, MYH3, NCEH1, PPP1R3E, BCL2, PTPN9, PHPT1	1840	155	19157	1.54492	1	0.736934	0.729104
KEGG_PATHWAY	hsa04360:Axon guidance	20	2.27531	0.00113947	ROBO2, SEMA5A, SEMA3C, DCC, SEMA3A, TRPC1, SEMA6D, PTCH1, UNC5D, ROBO1, PARD6B, CXCL12, DPYSL2, SLIT2, PLXNC1, BMPR1B, MET, NEO1, EPHA2, WNT4	392	182	8142	2.28246	0.297729	0.130826	0.123674			KEGG_PATHWAY	hsa04068:FoxO signaling pathway	12	1.68776	0.0208488	MAPK10, IL6, G6PC2, CCND1, GADD45B, TGFB3, AKT3, PCK1, NLK, IL7R, EGFR, IGF1R	341	131	8142	2.18719	0.998002	0.183771	0.161421			GOTERM_BP_DIRECT	GO:0018105~peptidyl-serine phosphorylation	25	1.13071	0.042224	SMG1, DYRK3, SRC, LRRK2, PDGFB, PRKX, PKD1, RPS6KA6, RPS6KA2, AKT3, MAPK1, STK38L, PCK1, PAK2, MARK1, CAMK1D, NEK6, TGFBR2, SBK1, LATS2, CDK2, BCL2, PRKD1, CDK5R1, MAP3K12	1840	173	19157	1.50454	1	0.766685	0.758539
KEGG_PATHWAY	hsa04950:Maturity onset diabetes of the young	7	0.796359	0.00119703	PDX1, HNF4G, SLC2A2, IAPP, MAFA, NKX6-1, NKX2-2	392	26	8142	5.59203	0.310165	0.130826	0.123674			KEGG_PATHWAY	hsa05221:Acute myeloid leukemia	8	1.12518	0.0211089	CCNA2, CCND1, MYC, AKT3, KIT, PPARD, RUNX1, RUNX1T1	341	67	8142	2.85097	0.998152	0.183771	0.161421			GOTERM_BP_DIRECT	GO:0045165~cell fate commitment	11	0.497512	0.0432057	KDM6B, GAP43, BMP2, ONECUT2, HEY2, GAS1, SPRY2, SOX12, FGFR2, SOX5, GDF7	1840	57	19157	2.00922	1	0.770875	0.762684
KEGG_PATHWAY	hsa05032:Morphine addiction	13	1.47895	0.00128496	GABRB3, GABRA2, GABRA1, KCNJ6, PDE1A, ADCY1, GABRG2, GNAO1, GNG2, GNG7, GNAS, PDE7B, PDE8B	392	91	8142	2.9672	0.328736	0.130826	0.123674			KEGG_PATHWAY	hsa04640:Hematopoietic cell lineage	10	1.40647	0.0221524	IL11, IL6, IL4R, IL1R1, ITGA2, IL1R2, KIT, ITGA6, IL7R, CD44	341	99	8142	2.4118	0.998651	0.187346	0.16456			GOTERM_BP_DIRECT	GO:0043123~positive regulation of I-kappaB kinase/NF-kappaB signaling	27	1.22117	0.0435058	PELI2, TNF, LITAF, INAVA, CX3CL1, GJA1, CASP8, CASP10, TRIM5, TSPAN6, TIFA, TNFSF10, ECT2, TRIM22, NDFIP2, RIPK2, NEK6, ZDHHC13, IL1A, GPRC5B, IL1B, TRAF5, PELI1, TERF2IP, PRKD1, AJUBA, TLR3	1840	191	19157	1.47177	1	0.770875	0.762684
KEGG_PATHWAY	hsa01100:Metabolic pathways	98	11.149	0.00187335	DGKE, ABAT, OGDHL, ENO2, FADS2, HPGDS, PNP, LIPG, PTGDS, PDE8B, HADH, SDS, ENTPD3, ACSL5, ACSL4, SULT2B1, ACLY, CYP2U1, PLPP2, ALDH7A1, IDO1, PTGES, PFKFB2, PFKFB3, PDE1A, MGST1, CYP2C19, FUT2, PLA2G7, CYP2C18, CYP19A1, GNS, PLD3, UQCRH, INPP5F, ST3GAL5, PCK1, HMGCLL1, B3GALNT2, B3GALNT1, SRD5A1, EPHX2, GFPT2, CYP4F3, ACADSB, ATP4A, G6PC2, VNN1, B4GAT1, TBXAS1, CRYL1, PNLIPRP1, COLGALT2, MOCS2, H…	392	1540	8142	1.32175	0.44082	0.130826	0.123674			KEGG_PATHWAY	hsa04020:Calcium signaling pathway	18	2.53165	0.0229421	PDGFRA, MCOLN3, HGF, SPHK1, PDE1A, ATP2A3, CACNA1A, CACNA1D, FGF2, EGFR, FGF7, PLCB4, EDNRB, FGF9, PDGFC, BDKRB1, PLCE1, FGFR1	341	240	8142	1.79076	0.998937	0.187871	0.165022			GOTERM_BP_DIRECT	GO:0071560~cellular response to transforming growth factor beta stimulus	12	0.542741	0.0441239	DAB2, EDN1, CDKN2B, YES1, PDGFD, PDGFA, SOX9, CLDN1, PAK2, CRK, FGFR2, SOX5	1840	65	19157	1.92211	1	0.770875	0.762684
KEGG_PATHWAY	hsa00590:Arachidonic acid metabolism	10	1.13766	0.00233514	HPGDS, CYP2U1, PLA2G1B, EPHX2, CYP4F3, TBXAS1, PTGDS, CYP2C19, PTGS2, PTGES	392	61	8142	3.40498	0.515549	0.130826	0.123674			KEGG_PATHWAY	hsa04061:Viral protein interaction with cytokine and cytokine receptor	10	1.40647	0.0234839	IL22RA1, IL6, CXCL12, CCL22, CCL21, IL24, TNFRSF10A, CXCL5, IL18R1, TNFRSF10D	341	100	8142	2.38768	0.999098	0.187871	0.165022			GOTERM_BP_DIRECT	GO:0045821~positive regulation of glycolytic process	6	0.27137	0.0448446	P2RX7, MLXIPL, MYC, GPD1, ARNT, SLC4A4	1840	21	19157	2.97469	1	0.770875	0.762684
KEGG_PATHWAY	hsa04911:Insulin secretion	12	1.36519	0.00259029	GLP1R, ADCYAP1, PLCB4, PCLO, KCNJ11, ABCC8, PDX1, GNAS, SLC2A2, CACNA1D, ADCY1, STX1A	392	86	8142	2.8982	0.55248	0.130826	0.123674			KEGG_PATHWAY	hsa04920:Adipocytokine signaling pathway	8	1.12518	0.0244134	MAPK10, NFKBIA, G6PC2, AKT3, ACSL5, ACSL4, PCK1, RXRG	341	69	8142	2.76833	0.999319	0.189994	0.166887			GOTERM_BP_DIRECT	GO:0006509~membrane protein ectodomain proteolysis	6	0.27137	0.0448446	P2RX7, APH1A, BACE1, BACE2, PSEN2, MYH9	1840	21	19157	2.97469	1	0.770875	0.762684
KEGG_PATHWAY	hsa03320:PPAR signaling pathway	11	1.25142	0.00294463	FADS2, MMP1, SCD, SCD5, ACSL5, LPL, OLR1, ACSL4, PCK1, PLTP, RXRG	392	75	8142	3.04633	0.599156	0.130826	0.123674			KEGG_PATHWAY	hsa04610:Complement and coagulation cascades	9	1.26582	0.0250849	C7, C1S, PLAU, C1R, PLAUR, BDKRB1, A2M, TFPI, F3	341	85	8142	2.52814	0.999444	0.189994	0.166887			GOTERM_BP_DIRECT	GO:2000311~regulation of AMPA receptor activity	6	0.27137	0.0448446	NLGN1, NRXN1, CNIH2, MAPK8IP2, CACNG4, SHISA6	1840	21	19157	2.97469	1	0.770875	0.762684
KEGG_PATHWAY	hsa04727:GABAergic synapse	12	1.36519	0.00340081	GABRB3, GNAO1, GABRA2, GABRA1, KCNJ6, GNG2, GNG7, ABAT, CACNA1D, ADCY1, GABRG2, SLC38A5	392	89	8142	2.8005	0.652172	0.132207	0.12498			KEGG_PATHWAY	hsa05163:Human cytomegalovirus infection	17	2.391	0.0260208	PDGFRA, IL1R1, PTGER2, TAP2, PTGS2, GNG11, EGFR, GNAO1, NFKBIA, IL6, CXCL12, PLCB4, CCND1, MYC, GNG7, AKT3, FAS	341	225	8142	1.80403	0.999581	0.189994	0.166887			GOTERM_BP_DIRECT	GO:0001894~tissue homeostasis	6	0.27137	0.0448446	BARD1, NANOS1, YAP1, WWTR1, CCN2, SOX9	1840	21	19157	2.97469	1	0.770875	0.762684
KEGG_PATHWAY	hsa04723:Retrograde endocannabinoid signaling	16	1.82025	0.00485572	GABRB3, GABRA2, GABRA1, KCNJ6, NDUFA5, CACNA1D, ADCY1, PTGS2, GABRG2, GNAO1, PLCB4, GNG2, CNR1, GNG7, SLC17A6, MGLL	392	148	8142	2.24545	0.778855	0.167792	0.15862			KEGG_PATHWAY	hsa05146:Amoebiasis	10	1.40647	0.0263168	ARG2, IL6, PLCB4, LAMB3, IL1R1, TGFB3, IL1R2, LAMA3, SERPINB9, LAMC2	341	102	8142	2.34087	0.999617	0.189994	0.166887			GOTERM_BP_DIRECT	GO:0010043~response to zinc ion	8	0.361827	0.0457283	P2RX7, SLC30A8, VCAM1, ABCC8, SLC30A2, SLC30A4, CRIP1, S100A8	1840	35	19157	2.37975	1	0.770875	0.762684
KEGG_PATHWAY	hsa04151:PI3K-Akt signaling pathway	29	3.2992	0.00619073	TNC, TGFA, LAMC2, THBS2, FGF2, AREG, FGF7, RELN, GNG2, FGF9, CCND1, MYC, GNG7, PDGFC, PCK1, PDGFRA, ITGA3, HGF, ITGA2, IGF2, OSMR, EREG, G6PC2, IL6, FGF19, ITGA6, IL7R, MET, EPHA2	392	354	8142	1.70153	0.854138	0.192532	0.182008			KEGG_PATHWAY	hsa00650:Butanoate metabolism	5	0.703235	0.0277015	GAD2, ABAT, HADH, HMGCLL1, AACS	341	28	8142	4.26372	0.999748	0.195229	0.171485			GOTERM_BP_DIRECT	GO:0070507~regulation of microtubule cytoskeleton organization	8	0.361827	0.0457283	FAM107A, MAP6, MAP6D1, RASSF8, MAPT, EFNA5, PHLDB2, BICD2	1840	35	19157	2.37975	1	0.770875	0.762684
KEGG_PATHWAY	hsa04060:Cytokine-cytokine receptor interaction	25	2.84414	0.00779851	IL1RN, IL24, CXCL5, IL1RL1, IL1RL2, CCL8, CCR7, IL11, IL33, CCL22, TNFRSF12A, CCL21, IL1R1, IL1R2, TNFRSF10B, TNFRSF10A, INHBA, OSMR, BMP6, TNFRSF10D, IL22RA1, IL6, CXCL12, BMPR1B, IL7R	392	295	8142	1.7602	0.9117	0.213776	0.202091			KEGG_PATHWAY	hsa05223:Non-small cell lung cancer	8	1.12518	0.0300102	CCND1, GADD45B, KIF5C, HGF, AKT3, TGFA, RXRG, EGFR	341	72	8142	2.65298	0.999875	0.206582	0.181457			GOTERM_BP_DIRECT	GO:0032703~negative regulation of interleukin-2 production	7	0.316599	0.0464213	ZFP36, NAV3, HOMER2, LAPTM5, TNFAIP3, GBP1, HAVCR2	1840	28	19157	2.60285	1	0.770875	0.762684
KEGG_PATHWAY	hsa04061:Viral protein interaction with cytokine and cytokine receptor	12	1.36519	0.0082486	IL22RA1, IL6, CCL8, CXCL12, CCL22, CCL21, IL24, TNFRSF10B, CCR7, TNFRSF10A, CXCL5, TNFRSF10D	392	100	8142	2.49245	0.923286	0.213776	0.202091			KEGG_PATHWAY	hsa01212:Fatty acid metabolism	7	0.984529	0.0307275	FADS2, SCD, SCD5, ACSL5, ACSL4, HADH, ACADSB	341	57	8142	2.93224	0.9999	0.206712	0.181571			GOTERM_BP_DIRECT	GO:0048041~focal adhesion assembly	7	0.316599	0.0464213	SRC, RCC2, ITGA2, BCL2, PTPRK, AJUBA, ARHGAP6	1840	28	19157	2.60285	1	0.770875	0.762684
KEGG_PATHWAY	hsa05412:Arrhythmogenic right ventricular cardiomyopathy	10	1.13766	0.0110885	GJA1, CDH2, ITGA3, ITGA2, CACNA2D1, ATP2A3, CACNA2D2, ITGA6, CACNA1D, CTNNA2	392	77	8142	2.69746	0.968465	0.265272	0.250771			KEGG_PATHWAY	hsa04975:Fat digestion and absorption	6	0.843882	0.0323352	ABCA1, PNLIPRP1, CLPS, PLA2G1B, NPC1L1, CEL	341	43	8142	3.33165	0.999939	0.212694	0.186826			GOTERM_BP_DIRECT	GO:0090200~positive regulation of release of cytochrome c from mitochondria	7	0.316599	0.0464213	MLLT11, HRK, BIK, GPER1, PLAUR, TNFSF10, PMAIP1	1840	28	19157	2.60285	1	0.770875	0.762684
KEGG_PATHWAY	hsa04015:Rap1 signaling pathway	19	2.16155	0.0121117	VAV3, PDGFRA, HGF, ADCY1, SIPA1L2, FGF2, GNAO1, PARD6B, FGF7, PLCB4, FGF9, CNR1, FGF19, PDGFC, GNAS, MET, PFN2, MAP2K6, EPHA2	392	210	8142	1.87923	0.977121	0.269052	0.254345			KEGG_PATHWAY	hsa05410:Hypertrophic cardiomyopathy	9	1.26582	0.0338407	IL6, TGFB3, ITGA2, CACNA2D1, ITGA11, ATP2A3, CACNA2D2, ITGA6, CACNA1D	341	90	8142	2.38768	0.999961	0.217758	0.191274			GOTERM_BP_DIRECT	GO:0030900~forebrain development	10	0.452284	0.0464504	GNAO1, SHH, STIL, ITGAM, CNP, PCDH9, SRC, APLP1, SSTR1, SSTR2	1840	50	19157	2.08228	1	0.770875	0.762684
KEGG_PATHWAY	hsa04010:MAPK signaling pathway	24	2.73038	0.0140884	PDGFRA, DUSP5, IL1R1, HGF, CACNA2D1, IGF2, CACNA2D2, TGFA, CACNA1D, FGF2, RASGRP1, AREG, EREG, RPS6KA6, FGF7, FGF9, MYC, FGF19, PDGFC, MAP3K20, MAPT, MET, MAP2K6, EPHA2	392	294	8142	1.69554	0.987704	0.2921	0.276133			KEGG_PATHWAY	hsa04730:Long-term depression	7	0.984529	0.0382484	GNAO1, GRIA2, PLCB4, CACNA1A, PLA2G4A, GRIA3, IGF1R	341	60	8142	2.78563	0.99999	0.240884	0.211587			GOTERM_BP_DIRECT	GO:0034138~toll-like receptor 3 signaling pathway	4	0.180914	0.0477129	OAS1, TNF, TLR3, HAVCR2	1840	9	19157	4.62729	1	0.770875	0.762684
KEGG_PATHWAY	hsa04810:Regulation of actin cytoskeleton	19	2.16155	0.017229	VAV3, CYFIP2, PDGFRA, ITGA3, ITGA2, MSN, FGF2, FGF7, CXCL12, APC, FGF9, FGF19, PDGFC, BDKRB1, MYH9, ITGA6, GIT1, VCL, PFN2	392	218	8142	1.81026	0.995427	0.310107	0.293156			KEGG_PATHWAY	hsa04668:TNF signaling pathway	10	1.40647	0.0441456	MAPK10, NFKBIA, IL6, AKT3, MMP3, LIF, FAS, PTGS2, CXCL5, IL18R1	341	112	8142	2.13186	0.999998	0.272231	0.239122			GOTERM_BP_DIRECT	GO:0097091~synaptic vesicle clustering	4	0.180914	0.0477129	NLGN1, PCLO, RAB3A, NRXN1	1840	9	19157	4.62729	1	0.770875	0.762684
KEGG_PATHWAY	hsa01212:Fatty acid metabolism	8	0.910125	0.0185971	FADS2, SCD, SCD5, ACSL5, ACSL4, ELOVL7, HADH, ACADSB	392	57	8142	2.91515	0.997031	0.310107	0.293156			KEGG_PATHWAY	hsa05226:Gastric cancer	12	1.68776	0.047084	FGF7, CCND1, GADD45B, FGF9, TGFB3, MYC, HGF, AKT3, CTNNA2, RXRG, FGF2, EGFR	341	149	8142	1.92297	0.999999	0.284426	0.249834			GOTERM_BP_DIRECT	GO:0038092~nodal signaling pathway	4	0.180914	0.0477129	CFC1B, TGIF2, ACVR1C, CFC1	1840	9	19157	4.62729	1	0.770875	0.762684
KEGG_PATHWAY	hsa05205:Proteoglycans in cancer	18	2.04778	0.0195268	VAV3, CAV2, HGF, ITGA2, PTCH1, PLAUR, IGF2, MSN, FGF2, DCN, CCND1, PLAU, MYC, GPC3, SDC1, MET, HBEGF, WNT4	392	205	8142	1.82374	0.997787	0.310107	0.293156																		GOTERM_BP_DIRECT	GO:0030728~ovulation	4	0.180914	0.0477129	RGS2, HPGD, MYC, GAS2	1840	9	19157	4.62729	1	0.770875	0.762684
KEGG_PATHWAY	hsa04724:Glutamatergic synapse	12	1.36519	0.0206947	GNAO1, PLCB4, GNG2, DLG4, GNG7, TRPC1, SLC1A1, SLC1A2, GNAS, SLC17A6, CACNA1D, ADCY1	392	114	8142	2.18636	0.99847	0.310107	0.293156																		GOTERM_BP_DIRECT	GO:0050805~negative regulation of synaptic transmission	4	0.180914	0.0477129	GABBR1, IL1B, TNR, PCDH17	1840	9	19157	4.62729	1	0.770875	0.762684
KEGG_PATHWAY	hsa05218:Melanoma	9	1.02389	0.021466	PDGFRA, FGF7, CCND1, FGF9, HGF, FGF19, PDGFC, FGF2, MET	392	72	8142	2.5963	0.998802	0.310107	0.293156																		GOTERM_BP_DIRECT	GO:0010035~response to inorganic substance	4	0.180914	0.0477129	MAP1B, EEF1A2, PDGFA, SLC5A1	1840	9	19157	4.62729	1	0.770875	0.762684
KEGG_PATHWAY	hsa04930:Type II diabetes mellitus	7	0.796359	0.0217538	KCNJ11, ABCC8, PDX1, SLC2A2, CACNA1D, MAFA, HK2	392	46	8142	3.16071	0.998906	0.310107	0.293156																		GOTERM_BP_DIRECT	GO:0097264~self proteolysis	4	0.180914	0.0477129	CASP8, ADGRV1, TMPRSS6, CARD8	1840	9	19157	4.62729	1	0.770875	0.762684
KEGG_PATHWAY	hsa04726:Serotonergic synapse	12	1.36519	0.0219368	GABRB3, GNAO1, KCNJ6, PLCB4, GNG2, GNG7, TRPC1, GNAS, CACNA1D, CYP2C19, PTGS2, CYP2C18	392	115	8142	2.16735	0.998968	0.310107	0.293156																		GOTERM_BP_DIRECT	GO:0050999~regulation of nitric-oxide synthase activity	4	0.180914	0.0477129	IL1A, IL1B, ZDHHC21, EGFR	1840	9	19157	4.62729	1	0.770875	0.762684
KEGG_PATHWAY	hsa04512:ECM-receptor interaction	10	1.13766	0.0248322	RELN, ITGA3, SV2A, ITGA2, TNC, SDC1, ITGA6, LAMC2, THBS2, NPNT	392	88	8142	2.36027	0.999588	0.319245	0.301794																		GOTERM_BP_DIRECT	GO:0070294~renal sodium ion absorption	4	0.180914	0.0477129	EDN1, KCNQ1, WNK4, MAGED2	1840	9	19157	4.62729	1	0.770875	0.762684
KEGG_PATHWAY	hsa00561:Glycerolipid metabolism	8	0.910125	0.0260918	PNLIPRP1, DGKE, LIPG, LPL, GPAT3, PLPP2, ALDH7A1, MGLL	392	61	8142	2.72399	0.999724	0.319245	0.301794																		GOTERM_BP_DIRECT	GO:0060452~positive regulation of cardiac muscle contraction	4	0.180914	0.0477129	CHGA, RGS2, KCNQ1, CCN2	1840	9	19157	4.62729	1	0.770875	0.762684
KEGG_PATHWAY	hsa00280:Valine, leucine and isoleucine degradation	7	0.796359	0.0263186	OXCT1, BCKDHB, ABAT, HADH, ACADSB, ALDH7A1, HMGCLL1	392	48	8142	3.02902	0.999743	0.319245	0.301794																		GOTERM_BP_DIRECT	GO:2000369~regulation of clathrin-dependent endocytosis	4	0.180914	0.0477129	DNAJC6, AAK1, SNAP91, SH3GL2	1840	9	19157	4.62729	1	0.770875	0.762684
KEGG_PATHWAY	hsa04514:Cell adhesion molecules	14	1.59272	0.0266893	CD86, CADM1, SELE, IGSF11, NFASC, CLDN4, VCAN, PTPRC, CDH2, SDC1, NRCAM, ITGA6, NEO1, NECTIN3	392	149	8142	1.95158	0.999772	0.319245	0.301794																		GOTERM_BP_DIRECT	GO:0002315~marginal zone B cell differentiation	4	0.180914	0.0477129	DOCK10, NOTCH2, DOCK11, CDH17	1840	9	19157	4.62729	1	0.770875	0.762684
KEGG_PATHWAY	hsa04919:Thyroid hormone signaling pathway	12	1.36519	0.0305633	PFKFB2, KAT2B, RCAN1, PLCB4, CCND1, TBC1D4, MYC, RCAN2, DIO2, ATP2A3, RXRG, WNT4	392	121	8142	2.05988	0.999934	0.352044	0.3328																		GOTERM_BP_DIRECT	GO:0086014~atrial cardiac muscle cell action potential	4	0.180914	0.0477129	GJA1, KCNQ1, KCNA5, SCN3B	1840	9	19157	4.62729	1	0.770875	0.762684
KEGG_PATHWAY	hsa05200:Pathways in cancer	36	4.09556	0.0336384	MGST1, TGFA, LAMC2, ADCY1, PTGS2, FGF2, RASGRP1, FGF7, EDNRB, GNG2, FGF9, CCND1, MYC, GNG7, BDKRB1, PMAIP1, CTNNA2, RXRG, WNT4, PDGFRA, MMP1, ITGA3, DCC, HGF, ITGA2, PTCH1, IGF2, IL6, PLCB4, CXCL12, APC, FGF19, GNAS, ITGA6, IL7R, MET	392	531	8142	1.40816	0.999975	0.373627	0.353203																		GOTERM_BP_DIRECT	GO:0050847~progesterone receptor signaling pathway	4	0.180914	0.0477129	YAP1, SRC, NEDD4, TRERF1	1840	9	19157	4.62729	1	0.770875	0.762684
KEGG_PATHWAY	hsa04350:TGF-beta signaling pathway	10	1.13766	0.0360566	GREM2, MYC, FST, SMAD9, INHBA, BMPR1B, NEO1, LTBP1, DCN, BMP6	392	94	8142	2.20962	0.999989	0.386676	0.36554																		GOTERM_BP_DIRECT	GO:0006972~hyperosmotic response	4	0.180914	0.0477129	SLC12A2, HNMT, TLR3, AQP1	1840	9	19157	4.62729	1	0.770875	0.762684
KEGG_PATHWAY	hsa04713:Circadian entrainment	10	1.13766	0.0428019	GNAO1, ADCYAP1, KCNJ6, PLCB4, GNG2, PER3, GNG7, GNAS, CACNA1D, ADCY1	392	97	8142	2.14128	0.999999	0.443713	0.419459																		GOTERM_BP_DIRECT	GO:0009306~protein secretion	11	0.497512	0.0478975	RAB3B, RAB3C, ARL4D, RAB3A, RAB15, FGG, PPY, RAB27A, MIA2, TVP23C, SCG2	1840	58	19157	1.97458	1	0.770875	0.762684
KEGG_PATHWAY	hsa05207:Chemical carcinogenesis - receptor activation	17	1.93402	0.0485533	PAQR5, EPHX2, MGST1, CACNA1D, AHR, ADCY1, CYP3A4, FGF2, RPS6KA6, FGF7, KLF5, FGF9, CCND1, MYC, GNAS, KPNA7, RXRG	392	212	8142	1.66555	1	0.487099	0.460473																		GOTERM_BP_DIRECT	GO:0001692~histamine metabolic process	3	0.135685	0.0484519	SLC22A3, SLC29A4, HNMT	1840	4	19157	7.80856	1	0.770875	0.762684
																														GOTERM_BP_DIRECT	GO:0051447~negative regulation of meiotic cell cycle	3	0.135685	0.0484519	DUSP1, NPR2, PRKACB	1840	4	19157	7.80856	1	0.770875	0.762684
																														GOTERM_BP_DIRECT	GO:1903421~regulation of synaptic vesicle recycling	3	0.135685	0.0484519	FGF14, VAMP2, SNCA	1840	4	19157	7.80856	1	0.770875	0.762684
																														GOTERM_BP_DIRECT	GO:2000065~negative regulation of cortisol biosynthetic process	3	0.135685	0.0484519	BMP2, REST, BMP5	1840	4	19157	7.80856	1	0.770875	0.762684
																														GOTERM_BP_DIRECT	GO:0061073~ciliary body morphogenesis	3	0.135685	0.0484519	NOTCH2, JAG1, TSKU	1840	4	19157	7.80856	1	0.770875	0.762684
																														GOTERM_BP_DIRECT	GO:0048562~embryonic organ morphogenesis	3	0.135685	0.0484519	NEUROD1, RBP4, FGFR2	1840	4	19157	7.80856	1	0.770875	0.762684
																														GOTERM_BP_DIRECT	GO:0090036~regulation of protein kinase C signaling	3	0.135685	0.0484519	AKAP12, SEZ6, SEZ6L2	1840	4	19157	7.80856	1	0.770875	0.762684
																														GOTERM_BP_DIRECT	GO:0051295~establishment of meiotic spindle localization	3	0.135685	0.0484519	SPIRE2, MYH9, FMN2	1840	4	19157	7.80856	1	0.770875	0.762684
																														GOTERM_BP_DIRECT	GO:0032348~negative regulation of aldosterone biosynthetic process	3	0.135685	0.0484519	BMP2, REST, BMP5	1840	4	19157	7.80856	1	0.770875	0.762684
																														GOTERM_BP_DIRECT	GO:0006116~NADH oxidation	3	0.135685	0.0484519	NQO1, GPD1, ALDOB	1840	4	19157	7.80856	1	0.770875	0.762684
																														GOTERM_BP_DIRECT	GO:0035910~ascending aorta morphogenesis	3	0.135685	0.0484519	TGFB2, HEY2, SOX4	1840	4	19157	7.80856	1	0.770875	0.762684
																														GOTERM_BP_DIRECT	GO:0050966~detection of mechanical stimulus involved in sensory perception of pain	5	0.226142	0.0488708	BACE1, CACNB3, CXCL12, ITGA2, TNF	1840	15	19157	3.47047	1	0.770875	0.762684
																														GOTERM_BP_DIRECT	GO:0035418~protein localization to synapse	5	0.226142	0.0488708	NLGN1, PCLO, DLG4, NRXN1, BSN	1840	15	19157	3.47047	1	0.770875	0.762684
																														GOTERM_BP_DIRECT	GO:0034142~toll-like receptor 4 signaling pathway	5	0.226142	0.0488708	LYN, OAS1, RIPK2, CD14, PIK3AP1	1840	15	19157	3.47047	1	0.770875	0.762684
																														GOTERM_BP_DIRECT	GO:0046655~folic acid metabolic process	5	0.226142	0.0488708	SLC46A1, MTHFD2, SHMT1, ALDH1L2, SLC19A1	1840	15	19157	3.47047	1	0.770875	0.762684
																														GOTERM_BP_DIRECT	GO:0030277~maintenance of gastrointestinal epithelium	5	0.226142	0.0488708	RBP4, CRACD, TFF3, MUC13, MUC4	1840	15	19157	3.47047	1	0.770875	0.762684
																														GOTERM_BP_DIRECT	GO:0010818~T cell chemotaxis	5	0.226142	0.0488708	SLC12A2, CXCL10, CXCL11, CXCL12, CXCL16	1840	15	19157	3.47047	1	0.770875	0.762684
																														GOTERM_BP_DIRECT	GO:0046849~bone remodeling	5	0.226142	0.0488708	NOTCH2, GJA1, RASSF2, LRP5L, EPHA2	1840	15	19157	3.47047	1	0.770875	0.762684
																														GOTERM_BP_DIRECT	GO:0097191~extrinsic apoptotic signaling pathway	9	0.407056	0.0495619	MLLT11, P2RX7, TGFB2, CASP8, FAS, G0S2, TNFRSF10A, TNF, TLR3	1840	43	19157	2.17913	1	0.779599	0.771316
																														GOTERM_CC_DIRECT	GO:0005886~plasma membrane	641	28.9914	1.68162e-17	TES, C4BPA, CLDN2, ENO2, SLC4A4, CLDN1, FGFRL1, EPS8, SCAMP5, GJA1, GPR176, C3AR1, PIP4K2A, PLCE1, PRKACB, CFAP95, UNC13A, CXADR, CACNA2D2, SOX11, PDZK1, UNC5D, SYTL2, PRKAR1B, MAP1B, PARD3, GPR160, PRKD1, ABCB1, TTYH3, IL20RA, LYPD1, SLC5A1, IQGAP2, LYPD6, FAM171A1, GRIN2A, FLRT2, FLRT3, PRKAR2B, EPB41L1, KCNMB2, EPB41L3, PDGFC, PLEK2, PROM1, SLC19A1, LYN, AFAP1L2, JAG1, CADM1, JUP, FZD5, ABCA5,…	1963	4979	20163	1.32236	1.42434e-14	1.42434e-14	1.33353e-14
																														GOTERM_CC_DIRECT	GO:0043005~neuron projection	89	4.02533	4.06724e-16	GABRB3, PCSK2, CYFIP2, PCSK1, SNAP25, NRSN2, NRSN1, TENM4, LRRK2, RASGRF1, MPL, FAM107A, STMN2, STMN3, STON2, CTSV, HNMT, CX3CL1, SLC6A4, CALB2, RPH3A, SCGN, RGS2, CALB1, CASP8, BAALC, EPHB2, EPHB4, PACRG, UNC13A, CXADR, NPY1R, HTR3A, SYP, SSTR1, SSTR2, FAM126A, RGMA, ADCYAP1, VGF, NDUFS7, SNPH, KCNQ1, MAP1A, DCX, VAMP1, RAPGEF2, MAPT, STX1A, SHANK2, VAMP2, EPHA2, CAMK2B, OPRD1, GPM6A, RGS17, PLP…	1963	364	20163	2.51144	3.76144e-13	1.72247e-13	1.61266e-13
																														GOTERM_CC_DIRECT	GO:0043025~neuronal cell body	94	4.25147	6.41412e-16	NRSN2, NRSN1, PTPRN, LRRK2, MPL, STMN2, KNDC1, TNF, CX3CL1, SLC8A2, GHR, AKAP12, UCHL1, CALB1, ENC1, DNER, EPHB2, SH3GL2, SLC38A1, CASR, ITGA4, CYBB, ACSL4, HTR3A, MAPK8IP2, SRCIN1, ADRA2A, ERMN, CIT, BACE1, OLFM1, TANC1, VGF, NDUFS7, SNPH, MAP1B, KCNQ1, PARD3, RUFY3, MAP1A, EEF1A2, EFHC1, RAPGEF2, MAPT, SHANK2, SPTBN4, GPM6A, SLC22A3, HCN3, GRIA2, DDC, PDE1C, NRXN1, CACNA1B, PSEN2, SEZ6, CACNA1A…	1963	398	20163	2.42594	5.64215e-13	1.81092e-13	1.69547e-13
																														GOTERM_CC_DIRECT	GO:0098978~glutamatergic synapse	80	3.61827	1.03719e-11	ITGB1, PTPRT, SNAP25, CHRM3, HIP1, GUCY1B1, LRRK2, ELAVL4, LRRC4, GRIK2, IL1RAP, ELAVL1, GRM1, EPS8, CALB1, PCLO, TNR, RAC1, EPHB2, BSN, RGS9, SH3GL2, USP46, CADPS2, SLC6A17, HTR3A, YWHAZ, ADRA2A, DNM1, TANC1, PLCB4, PRKAR1B, ADORA2B, TNIK, STX1A, SHANK2, DBN1, GPM6A, NAPB, TAMALIN, SRC, STXBP1, NRXN1, HPCA, ADCY1, CPLX2, CPLX1, PCDH17, FXR1, EFNB2, PPP3R1, GRIN2A, EFNB3, ABLIM3, SV2A, PRKAR2B, F…	1963	368	20163	2.23294	8.78502e-09	2.19624e-09	2.05622e-09
																														GOTERM_CC_DIRECT	GO:0030424~axon	77	3.48259	1.92706e-11	ROBO2, RAB3A, KCNC1, KCNC3, LRRK2, ROGDI, ELAVL4, SLC8A2, ROBO1, UNC80, CALB1, PCLO, GPER1, BOC, SACS, TMEM108, NEFM, EMB, EPHB2, LDLRAP1, BSN, NEFH, SCN1B, KIRREL3, SLC38A1, SEMA6A, DST, SH2D3C, VSTM2L, HTR3A, PRSS12, SRCIN1, DNM1, BACE1, OLFM1, MAP1B, RUFY3, MAP1A, MADD, MAPT, CRYAB, DSCAML1, STX1A, DDC, STXBP1, HPCA, NEXN, HDAC6, FXR1, INPP5F, MAP6, MAPK1, MAP4, CTNNA2, SCN3A, SNCA, PRPH, SYT5…	1963	352	20163	2.2469	1.63223e-08	3.26445e-09	3.05632e-09
																														GOTERM_CC_DIRECT	GO:0009986~cell surface	116	5.24649	2.97986e-11	SCARB1, SLC46A1, MPL, ANTXR2, ENO2, TNF, SLC4A4, CLEC5A, LIPG, TNR, EPHB2, BSN, KCNH2, IL15RA, CASR, SEMA6D, UNC5D, KCNQ1, PSG6, KCNQ3, EPHA2, NOTCH2, ABCB1, SDC4, IGSF3, SDC3, PSEN2, PDGFB, PDGFA, CD99L2, IQGAP2, FUT4, GRIN2A, ADGRG6, PDGFC, KCNN2, NDP, PROM1, VCAM1, FZD5, LAYN, TNFRSF10A, L1CAM, TNFRSF10D, BMP2, ITGBL1, SDC1, FGFR2, CD200, ITGB1, PTPRT, ROBO2, CPM, CLIC4, CIITA, ITGAM, KCNC1, I…	1963	634	20163	1.87933	2.52394e-08	4.20657e-09	3.93838e-09
																														GOTERM_CC_DIRECT	GO:0008021~synaptic vesicle	41	1.85436	6.949e-11	RAB3B, SNAP25, RAB3C, DDC, RAB3A, ROGDI, STON2, STX11, APH1A, RPH3A, TRIM9, GRIN2A, SV2B, SV2A, WDR7, BSN, SLC18A2, KIRREL3, GABBR1, SVOP, SLC6A17, IQSEC1, LGI3, SYPL2, SYP, SNCAIP, SYNGR3, DNM1, SNAP91, SYT7, BACE1, SLC4A8, CLCN4, DLG4, RAB15, SYT11, AMPH, HAP1, APBA2, STX1A, VAMP2	1963	135	20163	3.1195	5.8858e-08	8.40829e-09	7.87222e-09
																														GOTERM_CC_DIRECT	GO:0005856~cytoskeleton	98	4.43238	1.08529e-09	BAIAP2L1, ARHGDIB, TMOD1, TPM1, TMOD2, VASH2, KAZN, KLHL41, ERMN, EML6, FRMD5, FRMD6, PARD3, TNIK, TAGLN3, RIN1, TRIB2, S100A8, KANK4, IQCA1, STXBP1, ACTR3B, PPL, CNN3, CNN2, SNTG2, CALD1, EPB41L1, EPB41L3, PLEK2, MARK1, MAP2K6, VASP, JUP, TBCC, PARVB, ARHGAP26, FERMT1, DNMBP, SPIRE2, SNAP25, DYRK3, HIP1, KCNC3, TCHH, ELAVL4, KRT23, HSPB1, FMN2, RND3, PPP1R18, AKAP12, TRIM9, PCLO, CASP8, PSTPIP2,…	1963	535	20163	1.88151	9.1924e-07	1.14905e-07	1.07579e-07
																														GOTERM_CC_DIRECT	GO:0030672~synaptic vesicle membrane	28	1.2664	3.66446e-09	MCTP1, LRRK2, SCAMP5, RPH3A, SYNGR1, SV2B, SV2A, SLC17A6, BSN, SLC18A2, SH3GL2, SNCA, SYT5, PTPRN2, SVOP, UNC13A, ABCC8, GAD2, SYPL2, SYP, SYNGR3, SYNGR4, SYT7, SEPTIN8, VAMP1, AMPH, PHAF1, VAMP2	1963	80	20163	3.59503	3.1038e-06	3.44867e-07	3.2288e-07
																														GOTERM_CC_DIRECT	GO:0005911~cell-cell junction	46	2.08051	1.54124e-08	CLIC4, USP53, SLC2A2, LIN7A, PTPRK, SLC5A1, CLDN2, LIN7B, AQP3, VSIG10, SAV1, TMEM47, CNN2, PDZD2, FLRT2, FLRT3, SV2A, EPB41L3, CTNNA1, CSK, ECT2, PAK2, MPP1, KIRREL3, MPP2, KIRREL1, KIRREL2, CXADR, JUP, CADM1, HEG1, GRHL2, P2RX7, AHI1, OCLN, VANGL2, DNMBP, PARD3, KIT, PECAM1, RAPGEF2, DSG2, PRKD1, NECTIN3, AJUBA, DSC2	1963	191	20163	2.47377	1.30542e-05	1.30543e-06	1.2222e-06
																														GOTERM_CC_DIRECT	GO:0005737~cytoplasm	627	28.3582	3.06928e-08	CYFIP2, TES, PID1, UXS1, STMN2, STMN3, BACH1, CLDN1, TPGS2, EPS8, ENDOV, GJA1, DPYSL4, UBASH3B, AKT3, CDK20, IER2, TSPYL2, CFAP95, CXADR, RFX2, ISL1, SYTL2, RBP7, MTAP, EML6, MYL7, PRKAR1B, RUFY3, DDIT3, MAP1A, PADI2, PRKD1, OTULINL, SHMT1, HSPA4L, PDGFB, PHYHIPL, IQGAP2, C9ORF72, LYPD6, ACMSD, PRKAR2B, CFAP69, PLEK2, BARD1, LYN, DNAH12, NDFIP2, AFAP1L2, JUP, HOMER2, EIF2AK1, NR0B1, RMDN2, NR0B2,…	1963	5375	20163	1.19819	2.59964e-05	2.36334e-06	2.21267e-06
																														GOTERM_CC_DIRECT	GO:0030425~dendrite	83	3.75396	3.4491e-08	PCSK2, PCSK1, CHRM3, LRRK2, ROGDI, ELAVL4, KNDC1, ELFN1, GRM1, SLC8A2, CALB2, TRIM9, SCGN, CALB1, CHL1, GPER1, DNER, SACS, TMEM108, CNGA3, KIF21B, EPHB2, BSN, KIRREL3, CYBB, PRSS12, SRCIN1, BACE1, TANC1, GAP43, PLCB4, MAP1B, RUFY3, MAP1A, MAPT, HAP1, PHAF1, DBN1, HCN3, GRIA2, GNAZ, NLGN1, CPLX2, CPLX1, C9ORF72, HDAC6, SAV1, INPP5F, SV2A, MAP6, MARK1, FARP1, NQO1, SYT4, GABBR1, FZD5, HTR1F, WFS1, …	1963	457	20163	1.86551	2.92135e-05	2.43449e-06	2.27928e-06
																														GOTERM_CC_DIRECT	GO:0016021~integral component of membrane	625	28.2678	9.29886e-08	PGAP1, TMEM200A, UXS1, DPY19L2P2, SPRING1, LOC728392, CLDN2, SLC4A4, CLDN1, ARIH2OS, FGFRL1, SCAMP5, GJA1, MYC, MYB, C3AR1, CFAP95, CACNA2D2, UNC5D, TMEM80, ASPHD1, GPR161, GPR160, ABCB1, FICD, IL20RA, SLC5A1, ACMSD, FAM171A1, GRIN2A, KCNMB2, EPB41L3, CHST15, ST3GAL5, PROM1, LRRC37A3, B3GALNT1, NDFIP2, PRRT3, JAG1, CADM1, FZD5, ABCA5, ABCA3, MCAM, APCDD1L, ABCA9, C12ORF73, BTBD11, RMDN2, NETO2, L…	1963	5395	20163	1.18994	7.87582e-05	6.05856e-06	5.6723e-06
																														GOTERM_CC_DIRECT	GO:0014069~postsynaptic density	55	2.48756	1.05153e-07	GRIK2, SLC8A2, EPS8, PCLO, GPER1, PSD3, TMEM108, NCK2, BAALC, BSN, NEFH, NSF, INSYN1, MAPK8IP2, SRCIN1, DNM1, SHISA6, TANC1, GAP43, ARHGEF9, PLCB4, DNAJC6, MAP1B, CRYAB, STX1A, SHANK2, DBN1, GRIA2, NLGN1, TAMALIN, SRC, KALRN, CNN3, ADD2, FXR1, GRIN2A, FLRT3, MAPK1, PAK2, LYN, MPP2, DMTN, CADM1, IQSEC1, HOMER2, PTCH1, NETO2, CPEB1, DAB1, DLG2, SYT11, DLG4, STRN, CNIH2, CDK5R1	1963	264	20163	2.1399	8.90604e-05	6.36174e-06	5.95615e-06
																														GOTERM_CC_DIRECT	GO:0030426~growth cone	37	1.67345	1.22527e-07	SNAP25, NRSN1, LRRK2, RASGRF1, CTSZ, STMN2, ELAVL4, PSEN2, STMN3, CRMP1, CBL, ENO2, EPS8, FXR1, CYTH2, APBB2, APBB1, KIF21B, SNCA, CXADR, ITGA4, PCDH9, WHRN, AMFR, TMOD2, ACAP3, GPRIN1, MAP1B, RUFY3, MAPT, HAP1, FGF13, DBN1, SHANK2, CDK5R2, CDK5R1, MAP3K12	1963	146	20163	2.60306	0.000103775	6.91868e-06	6.47759e-06
																														GOTERM_CC_DIRECT	GO:0043204~perikaryon	41	1.85436	1.38606e-07	PCSK2, PCSK1, KCNC3, PTPRN, LRRK2, HPCA, ROGDI, ELAVL4, CRMP1, KNDC1, GRIK2, CTSV, ENO2, CPLX2, C9ORF72, CPLX1, HDAC6, SLC8A2, PDE11A, MAPK1, CNGA3, GLUL, SCN1B, PRPH, LINC00473, SLC12A5, FZD5, KCNB2, MAPK10, TTLL7, OLFM1, ADCYAP1, GAP43, DLG2, RTN4RL1, SYT11, MAP1B, RUFY3, SERPINI1, CRYAB, CDK5R1	1963	172	20163	2.44844	0.000117392	7.33746e-06	6.86966e-06
																														GOTERM_CC_DIRECT	GO:0015629~actin cytoskeleton	53	2.39711	1.53221e-07	CLIC4, ONECUT2, WIPF1, FAM107A, FMN2, ARHGAP6, BAIAP2L1, DST, TPM1, AFAP1, PAWR, SPTB, SRCIN1, MTSS2, MYH9, AMPH, HAP1, LCP1, CRK, DBN1, AHNAK, NEXN, IQGAP2, KALRN, CNN3, LIMA1, ARHGAP21, SCIN, ABLIM3, CALD1, CTNNA1, STK38L, VILL, RGS22, CTNNA2, APBB3, GBP1, PDLIM7, SNCA, VASP, SVIL, CARMIL2, DMTN, JUP, SORBS2, PARVA, PARVB, EFR3B, AIF1L, MYO5B, STK17B, ZYX, SPRY2	1963	253	20163	2.15174	0.00012977	7.63401e-06	7.14731e-06
																														GOTERM_CC_DIRECT	GO:0005925~focal adhesion	75	3.39213	4.04461e-07	ITGB1, TES, PRAG1, ITGB4, FAM107A, FHL3, HSPB1, RND3, SYNE2, SLC6A4, AKAP12, GJA1, ANXA6, ITGB8, RAC1, DST, ITGA4, ITGA2, PLAUR, AFAP1, YWHAZ, RHOB, ENAH, IRF2, MYH9, ITGA6, LCP1, AJUBA, PHLDB2, CD44, EPHA2, FBLN7, AHNAK, SDC4, SRC, FBLIM1, ASAP3, NEXN, CD99L2, CBL, EGFR, CNN3, EFNB2, CNN2, LIMA1, FLRT2, FLRT3, CTNNA1, MAPK1, RSU1, MISP, PDLIM7, VASP, SVIL, YES1, JUP, CAV2, MCAM, LAYN, SORBS2, PA…	1963	422	20163	1.82551	0.00034252	1.90321e-05	1.78188e-05
																														GOTERM_CC_DIRECT	GO:0045202~synapse	82	3.70873	4.59388e-07	GABRB3, CYFIP2, SNAP25, CHRM3, PTPRN, PMCH, FAM107A, DOC2B, SLC6A4, SLC8A2, CALB2, RPH3A, SCGN, GPR176, CALB1, PCLO, MAP1LC3A, RPS6KA2, EMB, DACT1, GPR37, ADGRV1, TMOD2, HTR3A, SRCIN1, DNM1, ENAH, OLFM1, CACNB3, VGF, MAP1B, MAP1A, MADD, EEF1A2, KCNQ3, RAPGEF2, DSCAML1, VAMP2, CAMK2B, RGS17, NLGN1, CNP, CACNA1B, LYPD1, USH1C, CACNA1A, LIN7A, CPLX2, LIN7B, LYPD6, CPLX1, EGFR, FLRT2, GPC2, MAPK1, AP…	1963	477	20163	1.76575	0.000389026	2.0479e-05	1.91734e-05
																														GOTERM_CC_DIRECT	GO:0043197~dendritic spine	38	1.71868	1.41947e-06	ITGB1, GPM6A, GRIA2, NLGN1, LRRC4, SEZ6, SLC8A2, CNN3, DOCK10, FXR1, RPH3A, GRIN2A, CALB1, PRKAR2B, KCNN2, APBB1, RAC1, EPHB2, GRIA3, GRIA4, PSD, MPP2, FARP1, GABBR1, ARHGAP33, MYL7, DLG4, SYT11, MAP1B, NEDD4, STRN, MAPT, HAP1, CNIH2, APBA2, CRYAB, SHANK2, CDK5R1	1963	167	20163	2.33723	0.00120157	6.01147e-05	5.62821e-05
																														GOTERM_CC_DIRECT	GO:0005887~integral component of plasma membrane	194	8.77431	2.6391e-06	CLDN1, SLC4A4, AQP1, GJA1, GPR176, TNFSF10, C3AR1, EPHB2, EPHB4, SCN1B, CDON, SLC34A2, CXADR, SLC6A17, SLC6A16, IL1R1, SLC6A14, KCNK17, KCNQ3, EPHA2, SLC22A4, SLC22A3, SDC4, IL20RA, LPAR4, SLC5A1, PCDH17, APH1A, GRIN2A, FLRT2, ANKH, FLRT3, TSPAN6, KCNMB2, TSPAN7, ST3GAL5, TSPAN2, PROM1, TRPM6, TSPAN1, TRPM3, SLC19A1, PTPRN2, JAG1, FZD5, PCDH20, IFNLR1, GRIN2D, SLC6A6, SDC1, CD200, CD320, GPR19, G…	1963	1448	20163	1.37616	0.00223283	0.000105499	9.87729e-05
																														GOTERM_CC_DIRECT	GO:0098793~presynapse	32	1.44731	2.74023e-06	SLC22A3, NLGN1, HIP1, RAB3A, NRXN1, LIN7A, STON2, DOC2B, LIN7B, C9ORF72, SLC6A4, SLC8A2, FXR1, CALB2, RAB6B, SH3GL2, CADPS2, UNC13A, CADPS, SRCIN1, C1QL1, SEPTIN8, BAIAP3, P2RX7, SLC4A8, DNMBP, SNPH, DNAJC6, SYT11, SLC29A4, TNIK, CDK5R1	1963	132	20163	2.49007	0.00231829	0.000105499	9.87729e-05
																														GOTERM_CC_DIRECT	GO:0005912~adherens junction	37	1.67345	4.43013e-06	SPTBN4, DDX6, NEXN, CD99L2, PTPRK, EFNA5, CNN3, TMEM47, EFNB2, CDH6, IGSF21, CYTH2, BAIAP2L1, CDH3, PDLIM2, POF1B, CTNNA1, CTNNA2, PDLIM7, LYN, CXADR, JAG1, JUP, SHROOM1, AHI1, FRMD5, PARD3, ZYX, CDHR3, MYH9, ITGA6, NECTIN4, NECTIN3, AJUBA, DSC2, CDH18, NECTIN1	1963	168	20163	2.26218	0.0037453	0.000163144	0.000152743
																														GOTERM_CC_DIRECT	GO:0098685~Schaffer collateral - CA1 synapse	24	1.08548	5.20611e-06	ITGB1, MPP2, NTNG2, TAMALIN, GABBR1, NRXN1, LRRC4, SYP, ADCY1, CPLX1, GRM1, AKAP12, EFNB2, TUBB2B, PPP3R1, PRKAR1B, ADORA2B, SYT11, TNR, GHRL, BSN, NEFH, INA, SH3GL2	1963	86	20163	2.86647	0.00439988	0.000183732	0.000172018
																														GOTERM_CC_DIRECT	GO:0098686~hippocampal mossy fiber to CA3 synapse	15	0.678426	6.61715e-06	ADCY1, GRIK2, SYT9, YWHAZ, SYT7, GRIN2D, BACE1, CALB1, EFNB3, PRKAR1B, GPER1, NECTIN3, SH3GL2, SHANK2, NECTIN1	1963	38	20163	4.05455	0.00558907	0.000224189	0.000209896
																														GOTERM_CC_DIRECT	GO:0000139~Golgi membrane	96	4.34193	7.52332e-06	GPSM1, GALNT14, STEAP4, ST6GALNAC2, LRRK2, HEPACAM2, SPRING1, RND3, LITAF, PKD1, HS6ST2, FTCD, SCAMP5, GJA1, SHH, B3GALT2, GPER1, TMED3, PMEPA1, PLCE1, RAC1, SH3GL2, SYBU, RHBDF1, CHST8, IL15RA, CHST9, ZDHHC13, AGTRAP, WIPI1, IL17RD, TPST2, B3GNT9, RAB36, B3GNT7, B3GNT5, B3GNT2, PXYLP1, CHST1, ABCG1, TLR3, B4GALT5, NOTCH2, TMEM87B, RTN1, ARL3, GCNT1, PSEN2, PDGFB, PDGFA, ZDHHC21, EGFR, FUT4, PLD3…	1963	625	20163	1.57771	0.00635202	0.000245087	0.000229461
																														GOTERM_CC_DIRECT	GO:0045121~membrane raft	48	2.17096	8.76944e-06	ITGB1, OPRD1, RGS19, SDC4, AHNAK, SRC, LRRK2, PSEN2, KCNA5, ADCY1, CBL, ENO2, LYPD6, TNF, EGFR, SLC6A4, SHH, GJA1, CASP8, PRKAR2B, PGK1, TNR, STOM, BAALC, CSK, CD14, RGS7, LYN, KIRREL1, GABBR1, CXADR, PLLP, CAV2, TNFRSF10A, PDZK1, TGFBR2, BACE1, CLIP3, PLSCR1, RTN4RL1, KCNQ1, PECAM1, CNTN1, FAS, HPSE, MAPT, CRK, TLR2	1963	251	20163	1.96428	0.00740023	0.000275101	0.000257562
																														GOTERM_CC_DIRECT	GO:0043195~terminal bouton	18	0.814111	1.4219e-05	PTPRN2, RAB3A, UNC13A, LRRK2, SYP, GRIK2, CPLX2, PRSS12, CPLX1, CALB2, ADCYAP1, SLC4A8, SCGN, CALB1, SYT11, AAK1, SLC18A2, SNCA	1963	56	20163	3.30156	0.0119713	0.000430124	0.000402701
																														GOTERM_CC_DIRECT	GO:0005938~cell cortex	34	1.53777	4.22041e-05	GPSM1, KCNC3, CTSZ, PSEN2, PARD6G, ITPR2, CRIP2, FMN2, FRY, ENO2, RND3, EPS8, AKAP12, PDZD4, PARD6B, SCIN, PARD6A, CCN2, RAC1, ECT2, MISP, MYH10, SNCA, DST, PLA2G4C, AGTRAP, OOEP, ERMN, RHOB, PARD3, NEDD4, SPIRE2, PRKD1, FGFR2	1963	164	20163	2.12946	0.0351163	0.00123265	0.00115406
																														GOTERM_CC_DIRECT	GO:0005884~actin filament	23	1.04025	6.54293e-05	TMOD1, SPTBN4, YES1, DMTN, WIPF1, WHRN, SRC, TPM1, PAWR, FMN2, GNG12, ARHGAP6, AIF1L, ACTC1, DIAPH3, POF1B, PSTPIP2, COTL1, GAS2, LCP1, RAC1, MISP, DBN1	1963	93	20163	2.54027	0.0539127	0.00184729	0.00172951
																														GOTERM_CC_DIRECT	GO:0048471~perinuclear region of cytoplasm	106	4.79421	0.000105578	CYFIP2, RAB3B, RAB3C, RAB3A, CSF1, STMN2, CCN2, PRKACB, SH3GL2, KCNH2, NANOS1, KIRREL1, APLP1, USP2, MAP1B, SRFBP1, TNIK, NUPR1, CHODL, DDX6, CNP, CABP7, STXBP1, PSEN2, SLC5A1, RASGRP3, FXR1, PKHD1, PRKAR2B, MAP6, TSPAN1, HMGCLL1, RAP1GAP2, SYT5, LYN, HHATL, SYT4, CDK19, NDFIP2, FZD5, RHBDD2, CAV2, PTCH1, MEX3D, DAB2, DAB1, EHD4, SERINC5, ITGB1, PCSK1, SNAP25, CLIC4, FMN2, CX3CL1, GPER1, ANXA6, P…	1963	754	20163	1.44401	0.0855472	0.00288467	0.00270076
																														GOTERM_CC_DIRECT	GO:0030054~cell junction	41	1.85436	0.000157667	SPTBN4, TES, FBLIM1, ITGB4, SRC, PTPRK, FAAP20, EGFR, CDH6, ARHGAP21, GJA1, SCIN, CDH3, FLRT3, PPP1R13L, EPB41L3, CTNNA1, TSPAN1, HAVCR2, CXADR, ERBIN, SPTB, ENAH, TSPAN15, FERMT1, OCLN, DLG2, DNMBP, NFIA, DLG4, PARD3, RUFY3, CCDC88C, GID8, RAPGEF2, EPPK1, DSG2, MYZAP, LCP1, CDH17, SNTB1	1963	227	20163	1.85521	0.12502	0.00417325	0.00390718
																														GOTERM_CC_DIRECT	GO:0030285~integral component of synaptic vesicle membrane	13	0.587969	0.000169363	OPRD1, SYT4, PTPRN2, SLC6A17, WFS1, SYP, SYT9, SYNGR1, SV2A, VAMP1, SLC17A6, STX1A, VAMP2	1963	38	20163	3.51394	0.133647	0.00434699	0.00406985
																														GOTERM_CC_DIRECT	GO:0005789~endoplasmic reticulum membrane	133	6.01538	0.000341088	ERO1B, CHRM3, PGAP1, LPGAT1, TUSC3, ANTXR2, CLGN, GJA1, PIEZO1, IL15RA, DNAJB12, CYBB, ATP11C, ACSL4, SHISA2, ALG10, KLHL41, DISP3, CYP2U1, STIM2, ABCG1, SLC27A5, CHODL, NOTCH2, GRIA2, DIPK1B, FKBP2, NDRG4, RTN1, SLC35D1, PSEN2, MGST1, ILDR2, TMTC2, ITPR2, SEZ6L2, PLD3, APH1A, APOO, GRIN2A, FLRT2, FLRT3, ADGRG6, KDSR, RNF175, HMGCLL1, SEC31B, HHATL, OSBPL6, OSBPL5, WFS1, SRD5A3, NSG1, DNAJC18, GR…	1963	1017	20163	1.34328	0.250951	0.0084971	0.00795537
																														GOTERM_CC_DIRECT	GO:0030175~filopodium	19	0.85934	0.000477889	ITGB1, VASP, GPM6A, FARP1, VCAM1, CXADR, IQGAP2, SRCIN1, DNALI1, ERMN, ENAH, KITLG, ACTC1, RUFY3, MYO3A, ITGA6, LCP1, ACP3, FGF13	1963	79	20163	2.47037	0.332935	0.0115649	0.0108276
																														GOTERM_CC_DIRECT	GO:0005794~Golgi apparatus	139	6.28675	0.000618478	RAB3B, GALNT14, MPL, STMN2, STMN3, FGFRL1, RPH3A, ALKBH5, AKR7A2, CAPN8, GJA1, RASSF2, LIPG, EPHB2, TRIM22, NSF, SEMA6D, APLP1, MTUS1, P3H2, CYBB, TPST2, RAB36, PRKD1, AJUBA, ABCG1, TMEM87B, SLC35D1, ARL3, SLC35D3, GLT8D1, PSEN2, GLT8D2, FUT4, APH1A, PKHD1, ARHGAP21, ST3GAL5, ST8SIA5, CD14, RAB6B, LYN, B3GALNT1, NDFIP2, YES1, VCAM1, ABCA5, RHBDD2, CAV2, PTCH1, ST8SIA3, RAB39B, RAB27A, TNFRSF10A, …	1963	1086	20163	1.31468	0.40786	0.0143791	0.0134624
																														GOTERM_CC_DIRECT	GO:0030667~secretory granule membrane	22	0.995025	0.000628133	RPH3AL, SLC30A8, PTPRN2, RAB3A, PTAFR, RAB27A, ITPR2, TCIRG1, SYT9, IQGAP2, SVIP, VGF, RAB26, PECAM1, CPE, SCG3, CD14, RAC1, CD44, RAB9B, VAMP2, TLR2	1963	101	20163	2.23736	0.412686	0.0143791	0.0134624
																														GOTERM_CC_DIRECT	GO:0042734~presynaptic membrane	16	0.723654	0.000709409	SNAP25, GABBR1, UNC13A, NRXN1, KCNC3, GAD2, SYP, GRIK2, SNCAIP, RIMS2, IGSF21, SLC4A8, GRIN2A, SNPH, GPER1, APBB1	1963	62	20163	2.65072	0.451782	0.0158123	0.0148042
																														GOTERM_CC_DIRECT	GO:0005829~cytosol	584	26.4134	0.00100889	CYFIP2, TES, WIPF1, NEXMIF, STMN2, STMN3, ENO2, BACH1, BACH2, ZFYVE28, ALKBH5, GJA1, DPYSL4, MYB, PIP4K2A, PLCE1, PRKACB, MNX1, AFAP1, RBP7, MTAP, MYL7, PRKAR1B, MAP1B, RUFY3, DDIT3, PARD3, MAP1A, PADI2, PRKD1, ACOT4, SHMT1, HSPA4L, C1ORF198, IQGAP2, C9ORF72, ACMSD, PPP3R1, FLRT3, PRKAR2B, EPB41L1, EPB41L3, PDGFC, RSU1, LYN, CDK19, AFAP1L2, JUP, HOMER2, NR2F1, RMDN2, MLLT11, FERMT1, MLLT10, CPEB1…	1963	5388	20163	1.11332	0.574699	0.0219109	0.020514
																														GOTERM_CC_DIRECT	GO:0043679~axon terminus	16	0.723654	0.001412	OPRD1, PCSK1, CHRM3, CASR, PTPRN, ITGA2, TPBG, ADRA2A, SLC8A2, TANC1, SLC4A8, FLRT3, GPER1, SNCB, GLUL, SNCA	1963	66	20163	2.49007	0.697842	0.0292672	0.0274013
																														GOTERM_CC_DIRECT	GO:0030659~cytoplasmic vesicle membrane	25	1.13071	0.00141671	GABRB3, RYR2, CLIC4, ITPR2, FMN2, ARHGAP21, GRIN2A, BAIAP2L2, NPC1L1, GPER1, ZPLD1, SLC12A2, IL15RA, CADPS2, ABCA3, RAB39B, AGTRAP, NMNAT2, SGSM1, DISP3, GPRC5B, NSG2, KCNQ1, MYO5B, SPIRE2	1963	129	20163	1.99061	0.699048	0.0292672	0.0274013
																														GOTERM_CC_DIRECT	GO:0005783~endoplasmic reticulum	139	6.28675	0.00154191	ERO1B, KCNG3, PGAP1, LPGAT1, UBXN2A, TMEM131L, CLGN, GJA1, PIEZO1, SIL1, SCAPER, CAST, DNAJB12, P3H2, ATP11C, ACSL4, ATP11B, P3H3, SHISA2, ALG10, TPST2, FNDC5, DISP3, OLFM1, STIM2, KCNQ1, SLC27A5, GNAZ, FKBP2, RTN1, SLC35D3, PSEN2, MGST1, TMTC2, ITPR2, SEZ6L2, TMTC4, APH1A, PKHD1, GRIN2A, PDZD2, KDSR, PROM1, PCK1, HMGCLL1, HHATL, NDFIP2, VCAM1, WFS1, SRD5A3, NSG1, A1CF, EHD4, RNF103, PROC, TMEM98…	1963	1112	20163	1.28394	0.72937	0.0310951	0.0291127
																														GOTERM_CC_DIRECT	GO:0030141~secretory granule	20	0.904568	0.00204854	PCSK2, CHGA, SLC30A8, PTPRN2, WFS1, PTPRN, STXBP1, RAB27A, SNX10, CTSV, THBS1, FSTL3, RPH3A, PCSK1N, IL1B, TFF3, PAK2, SCG2, VAMP2, CHGB	1963	96	20163	2.1399	0.823934	0.0403515	0.0377789
																														GOTERM_CC_DIRECT	GO:0032045~guanyl-nucleotide exchange factor complex	6	0.27137	0.00242651	EIF2B3, ELMO1, KNDC1, DOCK1, C9ORF72, RASGRP3	1963	11	20163	5.60265	0.872259	0.045605	0.0426974
																														GOTERM_CC_DIRECT	GO:0098794~postsynapse	22	0.995025	0.00247088	GRIA2, SNAP25, NLGN1, RAB3A, HIP1, SLC6A17, STXBP1, LRRK2, ERBIN, CPLX2, ELAVL1, C9ORF72, CPLX1, SLC8A2, P2RX7, PPP3R1, GHRL, RAC1, EPHB2, GABRE, INA, SNCA	1963	112	20163	2.01762	0.876983	0.045605	0.0426974
																														GOTERM_CC_DIRECT	GO:0099056~integral component of presynaptic membrane	15	0.678426	0.00251596	OPRD1, CHRM3, GABBR1, KCNC1, NRXN1, HTR3A, SYT7, PCDH17, SLC6A4, APH1A, EFNB2, EFNB3, FXYD6, EPHB2, STX1A	1963	63	20163	2.4456	0.881602	0.045605	0.0426974
																														GOTERM_CC_DIRECT	GO:0005923~bicellular tight junction	24	1.08548	0.00253062	VASP, CXADR, USP53, FZD5, WNK4, PARD6G, LIN7A, CLDN2, LIN7B, CLDN1, CYTH2, PARD6B, OCLN, PARD6A, POF1B, PARD3, CLDN23, RAPGEF2, STRN, EPPK1, AMOTL2, AMOTL1, ECT2, CGNL1	1963	127	20163	1.94108	0.883067	0.045605	0.0426974
																														GOTERM_CC_DIRECT	GO:0031594~neuromuscular junction	17	0.768883	0.00267712	ITGB1, UNC13A, CXADR, PSEN2, SYP, SYNGR3, SYNGR4, STXBP5L, P2RX7, SYNGR1, DLG2, SV2A, DLG4, MYH9, SYNC, PDZRN3, CDK5R1	1963	77	20163	2.26774	0.896746	0.0462972	0.0433455
																														GOTERM_CC_DIRECT	GO:0043198~dendritic shaft	12	0.542741	0.00267835	NSF, KIRREL3, MPP2, GABBR1, NLGN1, KIRREL1, PRKAR2B, GPER1, MAP1A, PSEN2, SEZ6, CNIH2	1963	44	20163	2.80132	0.896853	0.0462972	0.0433455
																														GOTERM_CC_DIRECT	GO:0099061~integral component of postsynaptic density membrane	14	0.633198	0.00277529	PTPRT, OPRD1, CHRM3, LRRC4, ADCY1, ADRA2A, SHISA6, GRIN2D, EFNB2, GRIN2A, EFNB3, CNIH2, NECTIN3, CACNG4	1963	57	20163	2.52283	0.905006	0.0470134	0.0440161
																														GOTERM_CC_DIRECT	GO:0009925~basal plasma membrane	13	0.587969	0.00302367	SLC12A2, CHRM3, DST, ITGB4, ERBIN, EGFR, AQP1, SLC7A8, ERBB3, ERBB2, LDLRAP1, MET, SLC27A5	1963	51	20163	2.61823	0.923076	0.0502167	0.0470152
																														GOTERM_CC_DIRECT	GO:0070032~synaptobrevin 2-SNAP-25-syntaxin-1a-complexin I complex	4	0.180914	0.00341215	SNAP25, CPLX1, STX1A, VAMP2	1963	4	20163	10.2715	0.944703	0.0555787	0.0520353
																														GOTERM_CC_DIRECT	GO:0001725~stress fiber	16	0.723654	0.00400832	TLNRD1, NEBL, LIMCH1, FBLIM1, TPM1, FAM107A, FHL3, CNN2, LIMA1, PDLIM2, ABLIM3, ZYX, MYH9, LCP1, MYH10, PDLIM7	1963	73	20163	2.25129	0.966689	0.0640574	0.0599735
																														GOTERM_CC_DIRECT	GO:0008305~integrin complex	9	0.407056	0.00415909	ITGB1, ITGAM, ITGA4, ITGB4, ITGA10, ITGA2, ITGB8, ITGBL1, ITGA6	1963	28	20163	3.30156	0.970698	0.06441	0.0603036
																														GOTERM_CC_DIRECT	GO:0055037~recycling endosome	24	1.08548	0.00418247	ITGB1, MCTP1, SLC31A2, ATP11C, ATP11B, PHETA1, TNF, SORL1, BACE1, CLCN4, INPP5F, SYT11, RAB15, GPER1, MYO5B, GPR161, VPS53, SLC9A9, ACKR3, AMOTL2, TNIK, LDLRAP1, ABCG1, DYNC1I1	1963	132	20163	1.86755	0.971275	0.06441	0.0603036
																														GOTERM_CC_DIRECT	GO:0060076~excitatory synapse	10	0.452284	0.00523081	GRIA2, NLGN1, SYT11, DLG4, LRRC4, SLC17A6, SYP, BSN, ELFN1, FGFR2	1963	35	20163	2.93472	0.988229	0.079116	0.074072
																														GOTERM_CC_DIRECT	GO:0014704~intercalated disc	12	0.542741	0.00550044	ITGB1, SPTBN4, GJA1, CXADR, JUP, CTNNA1, RANGRF, DSG2, KCNA5, FGF13, DSC2, SCN1B	1963	48	20163	2.56788	0.990644	0.0817345	0.0765236
																														GOTERM_CC_DIRECT	GO:0036477~somatodendritic compartment	6	0.27137	0.00572706	SNAP25, MAP1B, TMEM108, MAPT, NSG1, CACNG4	1963	13	20163	4.7407	0.992286	0.0836348	0.0783027
																														GOTERM_CC_DIRECT	GO:0005874~microtubule	47	2.12573	0.00593121	BEX4, AKNA, CNP, DNAH5, FIGN, JAKMIP1, IQGAP2, HDAC6, TPGS2, MAP1LC3A, RASSF3, TUBB1, CCDC181, MAP6, CEP170, KIF21B, MAP4, DNAI1, SYBU, DYNC1I1, DNAH12, DST, SPAG6, NEK6, RCC2, MTUS1, MTUS2, TBCC, SHROOM1, TUBG2, DNM1, TTLL7, TTLL6, TUBB2B, TPPP3, EML6, HOOK2, KATNAL1, KIFC2, KIF16B, MAP1B, MAP1A, DCX, MAP6D1, DYNLRB2, MAPT, FGF13	1963	324	20163	1.49	0.993518	0.0845745	0.0791825
																														GOTERM_CC_DIRECT	GO:0048786~presynaptic active zone	11	0.497512	0.00599111	RIMS2, UNC13A, PCLO, GUCY1B1, RAB3A, PPFIBP2, SV2A, GPER1, SYP, BSN, SHANK2	1963	42	20163	2.69016	0.99384	0.0845745	0.0791825
																														GOTERM_CC_DIRECT	GO:0042995~cell projection	29	1.31162	0.00637509	SPTBN4, NRXN1, CACNA1A, RND3, ACTR3B, CX3CL1, RIMS2, LAPTM4B, SCIN, RAC1, BSN, SH3GL2, SLC12A2, VASP, SVIL, DST, SLC6A17, PLAUR, PTPN12, SPTB, SYT7, RHOB, ENAH, RTN4RL1, DCX, EPPK1, CLEC4E, CD44, TLR2	1963	176	20163	1.69247	0.99556	0.0885197	0.0828762
																														GOTERM_CC_DIRECT	GO:0098992~neuronal dense core vesicle	5	0.226142	0.00754039	OPRD1, CHGA, SYT4, SCG2, STXBP5L	1963	9	20163	5.7064	0.998356	0.103011	0.096444
																														GOTERM_CC_DIRECT	GO:0045211~postsynaptic membrane	26	1.17594	0.00945502	GABRB3, SHC4, GRIA2, CHRM3, TAMALIN, KCNC3, GRIK2, RPH3A, IGSF21, GRIN2A, APBB1, GABRE, GRIA3, GRIA4, GABBR1, LHFPL4, HTR3A, NSG1, SHISA6, DLG4, GPRIN1, KCNMA1, STRN, CNIH2, DBN1, SHANK2	1963	157	20163	1.70102	0.99968	0.127118	0.119013
																														GOTERM_CC_DIRECT	GO:0044306~neuron projection terminus	7	0.316599	0.00984786	SYT4, UCHL1, DLG4, PTPN9, BSN, VAMP2, FSTL3	1963	20	20163	3.59503	0.999771	0.13033	0.122021
																														GOTERM_CC_DIRECT	GO:0016324~apical plasma membrane	51	2.30665	0.0103315	SLC46A1, SLC2A2, TCIRG1, CLDN1, AQP1, GJA1, MUC13, SLC39A8, SLC34A2, SLC15A1, CASR, SHROOM1, PDZK1, ATP1B2, OSMR, CACNB3, SLC7A8, KCNQ1, PARD3, KCNMA1, RAPGEF2, SLC29A4, TNIK, RAPGEF6, SHANK2, CD44, SLC22A4, ABCB1, PSEN2, PARD6G, SLC5A1, EGFR, PKHD1, PARD6B, PARD6A, ERBB3, NPC1L1, ERBB2, PROM1, TRPM6, SLC19A1, SLC12A2, JAG1, RAB27A, SORBS2, SLC6A6, OCLN, VANGL2, CD9, PFKM, F2RL2	1963	369	20163	1.41964	0.999849	0.134627	0.126044
																														GOTERM_CC_DIRECT	GO:0005883~neurofilament	5	0.226142	0.0116084	NEFM, LDLRAP1, NEFH, INA, SHANK2	1963	10	20163	5.13576	0.999949	0.148974	0.139476
																														GOTERM_CC_DIRECT	GO:0016020~membrane	278	12.5735	0.01209	GLTP, CYFIP2, SLC46A1, LPGAT1, STMN2, PRF1, ENO2, SLC4A4, NIPAL1, NIPAL2, AKT3, PIEZO1, TMPO, ENTPD3, IL1R1, IL1R2, ACSL4, TMEM80, SYTL2, PPP1R3F, RUFY3, PRKD1, SPTBN4, SLC22A3, TMEM87B, ABCB1, SLC45A3, IGSF1, SDC3, PDGFB, WNK4, PDGFA, PPL, FXR1, APH1A, UGCG, STK38L, HMGCLL1, TSPAN1, WWTR1, CARMIL2, JAG1, IQSEC1, RCC2, EXOC6B, RAB27A, NR0B1, HNRNPL, CPEB1, EHD4, NCEH1, AGO3, STRN, MAGED2, FBXL2, …	1963	2518	20163	1.13403	0.999966	0.152839	0.143095
																														GOTERM_CC_DIRECT	GO:0016323~basolateral plasma membrane	35	1.58299	0.0123568	CHRM3, SLC46A1, NDRG4, HPGD, SLC43A3, PDGFB, LIN7A, LIN7B, SLC4A4, AQP3, CLDN1, PKD1, EGFR, SLC8A2, AQP1, ERBB3, ERBB2, SLC39A8, SLC19A1, SLC12A2, CA11, SLC38A1, CASR, CXADR, CADM1, ERBIN, ADRA2A, SLC6A6, DLG2, SLC7A8, KCNQ1, SLC29A4, EPPK1, CDH17, CD44	1963	235	20163	1.5298	0.999973	0.153915	0.144103
																														GOTERM_CC_DIRECT	GO:0070382~exocytic vesicle	8	0.361827	0.0126755	SYT5, SYT4, SYT11, RAB27A, SYT9, SYT7, SYT17, SYTL2	1963	27	20163	3.04341	0.99998	0.155596	0.145676
																														GOTERM_CC_DIRECT	GO:0032587~ruffle membrane	18	0.814111	0.0145055	ITGB1, PSD, SRC, TPM1, SH2D3C, FAM107A, EGFR, FGD2, AIF1L, MTSS2, EPS8, FERMT1, PSD3, SPRY2, PDE4A, LCP1, RAC1, EPHA2	1963	99	20163	1.86755	0.999996	0.172712	0.161701
																														GOTERM_CC_DIRECT	GO:0044304~main axon	4	0.180914	0.0146827	TRIM46, APBB1, MAPT, C9ORF72	1963	6	20163	6.84768	0.999996	0.172712	0.161701
																														GOTERM_CC_DIRECT	GO:0030056~hemidesmosome	4	0.180914	0.0146827	DST, ITGB4, ERBIN, EPPK1	1963	6	20163	6.84768	0.999996	0.172712	0.161701
																														GOTERM_CC_DIRECT	GO:0005802~trans-Golgi network	29	1.31162	0.0151493	PCSK1, SNAP25, LRRK2, GCNT1, MS4A7, FUT4, GGA2, PCSK1N, GPER1, RAC1, MARCHF4, PIFO, ATP11C, WIPI1, ATP11B, NMNAT2, PHETA1, SORL1, SYT17, ELAPOR1, BACE1, CLIP3, BACE2, HOOK2, SYT11, CHST1, PRKD1, PHAF1, VAMP2	1963	188	20163	1.58444	0.999998	0.172712	0.161701
																														GOTERM_CC_DIRECT	GO:0005903~brush border	13	0.587969	0.0152159	SLC34A2, SLC15A1, RGS19, DCXR, USH1C, SLC2A2, PDZK1, AQP1, EPS8, DAB1, SCIN, MYO15B, MYH9	1963	62	20163	2.15371	0.999998	0.172712	0.161701
																														GOTERM_CC_DIRECT	GO:0030658~transport vesicle membrane	10	0.452284	0.0152933	SPRED2, SCGN, RPH3AL, SLC30A8, PTPRN2, PTPRN, CPE, MAP6, SCG3, SORL1	1963	41	20163	2.50525	0.999998	0.172712	0.161701
																														GOTERM_CC_DIRECT	GO:0031258~lamellipodium membrane	7	0.316599	0.0160218	VASP, DOCK8, PIEZO1, PLEK2, CD44, SYNE2, EPHA2	1963	22	20163	3.26821	0.999999	0.178559	0.167175
																														GOTERM_CC_DIRECT	GO:0030018~Z disc	22	0.995025	0.0165374	RYR2, JUP, DST, NEBL, PSEN2, FHL3, NEXN, HSPB1, CACNA1D, SORBS2, KCNA5, PARVA, PARVB, FBXO32, SYNE2, PDLIM2, KCNN2, MYZAP, SYNC, SCN3B, CRYAB, PDLIM7	1963	132	20163	1.71192	0.999999	0.181912	0.170314
																														GOTERM_CC_DIRECT	GO:0031410~cytoplasmic vesicle	44	1.99005	0.0196606	DGKD, NRSN1, WIPF1, LRRK2, CTSZ, STON2, RND3, ELAVL1, BICD2, ADD2, SPRED1, INPP5F, ADAMTS1, ARHGDIB, ERBB2, TP53INP1, KIF21B, RAC1, GBP2, KIAA0319, GBP1, PHLDA1, RAB6B, SYBU, CADPS2, SLC30A8, DMTN, DST, CAV2, PIFO, CADPS, LAPTM5, PRSS12, DNM1, RHOB, TMEM198, OCLN, VGF, AMOTL2, HAP1, AMOTL1, FGFR2, DSC2, VAMP2	1963	321	20163	1.40793	1	0.213493	0.199882
																														GOTERM_CC_DIRECT	GO:0098839~postsynaptic density membrane	10	0.452284	0.0206599	GRIA2, GRIN2A, DLG2, DLG4, LIN7A, LIN7B, RGS9, CACNG4, GRM1, GRIN2D	1963	43	20163	2.38873	1	0.221506	0.207384
																														GOTERM_CC_DIRECT	GO:0000785~chromatin	121	5.47264	0.0220986	FOXA1, MYT1L, DSCC1, RORC, AHR, RORB, BACH1, ETS1, BACH2, ETS2, ELK3, FOXQ1, HMGN5, MYC, RCC1, SOX9, SOX4, MNX1, SOX5, TMPO, TSPYL2, NKX6-3, IST1, FOXH1, RFX2, SOX11, HNF1B, EBF3, SOX12, MYT1, ISL1, RUNX2, MYCL, RFX6, DDIT3, ZNF711, TSPYL5, L3MBTL1, MAGED1, SHOX2, CREM, FOXO6, NEUROD1, ORC3, ZBED1, MSC, NKX6-1, NKX2-3, ZBED4, NKX2-2, TFAP2A, EGR4, SMAD9, NR0B1, SMARCA1, ESR1, NR0B2, SMAD5, HOPX, …	1963	1032	20163	1.20432	1	0.233969	0.219053
																														GOTERM_CC_DIRECT	GO:0016328~lateral plasma membrane	14	0.633198	0.0228755	SLC12A2, JUP, LIN7A, ATP1B2, NSG1, CLDN1, PKD1, VANGL1, GJA1, OCLN, VANGL2, ERBB3, KCNQ1, FGF13	1963	73	20163	1.96988	1	0.239204	0.223954
																														GOTERM_CC_DIRECT	GO:0044291~cell-cell contact zone	7	0.316599	0.0244479	BAIAP2L2, GJA1, AHNAK, PCDH9, NECTIN3, FGFRL1, NECTIN1	1963	24	20163	2.99586	1	0.252529	0.236429
																														GOTERM_CC_DIRECT	GO:0008076~voltage-gated potassium channel complex	15	0.678426	0.0261468	KCNH2, KCNJ5, KCNG3, KCNJ6, KCNC1, KCNB2, KCNC3, KCNA5, DPP6, KCNQ1, KCNMB2, KCNMA1, KCNQ3, STX1A, VAMP2	1963	82	20163	1.87894	1	0.26459	0.247721
																														GOTERM_CC_DIRECT	GO:0070033~synaptobrevin 2-SNAP-25-syntaxin-1a-complexin II complex	3	0.135685	0.0265527	CPLX2, STX1A, VAMP2	1963	3	20163	10.2715	1	0.26459	0.247721
																														GOTERM_CC_DIRECT	GO:0034666~integrin alpha2-beta1 complex	3	0.135685	0.0265527	LYN, ITGB1, ITGA2	1963	3	20163	10.2715	1	0.26459	0.247721
																														GOTERM_CC_DIRECT	GO:0031526~brush border membrane	12	0.542741	0.0285441	LIMA1, SLC34A2, SLC46A1, NPC1L1, PEMT, PDZK1, SLC5A1, TRPM6, SHANK2, SLC19A1, AQP1, SLC28A3	1963	60	20163	2.0543	1	0.281127	0.263203
																														GOTERM_CC_DIRECT	GO:0005929~cilium	33	1.49254	0.0291682	NOTCH2, ODAD3, ARL3, USH1C, CFAP206, CBL, MCHR1, PKD1, DNALI1, ADCY5, PKHD1, ANKMY2, CDK20, KISS1R, FFAR4, PROM1, DNAI1, DNAH12, WHRN, TTLL7, AHI1, TTLL6, TTC8, IFT43, TTC30B, RAB15, UBXN10, GPR161, CFAP36, DYNLRB2, FAM161B, CILK1, GPR19	1963	233	20163	1.45477	1	0.283971	0.265866
																														GOTERM_CC_DIRECT	GO:0043235~receptor complex	31	1.40208	0.0296203	ITGB1, ALK, NOTCH2, NLGN1, FLT3, ITGB4, ITPR2, EGFR, GHR, ACVR1C, ERBB3, ERBB2, EPHB2, EPHB4, ADGRV1, PTPRN2, GPR37, IL11RA, RYK, LIFR, OSMR, ADRA2A, TGFBR2, PEX5L, GPRC5B, KIT, GPR160, MET, FGFR2, EPHA2, TLR2	1963	216	20163	1.47415	1	0.285096	0.26692
																														GOTERM_CC_DIRECT	GO:0031234~extrinsic component of cytoplasmic side of plasma membrane	13	0.587969	0.0299663	LYN, FARP1, SNAP25, CARMIL2, YES1, HIP1, CAV2, SRC, RGS1, DLG4, MCF2L, RAC1, MYZAP	1963	68	20163	1.96367	1	0.285185	0.267003
																														GOTERM_CC_DIRECT	GO:0000118~histone deacetylase complex	10	0.452284	0.0310673	TAF6L, KDM3B, RBBP4, TBL1XR1, SATB2, MIDEAS, NRIP1, ZNF217, TRERF1, HDAC6	1963	46	20163	2.23294	1	0.285745	0.267527
																														GOTERM_CC_DIRECT	GO:0097386~glial cell projection	5	0.226142	0.0312091	ITGB1, SLC4A8, CNGA3, MAPT, GLUL	1963	13	20163	3.95059	1	0.285745	0.267527
																														GOTERM_CC_DIRECT	GO:0044295~axonal growth cone	8	0.361827	0.0313746	OLFM1, GPM6A, FLRT3, PARD3, NRXN1, PTCH1, L1CAM, C9ORF72	1963	32	20163	2.56788	1	0.285745	0.267527
																														GOTERM_CC_DIRECT	GO:0016342~catenin complex	8	0.361827	0.0313746	CDH6, CDH3, JUP, CDHR3, CTNNA1, CTNNA2, CDH17, CDH18	1963	32	20163	2.56788	1	0.285745	0.267527
																														GOTERM_CC_DIRECT	GO:0032281~AMPA glutamate receptor complex	7	0.316599	0.0354052	GRIA2, DLG4, CNIH2, CACNG4, GRIA3, SHISA6, GRIA4	1963	26	20163	2.76541	1	0.315984	0.295839
																														GOTERM_CC_DIRECT	GO:0005577~fibrinogen complex	4	0.180914	0.035441	FGA, FGL1, FGG, THBS1	1963	8	20163	5.13576	1	0.315984	0.295839
																														GOTERM_CC_DIRECT	GO:0031982~vesicle	25	1.13071	0.0359677	RAB3B, SNAP25, RAB3C, AHNAK, NRXN1, EPS8, STOM, PROM1, MUC4, TSPAN1, SYBU, DYNC1I1, SLC34A2, PACRG, RIPK2, SLC6A14, RAB39B, ANO5, YWHAZ, WDR54, BMP5, DNAJC6, SYT11, MYO5B, VAMP2	1963	168	20163	1.5285	1	0.31734	0.297108
																														GOTERM_CC_DIRECT	GO:0032154~cleavage furrow	11	0.497512	0.0376944	ITGB1, PSD, LIMA1, SVIL, SPIRE2, MYH9, HTR3A, ECT2, MYH10, RHOB, CIT	1963	55	20163	2.0543	1	0.329146	0.308161
																														GOTERM_CC_DIRECT	GO:0070160~occluding junction	6	0.27137	0.0389307	GJA1, OCLN, ILDR1, ILDR2, CLDN1, EPHA2	1963	20	20163	3.08146	1	0.336473	0.315021
																														GOTERM_CC_DIRECT	GO:0031253~cell projection membrane	5	0.226142	0.0404115	SLC12A2, NDRG4, KIRREL1, DMTN, ATP1B2	1963	14	20163	3.6684	1	0.345743	0.3237
																														GOTERM_CC_DIRECT	GO:0032585~multivesicular body membrane	7	0.316599	0.0418994	LAPTM4B, NDFIP2, NSG2, ABCA3, RAB27A, NSG1, SORL1	1963	27	20163	2.66299	1	0.354888	0.332263
																														GOTERM_CC_DIRECT	GO:1904115~axon cytoplasm	12	0.542741	0.0434801	UCHL1, DLG2, DST, MAP1A, TMEM108, TRIM46, HSPB1, MAPT, HAP1, AP3B2, SYBU, HDAC6	1963	64	20163	1.92591	1	0.364631	0.341384
																														GOTERM_CC_DIRECT	GO:0005902~microvillus	13	0.587969	0.0442786	FOXA1, CLIC4, VCAM1, CNP, DCXR, LRRK2, USH1C, PDGFA, FMN2, CTSV, IQGAP2, PROM1, CD44	1963	72	20163	1.85458	1	0.367686	0.344244
																														GOTERM_CC_DIRECT	GO:0005769~early endosome	38	1.71868	0.0448846	MAGEL2, SLC35D3, DERL1, SLC5A1, APH1A, RNF157, LAPTM4B, GJA1, INPP5F, GPER1, DNER, ERBB2, LIPG, TMEM108, MAPK1, APBB2, LDLRAP1, KIAA0319, SH3GL2, HAVCR2, VCAM1, SIAH2, ARRDC3, ATP11B, PHETA1, SORL1, RHOB, BACE1, PTP4A1, PTP4A2, CLCN4, EHD4, NSG2, KIF16B, KCNQ1, ACKR3, HAP1, TLR3	1963	286	20163	1.36475	1	0.3691	0.345568
																														GOTERM_CC_DIRECT	GO:0097546~ciliary base	9	0.407056	0.0469686	CEP126, CLCN4, PRKAR1B, PRKAR2B, KCNQ1, CFAP36, PRKACB, CILK1, DNALI1	1963	42	20163	2.20104	1	0.380231	0.35599
																														GOTERM_CC_DIRECT	GO:0043194~axon initial segment	6	0.27137	0.0471361	SPTBN4, NFASC, MAP1A, TRIM46, KCNQ3, CNGA3	1963	21	20163	2.93472	1	0.380231	0.35599
																														GOTERM_CC_DIRECT	GO:0031256~leading edge membrane	4	0.180914	0.0493913	DOCK8, AMPH, PTPRK, EPHA2	1963	9	20163	4.56512	1	0.387696	0.362979
																														GOTERM_CC_DIRECT	GO:0099091~postsynaptic specialization, intracellular component	3	0.135685	0.0496932	LYN, YES1, SRC	1963	4	20163	7.70364	1	0.387696	0.362979
																														GOTERM_CC_DIRECT	GO:0070044~synaptobrevin 2-SNAP-25-syntaxin-1a complex	3	0.135685	0.0496932	NAPB, STX1A, VAMP2	1963	4	20163	7.70364	1	0.387696	0.362979
																														GOTERM_CC_DIRECT	GO:0030027~lamellipodium	27	1.22117	0.0498924	ITGB1, FAM89B, STMN2, IQGAP2, FGD2, ABLIM3, CTNNA1, PLCE1, APBB2, APBB1, RAC1, MYH10, VASP, CARMIL2, SORBS2, PARVA, PARVB, SRCIN1, MTSS2, ENAH, KITLG, ACTC1, RUFY3, AJUBA, DBN1, EPHA2, ARHGEF6	1963	191	20163	1.452	1	0.387696	0.362979
																														GOTERM_MF_DIRECT	GO:0003779~actin binding	75	3.39213	9.25632e-11	ITGB1, TLNRD1, HIP1, WIPF1, LRRK2, FAM107A, FHL3, FMN2, PPP1R18, SYNE2, EPS8, BAIAP2L1, PSTPIP2, ENC1, COTL1, NCK2, PLEKHG3, TMOD1, PACRG, DST, LIMCH1, TPM1, TMOD2, VASH2, AFAP1, PAWR, SPTB, ERMN, MTSS2, ENAH, MAP1B, MYO3A, MAP1A, KCNMA1, MYH9, MAPT, LCP1, DBN1, CAMK2B, SPTBN4, HPCA, IQGAP2, ACTR3B, NCALD, HDAC6, CNN3, ADD2, CNN2, SNTG2, SCIN, PDLIM2, ABLIM3, CALD1, CLMN, EPB41L1, EPB41L3, STK38L…	1906	336	18765	2.1976	1.43658e-07	1.43658e-07	1.41807e-07
																														GOTERM_MF_DIRECT	GO:0005515~protein binding	1376	62.2343	3.4317e-08	C5ORF22, PID1, C4BPA, SPRING1, CLDN2, CLDN1, SCAMP5, ZFYVE28, ENDOV, DPYSL4, UBASH3B, AKT3, PRKACB, SAMD11, CXADR, RFX2, ZNF10, INSYN1, PDZK1, TMEM80, ISL1, RBP7, FAM133A, RBP4, MYL7, RFX6, PRKAR1B, MTHFD2, RUFY3, DDIT3, ABCB1, SHMT1, C5ORF49, IL20RA, PDGFB, C12ORF60, PDGFA, SLC5A1, LYPD6, FAM221A, HPX, GRIN2A, PRKAR2B, EPB41L1, KCNMB2, EPB41L3, PDGFC, RSU1, LYN, JAG1, CADM1, JUP, NEBL, EIF2AK1, …	1906	12517	18765	1.08229	5.32585e-05	2.663e-05	2.62868e-05
																														GOTERM_MF_DIRECT	GO:0017075~syntaxin-1 binding	14	0.633198	5.96123e-07	NSF, SYT4, SNAP25, UNC13A, STXBP1, LRRK2, SYPL2, SYP, CPLX2, CPLX1, SLC6A4, SNPH, SYBU, VAMP2	1906	27	18765	5.10493	0.000924756	0.000308394	0.00030442
																														GOTERM_MF_DIRECT	GO:0005516~calmodulin binding	44	1.99005	3.43701e-06	CAMK2B, RYR2, PDE1C, RGS16, ADCY1, IQGAP2, CAMKK1, EGFR, SLC8A2, CAMKK2, CNN3, ADD2, RGS4, CNN2, AKAP12, PPP3R1, RGS2, CALD1, RGS1, MAP6, KCNN2, MYH10, MARCKSL1, CAMK1D, UNC13A, WFS1, SYT7, GEM, ITPKB, PCP4, GAP43, MYH3, SPATA17, KCNQ1, MYO5B, MYO3A, KCNQ3, MYH9, FAS, MAP6D1, STRN, FBXL2, SNTB1, VAMP2	1906	206	18765	2.10286	0.00532004	0.00133356	0.00131637
																														GOTERM_MF_DIRECT	GO:0005509~calcium ion binding	115	5.20127	4.53423e-06	PRF1, CALML4, CELSR1, CELSR3, CLGN, RPH3A, CDH6, SCGN, CAPN8, EFEMP1, CDH3, ENPP2, CADPS2, CASR, UNC13A, PCP4, MYL7, STIM2, PADI2, CLEC4E, DSC2, S100A8, FBLN7, NOTCH2, CABP7, CAPSL, HPCA, CACNA1B, CACNA1A, ITPR2, FBLN5, PCDH17, RASGRP3, PPP3R1, SCIN, VILL, TBC1D8B, SYT5, SYT4, JAG1, PCDH20, NOTCH2NLA, SYT9, SYT7, AIF1L, EHD4, PROC, CD320, RYR2, MCTP1, TCHH, MYL6B, DOC2B, CALB2, THBD, SHH, CALB1, …	1906	744	18765	1.52178	0.00701243	0.00140742	0.00138929
																														GOTERM_MF_DIRECT	GO:0008017~microtubule binding	52	2.35188	6.74921e-06	LRRK2, FMN2, FTCD, MAP1LC3A, NEFM, KIF21B, NEFH, SYBU, DST, MTUS1, VASH2, MTUS2, DNM1, CLIP3, EML6, PSRC1, NAV3, KATNAL1, KIFC2, SNPH, KIF16B, MAP1B, MAP1A, GAS2, DCX, MAPRE3, MAPT, CRYAB, S100A8, CCDC69, ARL3, JAKMIP1, HDAC6, JAKMIP3, JAKMIP2, CNN3, CCDC181, MAP6, MAP4, DYNC1I1, SNCA, SPAG5, SPAG6, RCC2, RMDN2, DIAPH3, HOOK2, REEP4, CCDC88C, REEP2, MAP6D1, FGF13	1906	267	18765	1.91742	0.0104201	0.00151519	0.00149566
																														GOTERM_MF_DIRECT	GO:0001540~beta-amyloid binding	24	1.08548	6.83397e-06	GRIA2, SCARB1, TGFB2, NLGN1, ITGAM, FZD5, ITGA2, CACNA1B, CACNA1A, MAPK8IP2, SORL1, BACE1, GRIN2A, APBB2, IAPP, APBB1, EPHB2, LDLRAP1, APBA2, CRYAB, APBB3, GRIA3, GRIA4, TLR2	1906	84	18765	2.81292	0.0105503	0.00151519	0.00149566
																														GOTERM_MF_DIRECT	GO:0051015~actin filament binding	45	2.03528	9.59924e-06	SPTBN4, HIP1, USH1C, NEXN, IQGAP2, ACTR3B, EGFR, SYNE2, SLC6A4, ADD2, LIMA1, SCIN, ABLIM3, POF1B, PSTPIP2, CLMN, CTNNA1, COTL1, ANXA6, ANXA8, CTNNA2, VILL, MISP, MYH10, TMOD1, SVIL, MARCKSL1, DMTN, NEBL, TPM1, SHROOM1, SPTB, ERMN, AIF1L, FERMT1, MYH3, FMNL2, MYO5B, GAS2, MYH9, ADSS1, LCP1, AJUBA, DBN1, CDK5R1	1906	221	18765	2.00468	0.0147877	0.00186225	0.00183825
																														GOTERM_MF_DIRECT	GO:0050839~cell adhesion molecule binding	19	0.85934	0.00013193	ITGB1, KIRREL3, FGA, KIRREL1, NLGN1, VCAM1, CXADR, KIRREL2, JUP, CADM1, TENM4, ITGA4, NRXN1, FGG, VSIG10, CPE, DSG2, NECTIN3, NECTIN1	1906	69	18765	2.711	0.185164	0.0227505	0.0224574
																														GOTERM_MF_DIRECT	GO:0030165~PDZ domain binding	22	0.995025	0.000249418	NSF, SLC22A4, MPP2, TAMALIN, NLGN1, GPR37, CXADR, CADM1, ARHGAP29, GRIK2, PDZK1, SSTR2, GNG12, LIN7B, CIT, SHISA6, GJA1, SNTG2, DLG4, CCDC88C, RAPGEF2, SNTB1	1906	91	18765	2.38016	0.321007	0.0386607	0.0381625
																														GOTERM_MF_DIRECT	GO:0005085~guanyl-nucleotide exchange factor activity	42	1.89959	0.000274012	DOCK5, DOCK3, ARHGEF26, DOCK8, RASGRF1, KNDC1, C9ORF72, KALRN, RCBTB2, FGD2, RASGRP3, THG1L, DOCK10, DOCK11, CYTH2, MCF2L, PSD3, RCC1, PLCE1, ECT2, RALGPS1, PSD, PLEKHG3, ARHGEF10, FARP1, PLEKHG1, EIF2B3, IQSEC1, RCC2, SH2D3C, ARHGEF9, DNMBP, CCDC88C, MADD, ELMO1, RAPGEF2, RANGRF, RIN1, DOCK1, RAPGEF6, GDPGP1, ARHGEF6	1906	231	18765	1.79004	0.346443	0.0386607	0.0381625
																														GOTERM_MF_DIRECT	GO:0030276~clathrin binding	14	0.633198	0.000478623	SYT5, SYT4, HIP1, LRRK2, SYT9, AP3B2, SNAP91, SYT7, NCALD, SYT17, DNAJC6, SYT11, DNER, LDLRAP1	1906	46	18765	2.99637	0.524316	0.061902	0.0611043
																														GOTERM_MF_DIRECT	GO:0000149~SNARE binding	17	0.768883	0.000619649	NSF, SYT5, SYT4, STXBP1, LRRK2, SYT9, CPLX2, CPLX1, STX11, SNAP91, SYT7, BAIAP3, SYT17, SYT11, STX1A, VAMP2, SNCA	1906	65	18765	2.57491	0.61787	0.069604	0.068707
																														GOTERM_MF_DIRECT	GO:0017124~SH3 domain binding	27	1.22117	0.000627871	DOCK3, WIPF1, CBL, ARHGAP6, NCKIPSD, GJA1, PTTG1, SH3BGR, LYN, VASP, AFAP1L2, DAB2IP, AFAP1, PTPN12, DNM1, QKI, CIT, ENAH, PLSCR1, DNAJC6, PLSCR4, ADAM12, ELMO1, MAPT, DOCK1, CRK, SHANK2	1906	131	18765	2.02917	0.622718	0.069604	0.068707
																														GOTERM_MF_DIRECT	GO:0034236~protein kinase A catalytic subunit binding	7	0.316599	0.00099199	RYR2, PRKAR1B, PRKAR2B, PKIA, KCNQ1, CSK, SOX9	1906	13	18765	5.30128	0.78569	0.102638	0.101315
																														GOTERM_MF_DIRECT	GO:0008009~chemokine activity	14	0.633198	0.00113585	CXCL9, CCL22, CXCL1, CXCL3, CXCL2, CX3CL1, CXCL16, CXCL10, CXCL11, CCL8, CXCL12, CCL7, CCL4, CCL2	1906	50	18765	2.75666	0.828615	0.110178	0.108758
																														GOTERM_MF_DIRECT	GO:0042802~identical protein binding	210	9.49796	0.00125114	GLTP, TLNRD1, UXS1, PRF1, CLDN2, ENO2, AQP3, CLDN1, SLC4A4, FGFRL1, AQP1, RASSF3, UBASH3B, TNFSF10, EPHB2, GLUL, SIL1, TRIM22, CXADR, HNF1B, KATNAL1, DDIT3, PARD3, PRKD1, CBLL1, STX1A, KCTD15, L3MBTL1, BEX3, L3MBTL3, SDC4, FICD, MAGED1, STXBP1, SHMT1, SDC3, PDGFB, MGST1, PDGFA, ZBED1, ZBED4, HOMER2, ST8SIA3, GDF7, PPFIBP2, GIPC2, ID1, CCDC88C, SDC1, TMCC1, MRAP2, GABRB3, ROBO2, PCSK1, RYR2, COL18…	1906	1693	18765	1.2212	0.856724	0.114221	0.11275
																														GOTERM_MF_DIRECT	GO:0019901~protein kinase binding	73	3.30167	0.00139263	CCNK, PRKAG2, HSPB1, PTPRK, FOXM1, RND3, PKD1, ELAVL1, GHR, SPRED2, CCND3, SPRED1, ZFP36, TRIM5, RB1CC1, RAC1, NEFH, SH3GL2, TRIM22, NSF, MAP2K3, IL15RA, CASR, PIFO, PAX6, MAPK8IP2, SRCIN1, YWHAZ, ADRA2A, DNM1, RHOB, CIT, CACNB3, FRMD5, GPRC5B, CRY2, EEF1A2, DCX, MAPRE3, MAPT, SHC4, PFKFB2, STXBP1, KCNA5, EGFR, ADD2, SV2A, PRKAR2B, RNF138, PAK2, BCL2L14, MAP2K6, SLC12A2, CDKN2B, CDKN2C, MAP3K1, S…	1906	499	18765	1.44028	0.885005	0.117287	0.115775
																														GOTERM_MF_DIRECT	GO:0005543~phospholipid binding	24	1.08548	0.00143585	PSD, SPTBN4, CARMIL2, UNC13A, JAG1, SMURF1, PTAFR, PLA2G4C, ARHGAP26, SPTB, SNAP91, BAIAP3, MTSS2, BAIAP2L2, MAP1LC3A, NR5A2, RASA4, MAP1B, PSD3, AMPH, ABCG1, VAMP2, BPIFC, SNCA	1906	117	18765	2.01953	0.892476	0.117287	0.115775
																														GOTERM_MF_DIRECT	GO:0005178~integrin binding	30	1.35685	0.0015939	ITGB1, SEMA7A, ITGAM, ITGB4, SRC, THBS1, FBLN5, EGFR, CX3CL1, ITGB8, CCN2, EDIL3, LYN, CASR, VCAM1, CXADR, DST, ITGA4, ITGA2, FERMT1, FRMD5, CXCL12, ITGA10, IL1B, ITGBL1, MYH9, CD9, ITGA6, LCP1, CDH17	1906	161	18765	1.83451	0.915896	0.123686	0.122092
																														GOTERM_MF_DIRECT	GO:0019838~growth factor binding	11	0.497512	0.00193073	GHR, RHBDF1, ACVR1C, ERBB3, FLT3, DUSP1, ERBB2, RHBDF2, LIFR, OSMR, EPHA2	1906	35	18765	3.09421	0.950182	0.14269	0.140851
																														GOTERM_MF_DIRECT	GO:0046875~ephrin receptor binding	10	0.452284	0.0022226	LYN, EFNB2, EFNB3, SRC, CHN1, CBL, EFNA5, CRK, EFNA4, CDK5R1	1906	30	18765	3.28174	0.968359	0.148469	0.146556
																														GOTERM_MF_DIRECT	GO:0031267~small GTPase binding	45	2.03528	0.00226726	CYFIP2, DOCK5, TAMALIN, DOCK3, NCF2, LRRK2, BICDL1, BICDL2, IQGAP2, C9ORF72, BICD2, FGD2, RASGRP3, EPS8, GGA2, RIMS2, RPH3A, DOCK11, PARD6A, NPC1L1, ARHGDIB, RCC1, PLCE1, SH3BP4, RAC1, ECT2, PAK2, EXPH5, FARP1, RPH3AL, RCC2, PIFO, SORL1, SYTL2, MTSS2, SGSM1, PEX5L, DIAPH3, FMNL2, MYO5B, SGSM2, RANGRF, RIN1, DOCK1, RAPGEF6	1906	280	18765	1.58227	0.970483	0.148469	0.146556
																														GOTERM_MF_DIRECT	GO:0001786~phosphatidylserine binding	15	0.678426	0.00229591	SYT5, GRAMD1B, SYT4, SCARB1, OSBPL5, SYT9, THBS1, SYT7, SYT17, SYTL2, GAP43, SCIN, SYT11, ANXA6, MARK1	1906	60	18765	2.46131	0.971769	0.148469	0.146556
																														GOTERM_MF_DIRECT	GO:0045236~CXCR chemokine receptor binding	7	0.316599	0.00242004	CXCL10, CXCL11, CXCL9, CXCL12, CXCL1, CXCL3, CXCL2	1906	15	18765	4.59444	0.976727	0.150236	0.1483
																														GOTERM_MF_DIRECT	GO:0005096~GTPase activator activity	45	2.03528	0.00298291	DOCK5, RGS17, RGS16, LRRK2, ASAP3, ARHGAP18, ASAP2, SIPA1L2, IQGAP2, ARHGAP6, RASGRP3, RGS4, ARHGAP21, ARHGAP42, RGS2, RGS1, ARHGDIB, CHN1, SRGAP3, ECT2, RGS9, TBC1D22B, RGS7, RAP1GAP2, TBC1D8B, OPN3, RALGAPA2, DAB2IP, ARAP2, ARHGAP29, ARHGAP28, ARHGAP26, STXBP5L, MTSS2, SGSM1, ARHGAP33, ACAP3, RASA4, SGSM2, RAPGEF2, RGS12, RGS11, RIN1, DOCK1, ARHGEF6	1906	284	18765	1.55998	0.990307	0.178057	0.175762
																														GOTERM_MF_DIRECT	GO:0003700~transcription factor activity, sequence-specific DNA binding	77	3.48259	0.00388128	FOXA1, CSRNP3, GFI1, RORC, HNF4G, AHR, RORB, FOXM1, BACH1, ETS1, BACH2, ETS2, ELK3, DBP, MECOM, MYC, HEY2, SOX9, SOX4, TEAD2, SOX5, NKX3-1, TEAD3, TGIF1, TEAD4, ZHX3, TGIF2, FOXH1, RFX2, ARNT, SOX11, HNF1B, PAX6, MYT1, RUNX2, MYCL, NR5A2, ZNF93, DDIT3, IRF2, ZNF117, CREB5, CEBPB, FOXC1, HLF, PLAG1, CREM, FOXO6, FOXK1, NEUROD1, ZNF704, ZNF667, MSC, NKX6-1, RXRG, TFAP2A, TCF7L1, EGR4, NFYB, NR2F1, …	1906	553	18765	1.37085	0.997608	0.217838	0.215031
																														GOTERM_MF_DIRECT	GO:0097110~scaffold protein binding	16	0.723654	0.00393007	LYN, KCNH2, NLGN1, CAV2, SRC, ITPR2, KCNA5, CACNA1H, CIT, ADCY5, GJA1, CASP8, DLG4, KCNQ1, NCK2, CRK	1906	70	18765	2.25034	0.997783	0.217838	0.215031
																														GOTERM_MF_DIRECT	GO:0019905~syntaxin binding	15	0.678426	0.0043138	SYT5, NAPB, SNAP25, STXBP1, CACNA1A, DOC2B, SYT9, CPLX2, CPLX1, SYT7, BAIAP3, STXBP5L, SYT17, VAMP1, VAMP2	1906	64	18765	2.30747	0.998781	0.230862	0.227887
																														GOTERM_MF_DIRECT	GO:0008532~N-acetyllactosaminide beta-1,3-N-acetylglucosaminyltransferase activity	6	0.27137	0.00460885	B3GALNT1, B3GNT9, B4GAT1, B3GNT7, B3GALT2, B3GNT2	1906	12	18765	4.92261	0.99923	0.238431	0.235359
																														GOTERM_MF_DIRECT	GO:0004970~ionotropic glutamate receptor activity	7	0.316599	0.0050095	GRIA2, GRIN2A, GPRIN1, GRIK2, GRIA3, GRIN2D, GRIA4	1906	17	18765	4.05392	0.999588	0.239426	0.236341
																														GOTERM_MF_DIRECT	GO:0031489~myosin V binding	7	0.316599	0.0050095	RAB3B, RAB3C, RAB3A, NPC1L1, RAB27A, RAB39B, RAB6B	1906	17	18765	4.05392	0.999588	0.239426	0.236341
																														GOTERM_MF_DIRECT	GO:0042803~protein homodimerization activity	94	4.25147	0.0050909	PTPRT, HIP1, DGKD, TENM4, CSF1, HSPB6, UXS1, LRRK2, HSPB1, AHR, ELAVL1, GHR, TRIM9, MECOM, TRIM5, PIP4K2A, MUC13, ACP3, TRIM22, RAG1, KCNH2, CASR, ZHX3, SLC30A8, DST, RIPK2, TPM1, ARNT, MTUS2, HNF1B, ADRA2A, TPST2, DDIT3, GPD1, KIT, PECAM1, MYH9, PADI2, CRYAB, DSCAML1, ABCG1, PRTFDC1, PRPS2, CAMK2B, PON3, CEBPB, BHLHB9, FICD, BCL2A1, SHMT1, PDGFB, PDGFA, FBLN5, ADD2, FXR1, INPP5F, MAN2A1, FLRT3, …	1906	705	18765	1.3127	0.999637	0.239426	0.236341
																														GOTERM_MF_DIRECT	GO:0044325~ion channel binding	25	1.13071	0.00663833	RYR2, KCNC1, SRC, LRRK2, ATP2A3, ITPR2, PKD1, RIMS2, SCN3B, SCN1B, LYN, MPP2, CASR, YES1, ABCC8, YWHAZ, PACS1, KCNQ1, RANGRF, HAP1, FGF13, PHPT1, FGF12, STX1A, VAMP2	1906	139	18765	1.77072	0.999968	0.289362	0.285634
																														GOTERM_MF_DIRECT	GO:0008013~beta-catenin binding	18	0.814111	0.00678204	PTPRT, AMER1, KDM6B, TCF7L1, AMER3, CXADR, PTPRK, KLF4, ESR1, HDAC6, GJA1, SALL1, TBL1XR1, CTNNA1, PIN1, SOX9, CTNNA2, DACT1	1906	88	18765	2.0138	0.999974	0.289362	0.285634
																														GOTERM_MF_DIRECT	GO:0042301~phosphate ion binding	6	0.27137	0.00686939	RPH3A, SLC34A2, NCEH1, MTHFD2, ADSS1, GNG12	1906	13	18765	4.54395	0.999977	0.289362	0.285634
																														GOTERM_MF_DIRECT	GO:0005544~calcium-dependent phospholipid binding	13	0.587969	0.00695779	SYT5, SYT4, CPNE4, PLA2G4C, DOC2B, SYT9, SYT7, SYT17, RPH3A, PCLO, SYT11, ANXA6, ANXA8	1906	54	18765	2.37015	0.99998	0.289362	0.285634
																														GOTERM_MF_DIRECT	GO:0004713~protein tyrosine kinase activity	21	0.949796	0.00708491	LYN, MAP2K3, ALK, DYRK3, YES1, FLT3, RYK, SRC, NPR2, EGFR, CAMKK2, WEE1, ERBB3, KIT, ERBB2, CSK, EPHB2, MET, FGFR2, MAP2K6, EPHA2	1906	110	18765	1.87954	0.999984	0.289362	0.285634
																														GOTERM_MF_DIRECT	GO:0000976~transcription regulatory region sequence-specific DNA binding	37	1.67345	0.00860065	FOXA1, YAP1, CEBPB, CIITA, FOXC1, BNC2, GFI1, FOXK1, AHR, ETS1, TNF, CIART, RBBP5, SOX4, ZBED4, SOX5, NKX3-1, SNCA, TFAP2A, KCNH2, NFYB, FOXH1, SOX11, PAX6, SOX12, KLF4, HNRNPL, REST, NR5A2, RFX6, TBL1XR1, DDIT3, CRY2, IRF2, ZNF658, IRF8, ZNF217	1906	236	18765	1.54353	0.999998	0.324203	0.320025
																														GOTERM_MF_DIRECT	GO:0016757~transferase activity, transferring glycosyl groups	15	0.678426	0.00863796	B3GALNT1, DPY19L2P2, GCNT1, GLT8D1, PIGZ, GLT8D2, GLT1D1, B3GNT9, EXTL2, B3GNT7, B3GALT2, B3GNT5, ST3GAL5, B3GNT2, GYG2	1906	69	18765	2.14027	0.999999	0.324203	0.320025
																														GOTERM_MF_DIRECT	GO:0005546~phosphatidylinositol-4,5-bisphosphate binding	17	0.768883	0.00864548	SYT5, AMER1, SVIL, AMER3, SYT9, SNAP91, SYT7, SYTL2, MTSS2, RPH3A, SCIN, PARD3, KCNQ1, ANXA8, VILL, LDLRAP1, MARK1	1906	83	18765	2.01649	0.999999	0.324203	0.320025
																														GOTERM_MF_DIRECT	GO:0004862~cAMP-dependent protein kinase inhibitor activity	5	0.226142	0.00877354	PKIB, PRKAR1B, PRKAR2B, PKIA, PRKAG2	1906	9	18765	5.46957	0.999999	0.324203	0.320025
																														GOTERM_MF_DIRECT	GO:0001228~transcriptional activator activity, RNA polymerase II transcription regulatory region sequence-specific binding	65	2.93985	0.00968125	FOXA1, CSRNP3, ONECUT2, HNF4G, RORB, LITAF, BACH1, ETS1, ELK3, DBP, SALL2, MECOM, SIX5, MYC, MYB, SOX9, SOX4, TEAD4, NKX6-3, FOXH1, RFX2, SOX11, EBF3, PAX6, SOX12, ZFY, ISL1, RUNX2, PLSCR1, NR5A2, RFX6, DDIT3, IRF2, ZNF780B, ZNF594, CEBPB, FOXC1, HLF, CEBPD, PLAG1, SATB2, NEUROD1, ZBED1, ZNF226, ZNF544, ZBED4, ZNF300, ZNF585A, NKX2-2, TFAP2A, EGR4, NFYB, IRX3, KLF4, ESR1, GRHL2, MEIS2, ZNF33B, ZN…	1906	471	18765	1.35868	1	0.348245	0.343757
																														GOTERM_MF_DIRECT	GO:0004672~protein kinase activity	54	2.44233	0.00987293	SMG1, DYRK3, PRAG1, LRRK2, RPS6KA6, RASSF2, RPS6KA2, AKT3, CDK20, PDK4, MAP2K3, RPS6KL1, CAMK1D, RIPK3, RIPK2, HUNK, CIT, MYO3A, TNIK, MET, TRIB2, CILK1, CAMK2B, RNASEL, SRC, NPR2, WNK4, CAMKK1, EGFR, CAMKK2, CCL8, ERBB3, ERBB2, MAP3K20, CCL2, STK38L, PAK2, MAP4K3, MAP2K6, CDK19, MAP3K1, RYK, NEK6, EIF2AK1, MAPK10, WEE1, SBK1, STK17B, CDK2, AAK1, CDK12, FGFR2, CDK5R1, MAP3K12	1906	378	18765	1.40646	1	0.348245	0.343757
																														GOTERM_MF_DIRECT	GO:0004712~protein serine/threonine/tyrosine kinase activity	60	2.7137	0.0103681	ALK, SMG1, CIITA, DYRK3, FLT3, LRRK2, RPS6KA6, RPS6KA2, AKT3, CDK20, PIM1, EPHB2, PRKACB, EPHB4, RPS6KL1, CAMK1D, RIPK3, RIPK2, HUNK, CIT, LATS2, MYO3A, KIT, TNIK, PRKD1, MET, CILK1, EPHA2, CAMK2B, NIM1K, SRC, WNK4, PRKX, KALRN, CAMKK1, EGFR, CAMKK2, ERBB3, ERBB2, MAP3K20, STK38L, CSK, TRPM6, PAK2, MAP4K3, MARK1, LYN, CDK19, YES1, MAP3K1, NEK6, EIF2AK1, WEE1, SBK1, STK17B, CDK2, AAK1, CDK12, FGFR…	1906	430	18765	1.37375	1	0.357585	0.352977
																														GOTERM_MF_DIRECT	GO:0019900~kinase binding	19	0.85934	0.0113793	BARD1, CEBPB, DGKD, SRC, HPCA, DAB2IP, TNFAIP3, JAKMIP1, EGFR, JAKMIP3, JAKMIP2, RASGRP3, LAPTM4B, DLG2, DLG4, FAS, CRK, PFKM, STX1A	1906	100	18765	1.87059	1	0.383927	0.378979
																														GOTERM_MF_DIRECT	GO:0015276~ligand-gated ion channel activity	9	0.407056	0.0126654	GRIA2, GRIN2A, ANXA6, CNGA3, HTR3A, GRIK2, GRIA3, GRIN2D, GRIA4	1906	32	18765	2.76897	1	0.410691	0.405398
																														GOTERM_MF_DIRECT	GO:0005522~profilin binding	5	0.226142	0.0134596	VASP, ENAH, PCLO, WIPF1, DBN1	1906	10	18765	4.92261	1	0.410691	0.405398
																														GOTERM_MF_DIRECT	GO:0070851~growth factor receptor binding	5	0.226142	0.0134596	SRC, PDGFD, PDGFC, PDGFB, PDGFA	1906	10	18765	4.92261	1	0.410691	0.405398
																														GOTERM_MF_DIRECT	GO:0036312~phosphatidylinositol 3-kinase regulatory subunit binding	5	0.226142	0.0134596	DAB2IP, NLRC3, FBXL2, CBL, PIK3AP1	1906	10	18765	4.92261	1	0.410691	0.405398
																														GOTERM_MF_DIRECT	GO:0005161~platelet-derived growth factor receptor binding	6	0.27137	0.0134956	LYN, IL1R1, PDGFD, PDGFC, PDGFB, PDGFA	1906	15	18765	3.93809	1	0.410691	0.405398
																														GOTERM_MF_DIRECT	GO:0000287~magnesium ion binding	35	1.58299	0.0153661	PRPS2, NIM1K, DYRK3, CERK, ARL3, PRIM1, LRRK2, ENO2, THG1L, RPS6KA6, ENDOV, RPS6KA2, MAP3K20, STK38L, PCK1, GLUL, PRKACB, PGM1, SNCA, MARK1, EPHX2, NEK6, GSS, IDH2, ATP11C, ATP11B, GEM, NUDT7, WEE1, PLSCR1, MTHFD2, CDK2, ADSS1, CILK1, PRTFDC1	1906	229	18765	1.50473	1	0.458618	0.452708
																														GOTERM_MF_DIRECT	GO:0000978~RNA polymerase II core promoter proximal region sequence-specific DNA binding	146	6.60335	0.0164553	ZNF573, FOXA1, ZNF331, ZNF571, MYT1L, GFI1, RORC, RORB, DACH2, BACH1, ETS1, BACH2, ETS2, ELK3, FOXQ1, DACH1, SALL1, ZNF607, SALL2, MYC, MYB, ZNF569, SOX9, SOX4, SOX5, ZNF165, ZBTB39, NKX6-3, ZFP2, RFX2, SOX11, HNF1B, EBF3, SOX12, MYT1, ISL1, RUNX2, MYCL, ZNF542P, ZNF93, RFX6, DDIT3, ZNF711, ZSCAN25, ZNF793, ZNF792, CREM, FOXO6, NEUROD1, ZNF704, ZNF547, ZBED1, ZNF667, MSC, ZNF544, NKX6-1, NKX2-3, …	1906	1205	18765	1.19287	1	0.481251	0.475049
																														GOTERM_MF_DIRECT	GO:0005200~structural constituent of cytoskeleton	19	0.85934	0.0167446	SPTBN4, HIP1, ACTL6B, TPM1, ERBIN, SORBS2, TUBG2, PPL, SPTB, ADD2, TUBB2B, EPB41L3, TUBB1, NEFM, VILL, CTNNA2, NEFH, INA, PRPH	1906	104	18765	1.79865	1	0.481251	0.475049
																														GOTERM_MF_DIRECT	GO:0001965~G-protein alpha-subunit binding	8	0.361827	0.0192396	RGS4, RGS2, ADGRV1, RGS19, RGS1, CCDC88C, RGS22, RGS7	1906	28	18765	2.81292	1	0.542907	0.535911
																														GOTERM_MF_DIRECT	GO:0004725~protein tyrosine phosphatase activity	19	0.85934	0.0200758	PTPRT, DUSP4, PTPRN2, DUSP1, PTPRN, DUSP28, PTPRK, PTPN12, DUSP26, PTPN14, PALD1, PTPRG, PTP4A1, PTP4A2, DUSP23, UBASH3B, DNAJC6, PTPN9, ACP3	1906	106	18765	1.76471	1	0.556387	0.549217
																														GOTERM_MF_DIRECT	GO:0004896~cytokine receptor activity	12	0.542741	0.023515	GHR, IL15RA, FLT3, IL11RA, MPL, IL20RA, IFNLR1, LIFR, IL7R, OSMR, CD44, IL17RB	1906	56	18765	2.10969	1	0.640269	0.632018
																														GOTERM_MF_DIRECT	GO:0030552~cAMP binding	7	0.316599	0.0241004	HCN4, POPDC3, HCN3, PRKAR1B, PRKAR2B, PDE4A, RAPGEF2	1906	23	18765	2.99637	1	0.643469	0.635177
																														GOTERM_MF_DIRECT	GO:0004714~transmembrane receptor protein tyrosine kinase activity	20	0.904568	0.0244618	LYN, MAP2K3, ALK, DYRK3, YES1, FLT3, SRC, RIPK2, EGFR, WEE1, ERBB3, KIT, ERBB2, CSK, EPHB2, MET, EPHB4, FGFR2, MAP2K6, EPHA2	1906	116	18765	1.69745	1	0.643469	0.635177
																														GOTERM_MF_DIRECT	GO:0003924~GTPase activity	48	2.17096	0.0261929	RAB3B, DIRAS3, RGS17, GNAZ, RAB3C, RAB3A, RGS19, ARL3, RGS16, LRRK2, RND3, RGS4, NRAS, RGS2, RASD1, NKIRAS1, RGS1, RAB26, TUBB1, ARHGDIB, ARL16, RAC1, GBP2, GBP1, RGS9, RAB6B, REM2, RGS7, RAB39B, RAB27A, TBCC, TUBG2, DNM1, GEM, RHOB, SEPTIN8, GNAO1, ARL4D, TUBB2B, RAB36, RAB15, RRAGD, RHOJ, EEF1A2, RGS12, ADSS1, RGS11, RAB9B	1906	348	18765	1.35796	1	0.658994	0.650502
																														GOTERM_MF_DIRECT	GO:0048487~beta-tubulin binding	10	0.452284	0.0264352	TTLL7, PACRG, GJA1, RGS2, SYT11, PIFO, FGF13, HDAC6, CDK5R1, SNCA	1906	43	18765	2.28959	1	0.658994	0.650502
																														GOTERM_MF_DIRECT	GO:0008603~cAMP-dependent protein kinase regulator activity	4	0.180914	0.026724	CXCL10, PRKAR1B, PRKAR2B, PRKAG2	1906	7	18765	5.62584	1	0.658994	0.650502
																														GOTERM_MF_DIRECT	GO:0019902~phosphatase binding	11	0.497512	0.0267504	SPTBN4, CARHSP1, SPRED1, PPP3R1, SH2D4A, CRY2, TERF2IP, MAPK1, PPP1R18, DZIP3, SYTL2	1906	50	18765	2.16595	1	0.658994	0.650502
																														GOTERM_MF_DIRECT	GO:0070064~proline-rich region binding	6	0.27137	0.0298114	GHR, YAP1, BAIAP2L1, NEDD4, CSK, APBB1	1906	18	18765	3.28174	1	0.711804	0.702631
																														GOTERM_MF_DIRECT	GO:0005326~neurotransmitter transporter activity	6	0.27137	0.0298114	SLC22A3, SLC6A16, SLC29A4, SLC17A6, CPLX1, SLC6A4	1906	18	18765	3.28174	1	0.711804	0.702631
																														GOTERM_MF_DIRECT	GO:0005249~voltage-gated potassium channel activity	13	0.587969	0.0323486	HCN4, KCNH2, SNAP25, HCN3, KCNG3, KCNC1, KCNB2, KCNC3, KCNH8, KCNA5, KCNQ1, KCNMA1, KCNQ3	1906	66	18765	1.93921	1	0.760682	0.750879
																														GOTERM_MF_DIRECT	GO:0043014~alpha-tubulin binding	10	0.452284	0.034627	TTLL7, BEX4, PACRG, GJA1, EFHC1, C9ORF24, NCALD, HDAC6, CDK5R1, SNCA	1906	45	18765	2.18783	1	0.79058	0.780392
																														GOTERM_MF_DIRECT	GO:0005102~receptor binding	53	2.39711	0.0346388	CXCL1, CX3CL1, GJA1, TNFSF10, TNR, LBP, EPHB2, FGA, CFC1B, CXADR, EDN3, IGFBP4, RIPK2, FGG, PLAUR, WIPI1, NRG2, C1QL1, ADCYAP1, ANGPTL2, IAPP, HAP1, LTB, BEX3, BEX2, BEX1, SRC, NRXN1, FGL1, KCNA5, MCHR1, PCSK1N, NRIP1, CCL2, MPP1, LYN, TGFB2, CD72, YES1, DMTN, CADM1, LIF, ERBIN, NSG1, CFC1, P2RX7, CXCL10, BMP2, CXCL12, CLCF1, TNFSF9, PIK3AP1, BEX5	1906	398	18765	1.31105	1	0.79058	0.780392
																														GOTERM_MF_DIRECT	GO:0005198~structural molecule activity	28	1.2664	0.03639	KRT23, CLDN2, CLDN1, PPL, SNTG2, EPB41L1, EPB41L3, CLDN23, CTNNA1, NEFM, MAP4, SEC31B, PRPH, KRT222, FGA, JAG1, JUP, DST, FGG, TUBG2, MAPK8IP2, KRT17, MAP1B, MAP1A, EPPK1, CRYAB, SPRR1A, SNTB1	1906	186	18765	1.48208	1	0.818512	0.807964
																														GOTERM_MF_DIRECT	GO:0008092~cytoskeletal protein binding	12	0.542741	0.0373554	NCKIPSD, FARP1, FRMD5, RPH3AL, NEBL, EPB41L1, EPB41L3, TPM1, PIFO, ALDOC, ALDOB, CRK	1906	60	18765	1.96905	1	0.828223	0.81755
																														GOTERM_MF_DIRECT	GO:0019534~toxin transporter activity	4	0.180914	0.0395802	SLC22A3, SLC7A8, SLC29A4, ABCG1	1906	8	18765	4.92261	1	0.865189	0.854039
																														GOTERM_MF_DIRECT	GO:0001618~virus receptor activity	14	0.633198	0.0415031	ITGB1, SCARB1, CXADR, ITGA2, CLDN1, EGFR, EFNB2, PLSCR1, EFNB3, CLEC5A, CDHR3, NECTIN4, EPHA2, NECTIN1	1906	76	18765	1.81359	1	0.894622	0.883093
																														GOTERM_MF_DIRECT	GO:0035925~mRNA 3'-UTR AU-rich region binding	7	0.316599	0.0423492	ZFP36, CPEB1, ELAVL4, MEX3D, ELAVL1, RBM24, RBMS3	1906	26	18765	2.65064	1	0.900355	0.888752
																														GOTERM_MF_DIRECT	GO:0005251~delayed rectifier potassium channel activity	8	0.361827	0.0445596	KCNH2, KCNG3, KCNC1, KCNB2, KCNC3, KCNQ1, KCNQ3, KCNA5	1906	33	18765	2.38672	1	0.934547	0.922504
																														GOTERM_MF_DIRECT	GO:0008134~transcription factor binding	30	1.35685	0.0462883	FOXC1, PTPRN, AHR, ETS1, HDAC6, NEUROD1, PARD6A, IFI16, PPP1R13L, MYC, PIM1, ENPP2, APBB2, APBB1, APBB3, LMO4, GPX3, ARNT, PAX6, TNFRSF10A, NR0B1, SMARCA1, NR0B2, ESR1, MEIS2, MLXIPL, NFIA, DDIT3, TCF3, TRIB2	1906	207	18765	1.42684	1	0.948159	0.935941
																														GOTERM_MF_DIRECT	GO:0008083~growth factor activity	25	1.13071	0.0482307	CSF1, PDGFB, PDGFA, CXCL1, EFEMP1, FGF9, PDGFD, PDGFC, CCN2, TGFB2, JAG1, MACC1, LIF, NRG2, BMP5, GDF7, BMP2, KITLG, FGF14, CXCL12, VGF, CLCF1, FGF13, FGF12, CD320	1906	166	18765	1.48271	1	0.948159	0.935941
																														GOTERM_MF_DIRECT	GO:0035255~ionotropic glutamate receptor binding	7	0.316599	0.0499411	NSF, DLG4, NETO2, CACNG4, SHANK2, CDK5R1, SHISA6	1906	27	18765	2.55247	1	0.948159	0.935941
																														GOTERM_MF_DIRECT	GO:0030507~spectrin binding	7	0.316599	0.0499411	SPTBN4, DMTN, PTPRN, USH1C, GBP1, DYNC1I1, ADD2	1906	27	18765	2.55247	1	0.948159	0.935941
																														GOTERM_MF_DIRECT	GO:0098632~protein binding involved in cell-cell adhesion	7	0.316599	0.0499411	ROBO2, NFASC, CNTN1, VSTM2L, NEXN, EMB, DSCAML1	1906	27	18765	2.55247	1	0.948159	0.935941
																														KEGG_PATHWAY	hsa04010:MAPK signaling pathway	65	2.93985	1.41799e-08	CSF1, FLT3, RASGRF1, HSPB1, IL1RAP, TNF, RPS6KA6, MECOM, FGF9, MYC, RPS6KA2, AKT3, RAC1, PRKACB, DUSP4, MAP2K3, DUSP1, IL1R1, PLA2G4C, CACNA2D2, MAPK8IP2, TGFBR2, IL1A, CACNB3, IL1B, DDIT3, KIT, RAPGEF2, MAPT, MET, CRK, EPHA2, CACNA1B, PDGFB, CACNA1A, PDGFA, CACNA1D, EFNA5, EFNA4, EGFR, CACNA1H, RASGRP3, NRAS, PPP3R1, ERBB3, PDGFD, ERBB2, PDGFC, MAP3K20, MAPK1, CD14, PAK2, MAP4K3, CACNG4, MAP2K6,…	872	294	8142	2.06434	4.66518e-06	4.67937e-06	3.95619e-06
																														KEGG_PATHWAY	hsa04360:Axon guidance	44	1.99005	3.39661e-07	ROBO2, ITGB1, CAMK2B, SEMA7A, SEMA3C, SRC, NTN4, LRRC4, PARD6G, EFNA5, EFNA4, ROBO1, EFNB2, SHH, PARD6B, NRAS, PPP3R1, EFNB3, PARD6A, ABLIM3, BOC, NCK2, SLIT1, MAPK1, SRGAP3, RAC1, EPHB2, PAK2, PLXNA4, EPHB4, NTNG2, SEMA6A, RYK, SEMA6D, PTCH1, UNC5D, L1CAM, RGMA, GDF7, ENAH, CXCL12, PARD3, MET, EPHA2	872	182	8142	2.25733	0.000111742	5.6044e-05	4.73827e-05
																														KEGG_PATHWAY	hsa04911:Insulin secretion	26	1.17594	1.97097e-06	CAMK2B, GLP1R, SNAP25, CHRM3, RYR2, RAB3A, SLC2A2, CACNA1D, ADCY1, ADCY5, RIMS2, PCLO, KCNMB2, KCNN2, FFAR1, PRKACB, ABCC8, ATP1B2, GCK, ADCYAP1, PLCB4, FXYD2, KCNMA1, STX1A, VAMP2, CREB5	872	86	8142	2.82286	0.000648241	0.000216807	0.000183301
																														KEGG_PATHWAY	hsa04015:Rap1 signaling pathway	46	2.08051	3.27656e-06	ITGB1, ITGAM, CSF1, SRC, PDGFB, PARD6G, PDGFA, CALML4, LPAR4, ADCY1, EFNA5, SIPA1L2, THBS1, EFNA4, EGFR, ADCY5, RASGRP3, PARD6B, GRIN2A, NRAS, PARD6A, FGF9, PDGFD, AKT3, PDGFC, MAPK1, PLCE1, RAC1, MAP2K6, MAP2K3, VASP, GNAO1, ENAH, KITLG, PLCB4, ADORA2B, PARD3, ID1, KIT, RAPGEF2, PRKD1, MET, RAPGEF6, CRK, FGFR2, EPHA2	872	210	8142	2.04528	0.00107741	0.000270316	0.00022854
																														KEGG_PATHWAY	hsa04668:TNF signaling pathway	30	1.35685	4.11236e-06	CEBPB, CSF1, TNFAIP3, CXCL1, CXCL3, TNF, CXCL2, CX3CL1, SOCS3, CASP7, CASP8, CASP10, AKT3, CCL2, MAPK1, MAP2K6, MAP2K3, EDN1, VCAM1, JAG1, RIPK3, IL15, DAB2IP, LIF, MAPK10, CXCL10, IL1B, TRAF5, FAS, CREB5	872	112	8142	2.50102	0.00135206	0.000271416	0.00022947
																														KEGG_PATHWAY	hsa04950:Maturity onset diabetes of the young	12	0.542741	3.34607e-05	NEUROD1, NR5A2, RFX6, HNF4G, SLC2A2, HNF1B, PAX6, IAPP, NKX6-1, GCK, MNX1, NKX2-2	872	26	8142	4.30946	0.0109484	0.00184034	0.00155592
																														KEGG_PATHWAY	hsa04724:Glutamatergic synapse	28	1.2664	4.96247e-05	GRIA2, CACNA1A, ITPR2, CACNA1D, GRIK2, ADCY1, GRM1, ADCY5, GRIN2A, PPP3R1, GNG2, GNG4, GNG7, MAPK1, SLC17A6, GLUL, PRKACB, GRIA3, GRIA4, SLC38A1, HOMER2, PLA2G4C, GNG12, GRIN2D, GNAO1, PLCB4, DLG4, SHANK2	872	114	8142	2.29334	0.0161944	0.00233945	0.0019779
																														KEGG_PATHWAY	hsa04713:Circadian entrainment	25	1.13071	6.11162e-05	CAMK2B, GRIA2, RYR2, GUCY1B1, CACNA1D, CALML4, ADCY1, CACNA1H, ADCY5, GRIN2A, RASD1, GNG2, GNG4, GNG7, MAPK1, PRKACB, GRIA3, GRIA4, KCNJ5, KCNJ6, GNG12, GRIN2D, GNAO1, ADCYAP1, PLCB4	872	97	8142	2.40648	0.019907	0.00252104	0.00213143
																														KEGG_PATHWAY	hsa05412:Arrhythmogenic right ventricular cardiomyopathy	21	0.949796	0.000120409	ITGB1, RYR2, TCF7L1, JUP, ITGA4, ITGB4, ITGA2, ATP2A3, CACNA2D2, CACNA1D, SLC8A2, GJA1, CACNB3, ITGA10, CTNNA1, ITGB8, DSG2, ITGA6, CTNNA2, DSC2, CACNG4	872	77	8142	2.5465	0.0388426	0.00441501	0.00373269
																														KEGG_PATHWAY	hsa04726:Serotonergic synapse	27	1.22117	0.000154755	GABRB3, DDC, CACNA1B, CACNA1A, ITPR2, CACNA1D, SLC6A4, ADCY5, NRAS, GNG2, GNG4, GNG7, ALOX5, MAPK1, KCNN2, PRKACB, SLC18A2, KCNJ5, KCNJ6, HTR1F, DUSP1, PLA2G4C, HTR3A, GNG12, GNAO1, CYP2C8, PLCB4	872	115	8142	2.1922	0.0496436	0.00510691	0.00431766
																														KEGG_PATHWAY	hsa04727:GABAergic synapse	22	0.995025	0.000351476	GABRB3, NSF, SLC38A1, KCNJ6, GABBR1, SLC12A5, SRC, CACNA1B, CACNA1A, GAD2, CACNA1D, ADCY1, GNG12, ADCY5, GNAO1, GNG2, GNG4, GNG7, HAP1, GABRE, GLUL, PRKACB	872	89	8142	2.30806	0.109218	0.0105443	0.00891471
																														KEGG_PATHWAY	hsa04510:Focal adhesion	36	1.62822	0.00239002	SHC4, ITGB1, ITGB4, SRC, RASGRF1, PDGFB, PDGFA, THBS1, EGFR, CCND3, PDGFD, AKT3, ERBB2, PDGFC, MAPK1, TNR, ITGB8, RAC1, PAK2, VASP, ITGA4, CAV2, ITGA2, PARVA, PARVB, MAPK10, MYL7, ITGA10, COL4A4, BCL2, ZYX, ITGA6, COL9A2, DOCK1, MET, CRK	872	201	8142	1.67233	0.544909	0.0525067	0.044392
																														KEGG_PATHWAY	hsa04392:Hippo signaling pathway - multiple species	10	0.452284	0.00243582	TEAD4, YAP1, WWTR1, FRMD6, RASSF2, LATS2, AJUBA, TEAD2, SAV1, TEAD3	872	29	8142	3.21971	0.551731	0.0525067	0.044392
																														KEGG_PATHWAY	hsa05414:Dilated cardiomyopathy	21	0.949796	0.00248139	ITGB1, RYR2, TGFB2, ITGA4, ITGB4, ITGA2, TPM1, ATP2A3, CACNA2D2, CACNA1D, ADCY1, TNF, ADCY5, SLC8A2, CACNB3, ACTC1, ITGA10, ITGB8, ITGA6, PRKACB, CACNG4	872	96	8142	2.0425	0.558418	0.0525067	0.044392
																														KEGG_PATHWAY	hsa05410:Hypertrophic cardiomyopathy	20	0.904568	0.00268753	ITGB1, RYR2, TGFB2, EDN1, ITGA4, ITGB4, ITGA2, TPM1, ATP2A3, CACNA2D2, PRKAG2, CACNA1D, TNF, SLC8A2, CACNB3, ACTC1, ITGA10, ITGB8, ITGA6, CACNG4	872	90	8142	2.07492	0.587445	0.0525067	0.044392
																														KEGG_PATHWAY	hsa05032:Morphine addiction	20	0.904568	0.00306544	GABRB3, KCNJ5, KCNJ6, GABBR1, PDE1C, CACNA1B, CACNA1A, ADCY1, GNG12, ADCY5, GNAO1, PDE11A, GNG2, GNG4, GNG7, PDE4A, GABRE, PDE8B, PDE7A, PRKACB	872	91	8142	2.05212	0.635809	0.0525067	0.044392
																														KEGG_PATHWAY	hsa05418:Fluid shear stress and atherosclerosis	27	1.22117	0.00308466	SDC4, NCF2, SRC, MGST1, PDGFB, PDGFA, CALML4, TNF, THBD, AKT3, CCL2, RAC1, MAP2K6, NQO1, EDN1, VCAM1, CAV2, IL1R1, DUSP1, IL1R2, MAPK10, IL1A, GSTA4, IL1B, BCL2, PECAM1, SDC1	872	139	8142	1.81369	0.638112	0.0525067	0.044392
																														KEGG_PATHWAY	hsa04728:Dopaminergic synapse	26	1.17594	0.00309028	CAMK2B, GRIA2, DDC, CACNA1B, CACNA1A, ITPR2, CACNA1D, CALML4, ADCY5, GRIN2A, GNG2, GNG4, GNG7, AKT3, PRKACB, GRIA3, SLC18A2, GRIA4, KCNJ5, KCNJ6, PPP2R3A, GNG12, GNAO1, MAPK10, PLCB4, CREB5	872	132	8142	1.83914	0.638783	0.0525067	0.044392
																														KEGG_PATHWAY	hsa04721:Synaptic vesicle cycle	18	0.814111	0.00310727	NSF, SNAP25, RAB3A, UNC13A, STXBP1, CACNA1B, CACNA1A, TCIRG1, CPLX2, CPLX1, DNM1, SLC6A4, SLC17A6, ATP6V0E2, ATP6V1E2, SLC18A2, STX1A, VAMP2	872	78	8142	2.15473	0.640803	0.0525067	0.044392
																														KEGG_PATHWAY	hsa04060:Cytokine-cytokine receptor interaction	48	2.17096	0.00318223	CXCL9, CSF1, MPL, IL20RA, CXCL17, CXCL1, IL1RAP, CXCL3, TNF, CXCL2, CX3CL1, CXCL16, GHR, CCL8, ACVR1C, CCL7, CCL4, TNFSF10, CCL2, IL15RA, TGFB2, CCL22, IL11RA, IL15, IL1R1, IL1R2, LIF, LIFR, TNFRSF10A, IFNLR1, OSMR, IL17RB, TGFBR2, BMP5, TNFRSF10D, GDF7, IL1A, CXCL10, BMP2, CXCL11, CXCL12, IL1B, CLCF1, FAS, TNFSF9, ACKR3, LTB, IL7R	872	295	8142	1.51927	0.649579	0.0525067	0.044392
																														KEGG_PATHWAY	hsa04725:Cholinergic synapse	23	1.04025	0.00376956	CAMK2B, CHRM3, KCNJ6, CACNA1B, CACNA1A, ITPR2, CACNA1D, ADCY1, GNG12, ADCY5, GNAO1, NRAS, PLCB4, GNG2, GNG4, GNG7, KCNQ1, AKT3, KCNQ3, BCL2, MAPK1, PRKACB, CREB5	872	113	8142	1.90048	0.711347	0.0588679	0.0497702
																														KEGG_PATHWAY	hsa04720:Long-term potentiation	16	0.723654	0.00406936	CAMK2B, GRIA2, ITPR2, ADCY1, CALML4, GRM1, GRIN2D, RPS6KA6, GRIN2A, NRAS, PPP3R1, PLCB4, PPP1R1A, RPS6KA2, MAPK1, PRKACB	872	67	8142	2.22977	0.73856	0.0588679	0.0497702
																														KEGG_PATHWAY	hsa05417:Lipid and atherosclerosis	37	1.67345	0.00410292	CAMK2B, NCF2, SRC, CXCL1, CALML4, CXCL3, TNF, CXCL2, CASP7, NRAS, PPP3R1, CASP8, AKT3, TNFSF10, CCL2, MAPK1, LBP, CD14, RAC1, RXRG, MAP2K6, LYN, MAP2K3, VCAM1, HSPA1L, HSPA6, CYBB, TNFRSF10A, MAPK10, CYP2C8, PLCB4, IL1B, DDIT3, BCL2, FAS, ABCG1, TLR2	872	215	8142	1.60686	0.741442	0.0588679	0.0497702
																														KEGG_PATHWAY	hsa04390:Hippo signaling pathway	29	1.31162	0.00442605	YAP1, PARD6G, SAV1, CCND3, PARD6B, PARD6A, MYC, CTNNA1, CCN2, CTNNA2, TEAD2, TEAD3, TEAD4, WWTR1, TGFB2, TCF7L1, FZD5, YWHAZ, TGFBR2, BMP5, GDF7, BMP2, DLG2, LATS2, FRMD6, DLG4, PARD3, ID1, AJUBA	872	157	8142	1.7247	0.767625	0.0608582	0.0514528
																														KEGG_PATHWAY	hsa04810:Regulation of actin cytoskeleton	37	1.67345	0.00516418	ITGB1, CYFIP2, CHRM3, ITGAM, ITGB4, SRC, PDGFB, PDGFA, LPAR4, IQGAP2, ACTR3B, EGFR, NRAS, SCIN, FGF9, PDGFD, PDGFC, MAPK1, ITGB8, PIP4K2A, RAC1, PAK2, MYH10, ITGA4, ITGA2, GNG12, ENAH, MYL7, DIAPH3, CXCL12, ITGA10, MYH9, ITGA6, DOCK1, CRK, FGFR2, ARHGEF6	872	218	8142	1.58475	0.81794	0.0681672	0.0576322
																														KEGG_PATHWAY	hsa04024:cAMP signaling pathway	37	1.67345	0.00644864	HCN4, CAMK2B, GLP1R, GRIA2, RYR2, GIPR, ATP2A3, CACNA1D, CALML4, ADCY1, ADCY5, GRIN2A, AKT3, PDE4A, MAPK1, PLCE1, CNGA3, SOX9, RAC1, PRKACB, GRIA3, GRIA4, EDN1, GABBR1, EDN3, HTR1F, PTCH1, NPY1R, SSTR1, ATP1B2, SSTR2, GRIN2D, MAPK10, ADCYAP1, FXYD2, GHRL, CREB5	872	221	8142	1.56323	0.880981	0.0794099	0.0671375
																														KEGG_PATHWAY	hsa04921:Oxytocin signaling pathway	28	1.2664	0.00649717	CAMK2B, RYR2, GUCY1B1, SRC, NPR2, PRKAG2, ITPR2, CACNA1D, MYL6B, CALML4, ADCY1, EGFR, CAMKK2, ADCY5, NRAS, PPP3R1, RGS2, MAPK1, PRKACB, CACNG4, KCNJ5, KCNJ6, CAMK1D, PLA2G4C, CACNA2D2, GNAO1, CACNB3, PLCB4	872	154	8142	1.69766	0.882879	0.0794099	0.0671375
																														KEGG_PATHWAY	hsa04621:NOD-like receptor signaling pathway	32	1.44731	0.0067666	RNASEL, TNFAIP3, ITPR2, CXCL1, ANTXR2, CXCL3, TNF, CXCL2, CASP8, MAP1LC3A, DHX33, IFI16, CASP4, CCL2, MAPK1, TP53BP1, GBP2, GBP1, CASR, RIPK3, RIPK2, CARD8, CARD6, ERBIN, CYBB, MAPK10, P2RX7, PLCB4, OAS1, IL1B, TRAF5, BCL2	872	184	8142	1.62385	0.892877	0.0797492	0.0674243
																														KEGG_PATHWAY	hsa04723:Retrograde endocannabinoid signaling	27	1.22117	0.00728635	GABRB3, GRIA2, NDUFB8, CACNA1B, NDUFB2, CACNA1A, ITPR2, CACNA1D, ADCY1, GRM1, ADCY5, GNG2, GNG4, GNG7, MAPK1, SLC17A6, GABRE, PRKACB, GRIA3, GRIA4, KCNJ5, KCNJ6, GNG12, GNAO1, MAPK10, PLCB4, NDUFS7	872	148	8142	1.7034	0.909824	0.0829137	0.0700998
																														KEGG_PATHWAY	hsa04014:Ras signaling pathway	38	1.71868	0.00818008	SHC4, CSF1, FLT3, RASGRF1, PDGFB, PDGFA, CALML4, EFNA5, ETS1, EFNA4, ETS2, EGFR, RASGRP3, GRIN2A, NRAS, GNG2, FGF9, GNG4, GNG7, PDGFD, AKT3, PDGFC, MAPK1, PLCE1, RAC1, PAK2, PRKACB, PLA2G4C, GNG12, MAPK10, KITLG, RASA4, KIT, RIN1, MET, FGFR2, PLA1A, EPHA2	872	232	8142	1.52936	0.93295	0.0899809	0.0760747
																														KEGG_PATHWAY	hsa04933:AGE-RAGE signaling pathway in diabetic complications	20	0.904568	0.00889786	TGFB2, EDN1, VCAM1, CYBB, TNF, TGFBR2, MAPK10, IL1A, THBD, NRAS, PLCB4, IL1B, COL4A4, AKT3, PIM1, BCL2, CCL2, MAPK1, PLCE1, RAC1	872	100	8142	1.86743	0.947161	0.0917592	0.0775782
																														KEGG_PATHWAY	hsa04061:Viral protein interaction with cytokine and cytokine receptor	20	0.904568	0.00889786	CXCL9, CCL22, CSF1, IL20RA, CXCL1, TNFRSF10A, CXCL3, CXCL2, TNF, CX3CL1, TNFRSF10D, CXCL10, CXCL11, CCL8, CXCL12, CCL7, CCL4, TNFSF10, CCL2, ACKR3	872	100	8142	1.86743	0.947161	0.0917592	0.0775782
																														KEGG_PATHWAY	hsa04350:TGF-beta signaling pathway	19	0.85934	0.00989152	TGIF1, TGFB2, CDKN2B, TGIF2, SMURF1, SMAD9, THBS1, TNF, SMAD5, THSD4, RGMA, TGFBR2, BMP5, GDF7, BMP2, ACVR1C, MYC, ID1, MAPK1	872	94	8142	1.8873	0.962013	0.0989152	0.0836283
																														KEGG_PATHWAY	hsa04915:Estrogen signaling pathway	25	1.13071	0.0109475	SHC4, SRC, KRT23, ITPR2, CALML4, ADCY1, GRM1, EGFR, ADCY5, NRAS, GPER1, AKT3, MAPK1, PRKACB, KCNJ5, KCNJ6, GABBR1, HSPA1L, HSPA6, ESR1, GNAO1, PLCB4, KRT17, BCL2, CREB5	872	138	8142	1.69151	0.97326	0.103564	0.087559
																														KEGG_PATHWAY	hsa04540:Gap junction	18	0.814111	0.0109841	GUCY1B1, SRC, PDGFB, PDGFA, ITPR2, ADCY1, EGFR, GRM1, ADCY5, GJA1, TUBB2B, NRAS, PLCB4, PDGFD, PDGFC, TUBB1, MAPK1, PRKACB	872	88	8142	1.90987	0.973583	0.103564	0.087559
																														KEGG_PATHWAY	hsa04530:Tight junction	29	1.31162	0.0121511	ITGB1, SRC, PARD6G, PRKAG2, CACNA1D, MYL6B, CLDN2, ACTR3B, CLDN1, PARD6B, PARD6A, ERBB2, CLDN23, RAC1, MYH10, PRKACB, CGNL1, VASP, MAP3K1, MAPK10, OCLN, DLG2, PARD3, NEDD4, MYH9, RAPGEF2, AMOTL2, AMOTL1, RAPGEF6	872	169	8142	1.60223	0.982087	0.108653	0.0918614
																														KEGG_PATHWAY	hsa04062:Chemokine signaling pathway	32	1.44731	0.0123951	SHC4, CXCL9, SRC, CXCL1, ADCY1, CXCL3, CXCL2, CX3CL1, CXCL16, ADCY5, NRAS, CCL8, GNG2, CCL7, GNG4, GNG7, CCL4, AKT3, CCL2, MAPK1, RAC1, PRKACB, LYN, CCL22, GNG12, CXCL10, CXCL11, PLCB4, CXCL12, PARD3, ELMO1, CRK	872	192	8142	1.55619	0.983485	0.108653	0.0918614
																														KEGG_PATHWAY	hsa05030:Cocaine addiction	12	0.542741	0.01273	GPSM1, GRIA2, GRIN2A, DDC, DLG4, RGS9, PRKACB, SLC18A2, CREB5, CDK5R1, GRIN2D, ADCY5	872	49	8142	2.28665	0.985229	0.108653	0.0918614
																														KEGG_PATHWAY	hsa05200:Pathways in cancer	74	3.3469	0.0131542	ITGB1, ALK, FLT3, CALML4, ETS1, CCND3, SHH, CASP7, CASP8, MECOM, FGF9, MYC, AKT3, HEY2, PIM1, RAC1, PRKACB, NKX3-1, IL15RA, EDN1, IL15, ITGA2, ARNT, TGFBR2, PLCB4, COL4A4, TRAF5, KIT, ITGA6, MET, CRK, CAMK2B, NOTCH2, MGST1, PDGFB, PDGFA, LPAR4, ADCY1, CBL, EGFR, RASGRP3, ADCY5, NRAS, GNG2, GNG4, GNG7, ERBB2, CTNNA1, MAPK1, PMAIP1, CTNNA2, RXRG, RUNX1T1, NQO1, TGFB2, CDKN2B, EGLN3, TCF7L1, JAG1, J…	872	531	8142	1.30122	0.987176	0.108653	0.0918614
																														KEGG_PATHWAY	hsa05031:Amphetamine addiction	15	0.678426	0.0131701	CAMK2B, GRIA2, DDC, CACNA1D, CALML4, ADCY5, GRIN2D, GRIN2A, PPP3R1, PRKACB, SLC18A2, GRIA3, STX1A, GRIA4, CREB5	872	69	8142	2.02982	0.987244	0.108653	0.0918614
																														KEGG_PATHWAY	hsa04020:Calcium signaling pathway	38	1.71868	0.0138291	CAMK2B, CHRM3, RYR2, PDE1C, PTAFR, CACNA1B, PDGFB, ATP2A3, CACNA1A, PDGFA, ITPR2, CACNA1D, CALML4, ADCY1, CACNA1H, GRM1, EGFR, SLC8A2, GRIN2A, PPP3R1, FGF9, ERBB3, PDGFD, ERBB2, PDGFC, PLCE1, PRKACB, CAMK1D, GRIN2D, P2RX7, ITPKB, PLCB4, CCKBR, ADORA2B, STIM2, MET, SLC25A4, FGFR2	872	240	8142	1.47838	0.989761	0.110809	0.0936839
																														KEGG_PATHWAY	hsa04514:Cell adhesion molecules	26	1.17594	0.0147838	ITGB1, NLGN1, ITGAM, SDC4, NRXN1, SDC3, LRRC4, CD99L2, CLDN2, CLDN1, CDH3, CLDN23, ITGB8, NTNG2, VCAM1, CADM1, ITGA4, L1CAM, NFASC, OCLN, PECAM1, CNTN1, SDC1, ITGA6, NECTIN3, NECTIN1	872	149	8142	1.6293	0.992555	0.110809	0.0936839
																														KEGG_PATHWAY	hsa05100:Bacterial invasion of epithelial cells	16	0.723654	0.0151465	SHC4, ITGB1, ARHGEF26, CAV2, SRC, CBL, ACTR3B, DNM1, SEPTIN8, ELMO1, CTNNA1, RAC1, CTNNA2, DOCK1, MET, CRK	872	77	8142	1.94019	0.993404	0.110809	0.0936839
																														KEGG_PATHWAY	hsa05022:Pathways of neurodegeneration - multiple diseases	67	3.0303	0.0151479	CHRM3, RYR2, HIP1, CSF1, LRRK2, ATP2A3, CALML4, TNF, GRM1, DNALI1, UCHL1, CASP7, CASP8, MAP1LC3A, RB1CC1, TUBB1, NEFM, RAC1, NEFH, MAP2K3, GPR37, GPX3, GPX8, CYBB, WIPI1, IL1A, TUBB2B, PLCB4, NDUFS7, IL1B, DDIT3, MAPT, HAP1, SLC25A4, STX1A, CAMK2B, GRIA2, NDUFB8, DNAH5, CACNA1B, PSEN2, DERL1, NDUFB2, ITPR2, CACNA1D, COX7A1, C9ORF72, NRAS, PPP3R1, GRIN2A, MAPK1, DNAI1, GRIA3, GRIA4, SNCA, MAP2K6, …	872	476	8142	1.31426	0.993407	0.110809	0.0936839
																														KEGG_PATHWAY	hsa04151:PI3K-Akt signaling pathway	52	2.35188	0.0156868	ITGB1, CSF1, FLT3, ITGB4, GHR, CCND3, FGF9, MYC, AKT3, MYB, TNR, ITGB8, RAC1, ITGA4, ITGA2, OSMR, YWHAZ, COL4A4, KIT, ITGA6, MET, EPHA2, TLR2, CREB5, PDGFB, PDGFA, LPAR4, EFNA5, THBS1, EFNA4, EGFR, NRAS, GNG2, ERBB3, GNG4, PDGFD, GNG7, ERBB2, PDGFC, MAPK1, PCK1, PPP2R3A, GNG12, KITLG, G6PC2, ITGA10, CDK2, BCL2, COL9A2, PIK3AP1, IL7R, FGFR2	872	354	8142	1.37156	0.994494	0.110809	0.0936839
																														KEGG_PATHWAY	hsa05134:Legionellosis	13	0.587969	0.0157621	ITGAM, HSPA1L, HSPA6, CXCL1, CXCL3, CXCL2, TNF, CASP7, CASP8, IL1B, EEF1A2, CD14, TLR2	872	57	8142	2.12953	0.994631	0.110809	0.0936839
																														KEGG_PATHWAY	hsa04261:Adrenergic signaling in cardiomyocytes	26	1.17594	0.0160043	CAMK2B, RYR2, ATP2A3, CREM, CACNA1D, CALML4, ADCY1, SLC8A2, ADCY5, AKT3, MAPK1, PRKACB, CACNG4, SCN1B, TPM1, CACNA2D2, PPP2R3A, ATP1B2, CACNB3, ACTC1, PLCB4, PPP1R1A, KCNQ1, FXYD2, BCL2, CREB5	872	150	8142	1.61844	0.995048	0.110809	0.0936839
																														KEGG_PATHWAY	hsa04929:GnRH secretion	14	0.633198	0.0164069	KCNJ5, HCN3, KCNJ6, GABBR1, ITPR2, CACNA1D, CACNA1H, NRAS, PLCB4, GPER1, AKT3, KISS1R, MAPK1, KCNN2	872	64	8142	2.0425	0.995672	0.110809	0.0936839
																														KEGG_PATHWAY	hsa04640:Hematopoietic cell lineage	19	0.85934	0.0166174	ITGAM, CSF1, ITGA4, IL1R1, IL11RA, FLT3, IL1R2, ITGA2, CD3D, TNF, IL1A, KITLG, IL1B, KIT, CD9, ITGA6, CD14, IL7R, CD44	872	99	8142	1.79198	0.995966	0.110809	0.0936839
																														KEGG_PATHWAY	hsa04520:Adherens junction	15	0.678426	0.0167892	TCF7L1, YES1, SRC, EGFR, TGFBR2, PARD3, ERBB2, CTNNA1, MAPK1, RAC1, CTNNA2, NECTIN4, MET, NECTIN3, NECTIN1	872	71	8142	1.97264	0.996192	0.110809	0.0936839
																														KEGG_PATHWAY	hsa05205:Proteoglycans in cancer	33	1.49254	0.0178219	ITGB1, CAMK2B, SDC4, SRC, ITPR2, CBL, THBS1, TNF, EGFR, SHH, NRAS, ERBB3, MYC, AKT3, ERBB2, MAPK1, PLCE1, RAC1, PRKACB, TGFB2, FZD5, CAV2, ITGA2, PTCH1, PLAUR, NUDT16L1, ESR1, FAS, SDC1, HPSE, MET, CD44, TLR2	872	205	8142	1.50305	0.997305	0.115318	0.0974965
																														KEGG_PATHWAY	hsa01521:EGFR tyrosine kinase inhibitor resistance	16	0.723654	0.0189398	SHC4, SRC, PDGFB, PDGFA, NRG2, EGFR, NRAS, ERBB3, PDGFD, PDGFC, AKT3, ERBB2, BCL2, MAPK1, MET, FGFR2	872	79	8142	1.89107	0.998147	0.120195	0.101619
																														KEGG_PATHWAY	hsa04930:Type II diabetes mellitus	11	0.497512	0.021304	MAPK10, SOCS3, ABCC8, CACNA1B, SLC2A2, CACNA1A, MAPK1, CACNA1D, TNF, GCK, SOCS4	872	46	8142	2.2328	0.999162	0.132647	0.112147
																														KEGG_PATHWAY	hsa05033:Nicotine addiction	10	0.452284	0.0228539	GABRB3, GRIA2, GRIN2A, CACNA1B, CACNA1A, SLC17A6, GABRE, GRIA3, GRIN2D, GRIA4	872	40	8142	2.33429	0.999503	0.13915	0.117645
																														KEGG_PATHWAY	hsa04730:Long-term depression	13	0.587969	0.0231916	LYN, GRIA2, GNAZ, GUCY1B1, PLA2G4C, CACNA1A, ITPR2, GRM1, GNAO1, NRAS, PLCB4, MAPK1, GRIA3	872	60	8142	2.02305	0.999556	0.13915	0.117645
																														KEGG_PATHWAY	hsa00650:Butanoate metabolism	8	0.361827	0.0248581	ACSM3, BDH1, OXCT1, GAD2, HADH, HMGCLL1, AACS, ACAT1	872	28	8142	2.66776	0.999747	0.146485	0.123846
																														KEGG_PATHWAY	hsa04935:Growth hormone synthesis, secretion and action	21	0.949796	0.0268139	MAP2K3, SHC4, MAP3K1, ITPR2, CACNA1D, ADCY1, SSTR1, SSTR2, ADCY5, MAPK10, GHR, SOCS3, NRAS, PLCB4, AKT3, MAPK1, GHRL, CRK, PRKACB, MAP2K6, CREB5	872	119	8142	1.64773	0.999869	0.155238	0.131247
																														KEGG_PATHWAY	hsa05130:Pathogenic Escherichia coli infection	31	1.40208	0.0289256	ITGB1, CYFIP2, WIPF1, SRC, LPAR4, CLDN2, TNF, ACTR3B, CLDN1, CYTH2, CASP7, CASP8, BAIAP2L1, TUBB1, CASP4, CLDN23, TNFSF10, NCK2, MAPK1, RAC1, PAK2, MYH10, IL1R1, TNFRSF10A, MAPK10, TUBB2B, OCLN, IL1B, MYO5B, MYH9, FAS	872	197	8142	1.4693	0.999936	0.164098	0.138738
																														KEGG_PATHWAY	hsa04924:Renin secretion	14	0.633198	0.0294035	EDN1, GUCY1B1, PDE1C, EDN3, ITPR2, CACNA1D, CALML4, AQP1, ADCY5, ADCYAP1, PPP3R1, PLCB4, KCNMA1, PRKACB	872	69	8142	1.8945	0.999946	0.164098	0.138738
																														KEGG_PATHWAY	hsa01522:Endocrine resistance	18	0.814111	0.029836	SHC4, NOTCH2, CDKN2C, JAG1, SRC, BIK, ADCY1, ESR1, EGFR, ADCY5, MAPK10, NRAS, GPER1, AKT3, ERBB2, BCL2, MAPK1, PRKACB	872	98	8142	1.71499	0.999953	0.164098	0.138738
																														KEGG_PATHWAY	hsa05230:Central carbon metabolism in cancer	14	0.633198	0.0327124	FLT3, IDH2, SLC2A2, EGFR, GCK, NRAS, MYC, KIT, AKT3, ERBB2, MAPK1, MET, PFKM, FGFR2	872	70	8142	1.86743	0.999982	0.176969	0.149619
																														KEGG_PATHWAY	hsa04012:ErbB signaling pathway	16	0.723654	0.0346838	SHC4, CAMK2B, SRC, NRG2, CBL, EGFR, MAPK10, NRAS, ERBB3, MYC, AKT3, ERBB2, NCK2, MAPK1, PAK2, CRK	872	85	8142	1.75758	0.999991	0.184607	0.156077
																														KEGG_PATHWAY	hsa04912:GnRH signaling pathway	17	0.768883	0.0367966	MAP2K3, CAMK2B, MAP3K1, SRC, PLA2G4C, ITPR2, CACNA1D, ADCY1, CALML4, EGFR, ADCY5, MAPK10, NRAS, PLCB4, MAPK1, PRKACB, MAP2K6	872	93	8142	1.70679	0.999996	0.192744	0.162956
																														KEGG_PATHWAY	hsa04657:IL-17 signaling pathway	17	0.768883	0.040127	CEBPB, TNFAIP3, CXCL1, CXCL3, CXCL2, ELAVL1, TNF, IL17RB, MAPK10, CXCL10, CASP8, CCL7, IL1B, TRAF5, CCL2, MAPK1, S100A8	872	94	8142	1.68863	0.999999	0.206905	0.174929
																														KEGG_PATHWAY	hsa05226:Gastric cancer	24	1.08548	0.04479	SHC4, TGFB2, CDKN2B, TCF7L1, ABCB1, FZD5, JUP, EGFR, TGFBR2, SHH, NRAS, FGF9, MYC, AKT3, ERBB2, CDK2, BCL2, CTNNA1, MAPK1, CTNNA2, MET, RXRG, CDH17, FGFR2	872	149	8142	1.50397	1	0.227016	0.191932
																														KEGG_PATHWAY	hsa04512:ECM-receptor interaction	16	0.723654	0.0454032	ITGB1, SDC4, ITGA4, ITGB4, ITGA2, THBS1, SV2B, SV2A, ITGA10, COL4A4, TNR, SDC1, ITGB8, ITGA6, COL9A2, CD44	872	88	8142	1.69766	1	0.227016	0.191932
																														KEGG_PATHWAY	hsa04976:Bile secretion	16	0.723654	0.0494455	SCARB1, ABCB1, SCTR, ATP1B2, ADCY1, SLC5A1, CYP3A4, NR0B2, SLC4A4, AQP1, ADCY5, NCEH1, FXYD2, KCNN2, PRKACB, SLC27A5	872	89	8142	1.67859	1	0.242742	0.205227
[truncated: 9 more columns]
