# Supplementary material for: Bioinformatics Analysis Identifies Potential Ferroptosis Key Gene in Type 2 Diabetic Islet Dysfunction
Source: Front Endocrinol (Lausanne). 2022 Jul 11;13:904312. doi: 10.3389/fendo.2022.904312 (PMC9309693; doi:10.3389/fendo.2022.904312)
Supplement: Supplementary file 2 [file DataSheet_1.csv]

Information of Datasets							DEGs in GSE38642									DEGs in GSE41762									DEGs in GSE76894
Datasets	Platforms	Total Genes	Up-regulated DEGs	Down-regulated DEGs	All DEGs		Genes	logFC	AveExpr	t	P.Value	adj.P.Val	B	up/down-regulated		Genes	logFC	AveExpr	t	P.Value	adj.P.Val	B	up/down-regulated		Genes	logFC	AveExpr	t	P.Value	adj.P.Val	B	up/down-regulated
GSE38642	GPL6244	17672 (100%)	351 (1.99%)	528 (2.99%)	879 (4.97%)		LIF-AS2	0.338518519	5.592063492	5.184635532	2.27E-06	0.040178167	4.415407587	up		SLC2A2	-1.08203643	7.542657037	-5.646026837	2.43E-07	0.004590353	6.47591228	down		SLC2A2	-2.00166332	6.771693718	-6.86482362	4.99E-10	4.11E-06	12.43952114	down
GSE41762	GPL6244	18858 (100%)	324 (1.72%)	388 (2.06%)	712 (3.78%)		RASGRP1	-0.836111111	6.954444444	-4.956611325	5.37E-06	0.047430357	3.676411381	down		SERPINF1	0.959760335	7.607949909	5.324694865	9.10E-07	0.007420787	5.313829924	up		HHATL	-1.40150582	7.074102515	-6.831282857	5.86E-10	4.11E-06	12.28945465	down
GSE76894	GPL570	14001 (100%)	937 (6.51%)	1283 (9.16%)	2220 (15.42%��		RGS13	0.49962963	4.108412698	4.667954516	1.56E-05	0.068548643	2.759876518	up		RASGRP1	-0.708944205	6.938990045	-5.260358811	1.18E-06	0.007420787	5.084527362	down		PPP1R1A	-1.05019374	11.55150379	-6.194675149	1.19E-08	5.54E-05	9.493864513	down
							EREG	0.562592593	5.484444444	4.580677584	2.14E-05	0.068548643	2.487440468	up		CHL1	-0.932613627	6.612666885	-5.114877352	2.12E-06	0.009974662	4.570533282	down		TP53INP1	0.336918941	12.04269379	6.028056837	2.56E-08	8.52E-05	8.780899309	up
							STK33	-0.408888889	7.11047619	-4.572011098	2.21E-05	0.068548643	2.460515086	down		RPH3AL	-0.360321385	7.370846736	-4.976471181	3.66E-06	0.011906669	4.087687586	down		ERO1B	-0.853631006	9.087877408	-5.990361695	3.04E-08	8.52E-05	8.620808967	down
							CCL22	0.507962963	5.927936508	4.473829691	3.14E-05	0.068548643	2.157140644	up		OTULINL	-0.761617544	8.660363794	-4.92818409	4.43E-06	0.011906669	3.920717169	down		PIR	-0.723589827	8.581290408	-5.832028877	6.24E-08	0.000124889	7.95347952	down
							GLRA1	-1.312407407	6.796031746	-4.465968422	3.23E-05	0.068548643	2.132984288	down		LRFN2	-0.580875479	6.313708394	-4.865280476	5.66E-06	0.011906669	3.704399948	down		IAPP	-0.787783459	12.86531786	-5.793567081	7.43E-08	0.000129965	7.792656565	down
							IL7R	0.870740741	4.998095238	4.444291187	3.49E-05	0.068548643	2.066479327	up		GLP1R	-0.668344176	8.113224253	-4.864200927	5.68E-06	0.011906669	3.700699521	down		GALNT14	-1.03863821	8.421650175	-5.755820384	8.80E-08	0.000136881	7.63532577	down
							ANO5	-0.550740741	7.498730159	-4.393120157	4.19E-05	0.07011943	1.910111171	down		ERO1B	-0.691930355	10.5637719	-4.798799232	7.33E-06	0.013813926	3.477287967	down		SMIM6	-0.518947352	7.316598883	-5.717909384	1.04E-07	0.000140877	7.47781785	down
							BEND6	-0.482962963	5.282857143	-4.346747066	4.94E-05	0.072681591	1.769175076	down		PGC	1.395137437	6.871138873	4.750758881	8.82E-06	0.015117335	3.314162764	up		KIRREL3	-1.219170206	8.547010573	-5.704578961	1.11E-07	0.000140877	7.422556487	down
							PRKN	-0.278703704	5.972222222	-4.31694676	5.48E-05	0.073071706	1.679001367	down		GPC3	0.683932556	5.431720361	4.657553519	1.26E-05	0.019643191	3.00011291	up		OPRD1	-1.015066111	8.111470117	-5.645636126	1.44E-07	0.000157634	7.17898107	down
							MPP1	-0.346296296	8.799047619	-4.294310377	5.94E-05	0.073071706	1.610714899	down		IAPP	-0.718208432	13.11873312	-4.63873476	1.35E-05	0.019643191	2.937103151	down		RNF38	0.34930859	11.46484592	5.602326782	1.74E-07	0.0001671	7.000823797	up
							PPP1R1A	-0.853333333	9.422539683	-4.281809114	6.20E-05	0.073071706	1.573081132	down		NLK	-0.28689818	7.471646068	-4.592816112	1.61E-05	0.021714295	2.783931023	down		SLC25A4	-0.277714668	10.95234049	-5.596477217	1.79E-07	0.0001671	6.976814592	down
							ACP6	-0.407037037	7.69	-4.210066846	7.97E-05	0.079487033	1.35820538	down		IL1R1	0.552669341	8.726264055	4.537882139	1.98E-05	0.024938217	2.601774351	up		APOO	-0.31540995	10.85352806	-5.577091675	1.95E-07	0.000170684	6.897339595	down
							FGF7	0.915925926	5.17047619	4.204858051	8.11E-05	0.079487033	1.34267825	up		LRRTM3	-0.62876432	7.426039344	-4.501442708	2.27E-05	0.026809299	2.481609955	down		TAGLN3	-0.992535551	8.51537468	-5.559898321	2.10E-07	0.000173319	6.826970601	down
							ARG2	-0.815185185	7.777619048	-4.202314749	8.19E-05	0.079487033	1.335100479	down		PLAUR	0.425198215	8.150205665	4.457662289	2.68E-05	0.029720357	2.337952323	up		SNN	0.413651091	10.21147969	5.533836416	2.36E-07	0.000183622	6.720518679	up
							ANKMY2	-0.376851852	7.727460317	-4.18918732	8.57E-05	0.079487033	1.296025742	down		CH25H	0.475214625	5.049309287	4.35832315	3.87E-05	0.038659431	2.01494925	up		CFAP36	-0.328056654	11.43124398	-5.504344664	2.69E-07	0.000197034	6.600371367	down
							FST	0.398703704	5.463809524	4.158752512	9.52E-05	0.079487033	1.205683867	up		NSG1	-0.452183181	6.221245931	-4.356738575	3.90E-05	0.038659431	2.009830886	down		ASCL2	-1.073496845	6.777003786	-5.493831749	2.81E-07	0.000197034	6.557623743	down
							CCR7	0.416111111	5.685555556	4.112095066	0.000111811	0.079487033	1.06787339	up		IL1R2	0.584293976	6.055078341	4.308424192	4.65E-05	0.040624543	1.854290538	up		STX1A	-0.971745702	9.543033272	-5.478012361	3.02E-07	0.00020113	6.493379921	down
							TBC1D4	-0.379444444	7.667460317	-4.106359571	0.000114037	0.079487033	1.050990702	down		GLRA1	-0.982175818	6.787112523	-4.301740531	4.77E-05	0.040624543	1.832853531	down		AMPD2	-0.470925365	10.59387006	-5.465449491	3.19E-07	0.000202846	6.442430722	down
							FFAR4	-0.738148148	6.677142857	-4.100636237	0.000116301	0.079487033	1.034156589	down		PFKFB2	-0.699561822	8.635916481	-4.287155835	5.03E-05	0.040624543	1.786142981	down		SMAD9	-0.852199867	9.821124845	-5.451470585	3.39E-07	0.000206261	6.385811546	down
							MOCS2	-0.289259259	8.323492063	-4.097696796	0.00011748	0.079487033	1.025515747	down		MGAT4A	-0.374932151	9.04811602	-4.27346023	5.29E-05	0.040624543	1.742365258	down		BEX5	-0.501331995	10.49670233	-5.377997156	4.67E-07	0.000262618	6.089495344	down
							CXCL5	0.533333333	7.850634921	4.089330052	0.0001209	0.079487033	1.000939207	up		FFAR4	-0.580250117	6.600404134	-4.240904783	5.95E-05	0.040624543	1.638636596	down		LIN7B	-0.709197586	8.423550204	-5.376877911	4.69E-07	0.000262618	6.0849982	down
							BEND5	-0.30537037	6.106190476	-4.064373193	0.000131682	0.079487033	0.927794389	down		SMOX	0.504556242	7.416471943	4.235782653	6.06E-05	0.040624543	1.622359482	up		ATP11C	0.52617812	9.733996495	5.353724644	5.18E-07	0.000279187	5.992081911	up
							PDLIM4	0.315185185	7.208730159	4.061064775	0.00013318	0.079487033	0.918116413	up		NIP7	0.265989675	9.035526008	4.2331339	6.12E-05	0.040624543	1.613946887	up		NDUFB2	-0.316954367	11.81559495	-5.318225518	6.04E-07	0.000289725	5.85004535	down
							NECTIN3	-0.471111111	8.847142857	-4.060340037	0.00013351	0.079487033	0.915996947	down		PDX1	-0.370398609	7.211228341	-4.220226667	6.41E-05	0.040624543	1.572997924	down		ZBTB39	0.324847954	8.06529135	5.31680042	6.08E-07	0.000289725	5.844354159	up
							CDKL5	-0.345925926	6.326507937	-4.042932243	0.000141681	0.079487033	0.865151514	down		CLMP	0.616021741	7.262464898	4.214501669	6.55E-05	0.040624543	1.554859083	up		SPTB	-0.501392633	6.806303835	-5.316123783	6.10E-07	0.000289725	5.841652271	down
							CAPN13	-0.8	7.264603175	-4.039103582	0.000143541	0.079487033	0.853984852	down		PID1	0.358443168	5.510259696	4.21412049	6.56E-05	0.040624543	1.553651898	up		PRIM2	0.347682747	8.430798379	5.312052304	6.21E-07	0.000289725	5.825398396	up
							SLC1A1	0.660740741	8.07031746	4.033662822	0.000146226	0.079487033	0.838126469	up		MIA2	-0.272609169	6.512398194	-4.209088874	6.68E-05	0.040624543	1.537723045	down		NPC1L1	-0.861976088	8.083073369	-5.302984674	6.46E-07	0.00029156	5.789223865	down
							GRAMD2B	-0.432962963	8.246666667	-4.018341318	0.000154049	0.079487033	0.793532394	down		NKX6-1	-0.477274686	7.92286481	-4.185667656	7.27E-05	0.040829402	1.463728588	down		RIMKLA	-0.604581055	7.618903447	-5.285288033	6.97E-07	0.000299984	5.718722877	down
							SFRP4	1.174074074	4.832539683	4.017381716	0.000154552	0.079487033	0.790742577	up		DUSP5	0.372592177	8.707440395	4.175867904	7.53E-05	0.040829402	1.432842574	up		MUTYH	-0.307797697	8.061483165	-5.281851496	7.07E-07	0.000299984	5.705047298	down
							MGAT4A	-0.453518519	9.106507937	-4.012750036	0.000157003	0.079487033	0.777282304	down		FGF2	0.623130961	8.608747768	4.172522667	7.62E-05	0.040829402	1.42230942	up		PYCR2	-0.279973622	9.105739845	-5.273522135	7.33E-07	0.000301778	5.671921358	down
							SGSM1	-0.382962963	6.637142857	-4.011955317	0.000157427	0.079487033	0.774973623	down		HS6ST2	-0.373638284	5.62618151	-4.172461065	7.62E-05	0.040829402	1.422115502	down		MARCKSL1	0.463868409	11.37436534	5.234769832	8.65E-07	0.000346178	5.518186153	up
							PLA1A	-0.559074074	5.935873016	-3.988539595	0.000170434	0.082526777	0.707065693	down		PHLDA1	0.357224896	8.833080985	4.166238813	7.79E-05	0.040829402	1.402537326	up		LOC283683	-0.641413336	7.913340845	-5.204321378	9.86E-07	0.000383354	5.397839424	down
							PDGFRA	0.800185185	7.215238095	3.984487969	0.000172787	0.082526777	0.695338333	up		DCK	-0.313516544	7.659844749	-4.137472322	8.64E-05	0.043630177	1.312256364	down		FOXC1	0.796876826	7.402982291	5.191520753	1.04E-06	0.000393928	5.34736353	up
							AGTPBP1	-0.272962963	7.56952381	-3.974506623	0.000178718	0.082931398	0.666476298	down		ASPM	-0.274897476	3.454217791	-4.130421369	8.86E-05	0.043630177	1.290186136	down		ILDR2	-0.883924854	8.414145913	-5.15420966	1.22E-06	0.000449558	5.200639854	down
							TUBGCP5	-0.332777778	6.564126984	-3.967464673	0.00018302	0.082931398	0.646138536	down		LRRC59	0.267234498	10.38383911	4.125428789	9.02E-05	0.043630177	1.274572836	up		PTPN9	0.361101722	10.29201485	5.09878043	1.54E-06	0.000522947	4.983787622	up
							CEMIP	1.046851852	6.223809524	3.941627312	0.000199672	0.088215018	0.571694242	up		SPON1	0.735195971	7.400355229	4.113476399	9.42E-05	0.044024781	1.237241413	up		FOXA1	0.693843738	6.022370854	5.096373955	1.56E-06	0.000522947	4.97440355	up
							WDR74	0.35	8.878888889	3.932266439	0.000206057	0.088542072	0.544791846	up		CCSER1	-0.308171997	5.756515694	-4.10891345	9.57E-05	0.044024781	1.223007395	down		RB1CC1	0.291068282	10.26551414	5.089281267	1.61E-06	0.000522947	4.946760482	up
							KIAA1586	-0.433703704	7.06952381	-3.926010695	0.000210433	0.088542072	0.526833848	down		PCK1	-0.657919711	6.346437045	-4.094949155	0.000100603	0.044120294	1.179506868	down		CHL1	-1.288741538	7.800953621	-5.079149174	1.68E-06	0.000528988	4.907310369	down
							KIAA1958	-0.281111111	7.186507937	-3.906310541	0.000224804	0.090028308	0.470389638	down		TGFA	0.557836594	7.714218499	4.050561081	0.000117782	0.048285394	1.041845348	up		SCGN	-0.826525994	11.25449872	-5.068682257	1.75E-06	0.000528988	4.866604601	down
							TMEM37	-0.503148148	8.049047619	-3.893202174	0.000234883	0.090028308	0.432923205	down		GCNT4	-0.423398924	7.91539122	-4.035195433	0.00012436	0.049897469	0.994410674	down		GJA1	0.457282813	12.47985612	5.065926838	1.77E-06	0.000528988	4.855896929	up
							BDKRB1	0.801851852	6.924920635	3.883618168	0.000242526	0.090028308	0.405576524	up		NOP16	0.29551412	7.25800198	4.021143146	0.000130684	0.051342381	0.951129889	up		FAM124A	0.672451182	7.733835	5.038971779	1.98E-06	0.000559488	4.751327941	up
							PFKFB2	-0.842037037	8.651746032	-3.881151104	0.000244531	0.090028308	0.398543452	down		GREM2	-0.314852791	5.420595095	-4.004836855	0.000138409	0.05200842	0.901026535	down		PTPRN	-0.846584445	10.17105633	-5.035428437	2.01E-06	0.000559488	4.737606268	down
							OTULINL	-0.804259259	8.672698413	-3.868742783	0.000254862	0.091916888	0.363209624	down		PTPN3	-0.350444405	8.229815229	-4.003208438	0.000139204	0.05200842	0.896030085	down		DDX24	-0.285849398	11.37799621	-5.032653105	2.04E-06	0.000559488	4.726862688	down
							F5	0.717407407	6.272857143	3.853756434	0.000267898	0.093127549	0.320623172	up		SMIM3	0.367623725	6.686797509	3.992159402	0.000144716	0.05200842	0.862162586	up		GAS1	0.756567994	7.658521408	5.026355536	2.09E-06	0.000562441	4.702497097	up
							ACRBP	-0.341481481	6.082698413	-3.849565313	0.000271657	0.093127549	0.308730744	down		FGF7	0.663086643	5.085191051	3.989314516	0.000146169	0.05200842	0.853452085	up		CACNA1A	-0.879456792	8.722117583	-5.017407305	2.17E-06	0.000562441	4.667906857	down
							RHOBTB3	-0.37037037	9.816349206	-3.846949368	0.000274029	0.093127549	0.301311793	down		CMTM7	0.312587883	8.23420112	3.97599645	0.000153157	0.052031771	0.812727354	up		AKR7A2	-0.447927079	9.098687175	-5.01415192	2.20E-06	0.000562441	4.655331867	down
							GLP1R	-0.707407407	8.125238095	-3.840028159	0.000280399	0.093494635	0.281697263	down		PPM1E	-0.601838761	6.603482745	-3.975862866	0.000153229	0.052031771	0.812319314	down		ANXA6	-0.594698232	10.69997993	-5.013369957	2.21E-06	0.000562441	4.652311993	down
							CHL1	-0.978518519	6.624285714	-3.816899317	0.000302734	0.097271284	0.216302665	down		OGN	0.634184823	4.099036285	3.96400698	0.000159722	0.052031771	0.776139746	up		RSPH1	-0.555423893	8.237177427	-5.008061885	2.26E-06	0.0005648	4.631820045	down
							TAGLN3	-0.789444444	7.59	-3.806285174	0.000313546	0.098946019	0.186370912	down		MYC	0.453337377	8.574889606	3.96289374	0.000160345	0.052031771	0.772746121	up		GDAP1L1	-0.699236028	7.540874951	-4.981137964	2.53E-06	0.000620919	4.528077513	down
							CMTM8	-0.348703704	8.588888889	-3.78199214	0.000339698	0.101742572	0.11805272	down		ENTPD3	-0.65039637	8.303821317	-3.955606859	0.000164481	0.052031771	0.750547747	down		APBB3	-0.436096944	7.043331087	-4.969089684	2.66E-06	0.000624808	4.481760999	down
							NABP1	0.675185185	6.864603175	3.778300231	0.000343851	0.101742572	0.107693139	up		BZW2	0.293596669	7.405872368	3.954262748	0.000165255	0.052031771	0.746455982	up		NDUFB8	-0.273348722	11.84260359	-4.96430731	2.71E-06	0.000624808	4.463394921	down
							ENTPD3	-0.797037037	8.325396825	-3.777409793	0.00034486	0.101742572	0.105195459	down		APCDD1L	-0.294040095	6.815619395	-3.952391779	0.000166338	0.052031771	0.740761835	down		YES1	0.345839793	10.88618748	4.955601612	2.81E-06	0.000624808	4.429988926	up
							IL1R2	0.668518519	6.076984127	3.776000347	0.000346463	0.101742572	0.101242691	up		PDGFRA	0.64514156	7.246835145	3.948770773	0.000168454	0.052031771	0.729746506	up		MPP1	-0.571404256	9.218911903	-4.942674247	2.97E-06	0.00064833	4.38044802	down
							KIF4A	-0.488703704	4.543333333	-3.771688812	0.00035141	0.101742572	0.089156582	down		FJX1	0.290084301	6.836498975	3.944360174	0.000171066	0.052031771	0.716337963	up		NUDT16L1	-0.309141518	9.009628097	-4.939182459	3.01E-06	0.00064833	4.367079914	down
							TNFRSF10A	0.548518519	6.944285714	3.766927841	0.000356951	0.101742572	0.075820299	up		FAS	0.387804895	6.966853815	3.938447298	0.000174629	0.052272301	0.698377528	up		GDAP1	-0.478485725	6.241597631	-4.921339968	3.24E-06	0.000681773	4.298859576	down
							PIP4P2	-0.396296296	7.165238095	-3.757542774	0.00036812	0.103260569	0.049560981	down		GRAMD2B	-0.350322593	8.235111711	-3.928150497	0.000181004	0.052723496	0.667142366	down		ZNF542P	-0.433472061	6.741426932	-4.918404881	3.28E-06	0.000681773	4.287651572	down
							PTGES	0.529259259	7.054126984	3.726078707	0.000408054	0.108415885	-0.038184525	up		MEDAG	0.881586576	6.965682954	3.927002249	0.000181728	0.052723496	0.663662451	up		NTPCR	-0.283412863	10.8283965	-4.90999587	3.40E-06	0.000681773	4.255563015	down
							ABCA3	-0.355555556	7.101428571	-3.725388489	0.000408974	0.108415885	-0.040104326	down		ANXA10	0.785945162	5.734678106	3.91454347	0.00018977	0.052790832	0.625946827	up		VAT1L	-0.919258009	8.07844667	-4.909860429	3.40E-06	0.000681773	4.255046448	down
							FAM3D	0.58962963	6.367936508	3.72384702	0.000411038	0.108415885	-0.044391049	up		MFAP4	0.662401075	6.425454062	3.90990395	0.000192851	0.052790832	0.611921772	up		ITPKB	0.490124287	8.673791252	4.902111275	3.51E-06	0.000681773	4.225505738	up
							UNC5D	-0.370185185	6.19952381	-3.718330749	0.000418505	0.108761942	-0.05972253	down		SLC6A14	0.970296718	5.804192023	3.909487425	0.00019313	0.052790832	0.610663162	up		CHGA	-0.661653694	12.02949628	-4.901481424	3.52E-06	0.000681773	4.223105909	down
							CD86	0.422777778	4.596507937	3.712156324	0.000427015	0.10891129	-0.076866703	up		TMEM37	-0.384635342	7.97659469	-3.887892475	0.000208131	0.055280865	0.545529523	down		NSF	-0.265696439	10.74575537	-4.897541487	3.58E-06	0.000681773	4.208098383	down
							NEXMIF	-0.559074074	6.903650794	-3.699206261	0.000445406	0.10891129	-0.112767512	down		SLC4A8	-0.496974891	6.753232851	-3.883505823	0.000211312	0.055346157	0.532327457	down		TMEM63C	-0.843620494	7.600826495	-4.896884889	3.59E-06	0.000681773	4.205598061	down
							NIFK	0.275925926	8.802380952	3.698762418	0.00044605	0.10891129	-0.113996586	up		NECTIN3	-0.361962475	8.829596058	-3.875009015	0.000217606	0.056213836	0.506783171	down		SAMD11	-0.534568372	8.309377515	-4.895712038	3.60E-06	0.000681773	4.201132353	down
							DEPTOR	-0.469814815	7.731587302	-3.691946155	0.000456045	0.10891129	-0.132860519	down		NEFL	0.294935065	5.778234154	3.865141851	0.00022514	0.057374082	0.477165109	up		IFI16	0.493447444	9.423008631	4.886778433	3.74E-06	0.000681874	4.167138345	up
							RRAGD	-0.585	9.514761905	-3.691938013	0.000456057	0.10891129	-0.132883038	down		SFRP4	0.998616177	4.833278631	3.854736618	0.000233354	0.05867456	0.445985618	up		RAB3A	-0.758158562	8.639757544	-4.88614262	3.75E-06	0.000681874	4.164720393	down
							MAP2K6	-0.389814815	5.794126984	-3.678724935	0.000476044	0.111149057	-0.169388771	down		ATP2A3	-0.546993901	9.415545723	-3.842692754	0.00024322	0.059566815	0.409964989	down		ALDOC	-0.593826466	8.479611398	-4.879434943	3.85E-06	0.000681874	4.139223235	down
							MCF2L2	-0.552962963	6.793968254	-3.677456566	0.000478006	0.111149057	-0.17288882	down		ROBO2	-0.674725858	7.953326833	-3.826693261	0.000256944	0.060405504	0.362228972	down		CASR	-0.858478632	9.876406864	-4.878930211	3.86E-06	0.000681874	4.137305512	down
							HADH	-0.635555556	10.48587302	-3.654371144	0.000515094	0.117350752	-0.236461595	down		ELAVL4	-0.53230294	6.467223712	-3.823798867	0.000259505	0.060405504	0.353607341	down		ZC3H13	0.367077841	9.234982757	4.877536913	3.88E-06	0.000681874	4.132012323	up
							PTPRC	0.513518519	4.482063492	3.647291062	0.000527008	0.117350752	-0.25590875	up		NKX2-2	-0.53751304	8.205302341	-3.820269162	0.00026266	0.060405504	0.343099131	down		MORC4	0.442974219	9.321398893	4.876779012	3.90E-06	0.000681874	4.129133417	up
							PKIB	-0.363333333	6.00031746	-3.644813073	0.000531239	0.117350752	-0.262709574	down		ZEB2	0.599071495	6.343049167	3.950296501	0.000241757	0.059566815	0.288680861	up		C1GALT1	-0.364573548	10.29452849	-4.873725734	3.95E-06	0.000681982	4.117538216	down
							ABHD10	-0.42462963	8.878412698	-3.636991508	0.000544809	0.117671699	-0.284156823	down		FFAR1	-0.448057031	7.747740138	-3.793233064	0.000288076	0.062311655	0.262824426	down		ZNF441	-0.616834356	7.477873641	-4.870087066	4.01E-06	0.000683837	4.103725699	down
							MPP7	-0.285740741	7.732698413	-3.633171039	0.000551556	0.117671699	-0.294622302	down		HADH	-0.516380488	10.38808372	-3.789443557	0.00029182	0.062311655	0.251603084	down		ZCCHC18	-0.730755553	7.953941932	-4.855395047	4.25E-06	0.000717698	4.048018224	down
							ATP2A3	-0.623703704	9.415714286	-3.62961869	0.000557902	0.117671699	-0.304347119	down		ST6GALNAC5	-0.413718485	6.808910959	-3.789388853	0.000291875	0.062311655	0.251441151	down		SYT4	-0.654171707	12.1321052	-4.850236298	4.35E-06	0.00072435	4.028482269	down
							ENPP5	-0.474074074	7.810793651	-3.628826305	0.000559327	0.117671699	-0.306515514	down		GABRA2	-0.370970308	3.824330682	-3.787180278	0.000294079	0.062311655	0.244904722	down		UBE2QL1	-0.850386402	10.12779353	-4.846351729	4.42E-06	0.000727341	4.013779961	down
							ING2	-0.396481481	6.877619048	-3.622652925	0.000570547	0.118540784	-0.323399047	down		SFRP1	0.392024401	6.410465063	3.777797832	0.000303621	0.062658901	0.217165112	up		CAPN13	-0.9068849	9.828285874	-4.826936819	4.78E-06	0.000761834	3.94040673	down
							ERLEC1	-0.333888889	9.42952381	-3.619002301	0.000577283	0.118540784	-0.333374597	down		EDARADD	-0.457772163	7.418416551	-3.775804587	0.000305686	0.062658901	0.211277926	down		BPIFC	-1.085066293	8.831254485	-4.825129108	4.82E-06	0.000761834	3.933584193	down
							CLMP	0.686481481	7.211587302	3.614822637	0.000585087	0.118540784	-0.344787995	up		PCSK1	-0.546824809	11.67792299	-3.768855328	0.00031299	0.063466237	0.190769084	down		GNG2	-0.795958958	8.335905893	-4.824836112	4.82E-06	0.000761834	3.932478536	down
							ZCRB1	-0.273333333	9.362063492	-3.612066358	0.000590289	0.118540784	-0.352310008	down		S100A10	0.323927195	12.21577003	3.765446343	0.000316633	0.063522038	0.180717656	up		TRNP1	-0.342085783	10.96150311	-4.823842627	4.84E-06	0.000761834	3.928729806	down
							RELN	0.605185185	5.064603175	3.605635726	0.000602597	0.119271781	-0.369845403	up		WDR74	0.281637686	8.874705404	3.751177937	0.000332328	0.065305359	0.138713427	up		BEND7	0.37852814	10.39201591	4.813652568	5.05E-06	0.000777855	3.890306952	up
							SRD5A1	-0.334444444	8.291111111	-3.603145839	0.000607428	0.119271781	-0.376629653	down		SERPINB9	0.393888551	7.151070686	3.749684965	0.000334012	0.065305359	0.134324523	up		JADE3	0.479572715	9.703792786	4.808268515	5.16E-06	0.000777855	3.870025948	up
							RASD2	0.475925926	5.917619048	3.588954009	0.000635673	0.122034781	-0.415241728	up		TAFA4	-0.292642258	5.127040856	-3.743928895	0.000340582	0.065537766	0.117414364	down		CHODL	-1.387670135	6.727295359	-4.808013729	5.17E-06	0.000777855	3.869066549	down
							USP30	-0.327777778	7.512063492	-3.58756887	0.000638496	0.122034781	-0.41900513	down		HGF	0.556806996	5.694604721	3.736458319	0.000349294	0.065869796	0.095493466	up		SCAPER	-0.464433648	8.272273738	-4.805347543	5.22E-06	0.000778013	3.859028897	down
							MAPT	-0.384814815	6.090952381	-3.585752602	0.000642216	0.122034781	-0.423938503	down		KLHL41	-0.823824881	7.876478237	-3.723429583	0.000364997	0.06814956	0.057334087	down		TMEM108	-1.023550964	6.283960592	-4.795570297	5.44E-06	0.000792236	3.822248995	down
							SMAD9	-0.515185185	6.821587302	-3.575430536	0.000663748	0.124784698	-0.451945241	down		LAMC2	0.70003333	10.02388432	3.71302231	0.000378021	0.069029651	0.026917495	up		TMEM42	-0.383904424	8.955476155	-4.794159854	5.47E-06	0.000792236	3.816947037	down
							PPM1E	-0.733888889	6.592380952	-3.567478366	0.000680804	0.126643836	-0.473486646	down		PHTF2	-0.344740481	8.337821085	-3.710930324	0.000380692	0.069029651	0.020810369	down		COPB2-DT	-0.41246077	6.284525563	-4.791359716	5.53E-06	0.000792236	3.806423975	down
							SRGN	0.627592593	8.826507937	3.555189931	0.000707981	0.126875519	-0.506714096	up		S100A16	0.433045158	8.864275365	3.705617396	0.000387556	0.069605031	0.005310876	up		LINC01933	-1.350232788	7.397545194	-4.789170441	5.58E-06	0.000792236	3.798199218	down
							MEGF9	-0.33462963	8.473492063	-3.554577907	0.000709361	0.126875519	-0.508367064	down		MCF2L2	-0.428720471	6.774379704	-3.698179668	0.000397363	0.070693199	-0.016361953	down		ANKRD34C	-0.892358112	9.263217942	-4.788217823	5.60E-06	0.000792236	3.794621109	down
							NDUFA5	-0.27037037	9.620634921	-3.552560653	0.000713929	0.126875519	-0.51381402	down		IL1RL1	0.93603454	6.113709548	3.691433012	0.000406464	0.070745045	-0.035995405	up		STXBP1	-0.584704827	10.07172697	-4.780293477	5.79E-06	0.000802046	3.76487377	down
							CYTIP	0.555185185	4.896349206	3.549795108	0.000720235	0.126875519	-0.521278272	up		TRPM3	-0.413029126	6.683216625	-3.687937567	0.000411256	0.070745045	-0.046157888	down		RNF44	0.367132307	8.821350602	4.775229888	5.91E-06	0.000806882	3.745881494	up
							PTCH1	-0.347962963	6.782698413	-3.547666406	0.000725126	0.126875519	-0.52702113	down		PLEK2	0.390614773	7.150252684	3.68709527	0.000412419	0.070745045	-0.048605757	up		CDK20	-0.336455277	8.821640553	-4.765703201	6.14E-06	0.000826582	3.710183166	down
							RASSF2	0.332222222	5.213015873	3.537614414	0.000748649	0.128447861	-0.554109682	up		CLDN18	0.631130711	5.900124493	3.683546188	0.000417353	0.070904929	-0.058915847	up		HRK	-1.07148892	6.665947835	-4.757118458	6.36E-06	0.000837554	3.678052523	down
							ABCC8	-0.890740741	9.919047619	-3.52524868	0.000778582	0.129286149	-0.587365432	down		ABCC8	-0.747194478	9.849208454	-3.678852843	0.000423965	0.07118238	-0.072539603	down		EPB41L1	-0.377783241	9.589581544	-4.756128599	6.38E-06	0.000837554	3.674350042	down
							CHST4	0.742962963	6.147619048	3.521749409	0.000787256	0.129286149	-0.596762528	up		SYT13	-0.523815821	9.570516487	-3.674976391	0.0004295	0.07118238	-0.083783139	down		ZNF217	0.462010333	10.51674287	4.755464774	6.40E-06	0.000837554	3.671867331	up
							TRIM37	-0.306481481	8.526031746	-3.520476141	0.000790436	0.129286149	-0.600180322	down		PLEKHA6	-0.375039452	8.024477893	-3.674413168	0.00043031	0.07118238	-0.085416074	down		PDGFA	0.280127757	12.24294524	4.74044593	6.80E-06	0.000873871	3.615754613	up
							TSPAN33	-0.377592593	7.273650794	-3.519184084	0.000793674	0.129286149	-0.60364773	down		SLC35F2	0.387156755	7.518206977	3.667206137	0.000440804	0.071680854	-0.106296081	up		LOC648987	0.339909222	6.157537058	4.732492767	7.03E-06	0.000894299	3.58608537	up
							GALC	-0.295185185	8.381904762	-3.50696122	0.000824939	0.132117492	-0.63640861	down		SPAG5	-0.300235986	4.352884264	-3.664423701	0.00044492	0.071680854	-0.114349758	down		ZC3H12B	-0.593570843	6.955142087	-4.722634003	7.31E-06	0.000922338	3.549350677	down
							TTC3	-0.352962963	9.423650794	-3.505082905	0.000829846	0.132117492	-0.641436491	down		ARG2	-0.563756462	7.773165626	-3.662004956	0.000448528	0.071680854	-0.121347333	down		RANGRF	-0.331271939	8.074644417	-4.718883969	7.42E-06	0.000923454	3.535390328	down
							FGF19	0.693333333	6.389047619	3.494538491	0.000857911	0.135366107	-0.669629282	up		RIMBP2	-0.375396862	7.503260454	-3.649387257	0.000467804	0.072782102	-0.157799607	down		EIF2B3	-0.263269375	9.802862806	-4.717413415	7.47E-06	0.000923454	3.529917763	down
							SCD	-0.595555556	10.20047619	-3.48561804	0.000882354	0.137830945	-0.693436825	down		SGSM1	-0.291386288	6.637426895	-3.649048328	0.000468332	0.072782102	-0.158777572	down		SPAG6	-0.737206625	5.915161369	-4.706104103	7.82E-06	0.000951783	3.487866836	down
							NT5E	0.707037037	7.390634921	3.482098633	0.000892178	0.137830945	-0.70281874	up		PCDHA11	-0.270649829	6.436468255	-3.647434348	0.000470857	0.072782102	-0.163433788	down		SUSD1	-0.377932808	9.701708942	-4.7000689	8.01E-06	0.000952886	3.46545244	down
							SERPINB9	0.423148148	7.225079365	3.479751911	0.000898787	0.137830945	-0.709071109	up		CNTN4	-0.650600118	7.359133051	-3.621679409	0.000512932	0.076319119	-0.237542491	down		GPR158	-0.898264707	9.331371971	-4.696412098	8.13E-06	0.000952886	3.451880126	down
							NEFL	0.310185185	5.80968254	3.477490488	0.000905199	0.137830945	-0.715093607	up		DACH2	-0.358823426	5.560144708	-3.618701072	0.000518021	0.076319119	-0.246089096	down		MSC-AS1	0.596624957	7.531837495	4.695272626	8.17E-06	0.000952886	3.447652308	up
							DCK	-0.341296296	7.651428571	-3.472551772	0.000919353	0.137830945	-0.728237213	down		DOCK3	-0.300272188	5.72216685	-3.606872132	0.000538713	0.078752393	-0.27998515	down		CPNE4	-0.858342316	8.777356379	-4.688372934	8.40E-06	0.000971667	3.422066038	down
							PNMA8A	-0.418703704	6.746666667	-3.465520443	0.000939866	0.137830945	-0.746928843	down		MAFB	-0.507133923	8.972719058	-3.603179074	0.000545333	0.079106808	-0.290551891	down		B9D1	-0.428983583	9.19059732	-4.679875621	8.69E-06	0.000978774	3.390588016	down
							ETNK2	-0.408703704	7.375873016	-3.464361063	0.00094329	0.137830945	-0.750008475	down		VLDLR	-0.345691129	9.247123642	-3.59379738	0.000562497	0.079712698	-0.317361349	down		ANKMY2	-0.301784396	9.747206272	-4.679611947	8.70E-06	0.000978774	3.389611823	down
							SALL2	-0.406111111	6.333650794	-3.463868817	0.000944747	0.137830945	-0.751315811	down		TNFRSF12A	0.360291042	9.545805691	3.591790504	0.000566235	0.079712698	-0.323089948	up		RSU1	0.358809315	10.2760925	4.678965541	8.72E-06	0.000978774	3.387218798	up
							ACADSB	-0.381111111	7.474444444	-3.457394803	0.000964113	0.137830945	-0.768498522	down		RRS1	0.344614216	7.369272004	3.591577534	0.000566633	0.079712698	-0.323697735	up		CAMKK1	-0.529082348	7.988612476	-4.678488375	8.74E-06	0.000978774	3.385452445	down
							C2orf15	-0.38962963	5.746190476	-3.453683763	0.000975382	0.137830945	-0.778338474	down		WSCD2	-0.485788573	7.061338152	-3.5913762	0.000567009	0.079712698	-0.324272294	down		PTPN12	0.44716515	10.83397357	4.666918411	9.15E-06	0.001013101	3.342658193	up
							ADAMTS2	-0.351111111	7.133174603	-3.452899168	0.000977781	0.137830945	-0.780417962	down		TNFRSF10A	0.421033746	6.942976595	3.578419534	0.000591745	0.080750533	-0.361200209	up		DACH2	-0.957110513	8.184858883	-4.665971264	9.19E-06	0.001013101	3.339157925	down
							MIA2	-0.285833333	6.532777778	-3.45128795	0.000982724	0.137830945	-0.784687358	down		WWTR1	0.362888728	8.445566155	3.577273895	0.00059398	0.080750533	-0.364460919	up		DNAJC18	-0.450860777	7.252850126	-4.660739314	9.38E-06	0.001026539	3.319830931	down
							MOXD1	0.347592593	5.115396825	3.431632019	0.001044965	0.142468785	-0.836665561	up		UNC5D	-0.270070833	6.187066012	-3.573399306	0.000601601	0.080750533	-0.375483342	down		BEX2	-0.403234999	10.92995511	-4.655418511	9.59E-06	0.001040575	3.300189865	down
							B3GALNT2	0.308888889	8.536349206	3.426983364	0.001060221	0.142468785	-0.848929752	up		GLIPR1	0.640572438	7.969348023	3.571097219	0.000606173	0.080750533	-0.382028357	up		ACOT13	-0.320868759	11.6269699	-4.646875746	9.92E-06	0.001061217	3.268685258	down
							CLTRN	-0.542592593	8.18952381	-3.426850619	0.001060659	0.142468785	-0.849279801	down		FBLN1	0.39770325	6.211106182	3.566282456	0.000615841	0.080750533	-0.395707565	up		NTNG2	-0.777161108	7.860752029	-4.623983373	1.09E-05	0.001131663	3.184443568	down
							PTGDS	0.33037037	6.72015873	3.426033557	0.001063364	0.142468785	-0.8514342	up		STX11	0.307891035	6.351325023	3.565192355	0.00061805	0.080750533	-0.398802851	up		SCTR-AS1	-0.50569173	10.930425	-4.622627564	1.09E-05	0.001131663	3.179462685	down
							MAK16	0.284259259	8.398571429	3.420700624	0.001081175	0.142468785	-0.8654875	up		BDKRB1	0.59067215	6.877022343	3.563204987	0.000622097	0.080750533	-0.404444175	up		INA	-0.82668008	10.27715785	-4.621272262	1.10E-05	0.001131663	3.174484598	down
							SLC6A20	0.443888889	6.506190476	3.412241641	0.001110007	0.142468785	-0.887748703	up		PRELP	0.327810908	6.007085547	3.561357581	0.000625882	0.080750533	-0.409686229	up		RAG1	0.727579536	7.381624796	4.614935278	1.13E-05	0.001149879	3.151220999	up
							GABRA2	-0.445740741	3.982063492	-3.410913431	0.001114599	0.142468785	-0.891240774	down		TACSTD2	0.480294497	9.764609275	3.555461905	0.000638106	0.080750533	-0.426402571	up		PPM1E	-0.862872624	6.909010893	-4.610310969	1.15E-05	0.001156786	3.134257719	down
							PTX3	0.535740741	4.79968254	3.410626433	0.001115594	0.142468785	-0.891995219	up		RAB26	-0.282771194	7.554279846	-3.550366632	0.000648852	0.080750533	-0.440833821	down		ARMCX2	-0.516318212	9.191775573	-4.606351235	1.17E-05	0.001166813	3.119740981	down
							STAG3L4	-0.422962963	5.965873016	-3.407794803	0.001125454	0.142468785	-0.899436576	down		NIPAL1	0.46486632	7.490209381	3.548889413	0.000651999	0.080750533	-0.445014999	up		SLC6A16	0.916321407	6.710312282	4.603952939	1.18E-05	0.001169673	3.110952518	up
							MFAP4	0.742222222	6.362698413	3.404052376	0.001138611	0.142468785	-0.909265134	up		GABRA1	-0.369043327	4.911394675	-3.546156078	0.000657861	0.080750533	-0.452748314	down		MBTD1	0.307875476	10.96988709	4.601693077	1.19E-05	0.001171514	3.102674037	up
							BMP6	0.398518519	5.767301587	3.400308902	0.001151917	0.142468785	-0.919089237	up		TUBA1C	0.389213288	9.325188556	3.543407713	0.000663806	0.080750533	-0.460519926	up		HERPUD2	0.288736959	10.47223251	4.600025449	1.20E-05	0.001171514	3.096566748	up
							PXK	-0.367592593	8.13952381	-3.394285377	0.001173637	0.142468785	-0.934881783	down		OLFML3	0.267956155	5.648285912	3.542761096	0.000665212	0.080750533	-0.462347763	up		ZNF222	-0.375040576	7.757425282	-4.593068615	1.23E-05	0.001187825	3.0711044	down
							PEBP1	-0.265	9.137142857	-3.393499667	0.001176499	0.142468785	-0.936940387	down		DPEP1	0.390551262	6.990488304	3.538618451	0.000674286	0.080750533	-0.474052488	up		PDE8B	-0.884734685	6.773347883	-4.588640154	1.25E-05	0.001193759	3.054908975	down
							SMOC2	0.539074074	5.241269841	3.391350028	0.001184362	0.142468785	-0.942570933	up		PNP	0.343691269	9.566692752	3.538416904	0.000674731	0.080750533	-0.474621698	up		GYG2	-0.49193013	7.660044	-4.588375734	1.25E-05	0.001193759	3.053942278	down
							INSYN1	-0.326481481	6.714285714	-3.390862147	0.001186153	0.142468785	-0.943848506	down		ATXN2	-0.272866564	8.989080349	-3.53727224	0.00067726	0.080750533	-0.477854027	down		MCHR1	-0.916596694	7.595697961	-4.585818857	1.27E-05	0.001197818	3.044596404	down
							KYNU	0.72	5.991746032	3.38896269	0.001193152	0.142468785	-0.948821284	up		KRT80	0.425862132	6.939718879	3.535658092	0.000680843	0.080750533	-0.482410843	up		NCKIPSD	-0.372550672	8.796426049	-4.578850777	1.30E-05	0.001223209	3.019143844	down
							BTBD8	-0.358240741	5.916507937	-3.377280717	0.001237062	0.145742354	-0.979363614	down		RRP15	0.306615767	7.195136474	3.53283179	0.000687159	0.080990251	-0.490386094	up		MIR200CHG	-0.475210605	8.539819291	-4.575538964	1.32E-05	0.001224791	3.007055446	down
							IL1RL1	1.032592593	6.083809524	3.371063936	0.001261047	0.147105378	-0.99558842	up		HMGA1	0.324998416	7.767558906	3.505721887	0.000750625	0.084905051	-0.566655619	up		FBXO17	-0.476134866	7.22441632	-4.573476495	1.33E-05	0.001224791	2.999530119	down
							CNR1	0.272962963	3.763809524	3.36869732	0.001270293	0.147105378	-1.001759628	up		KIRREL3	-0.360774181	6.861341199	-3.505336595	0.000751566	0.084905051	-0.56773658	down		COX14	-0.26802938	11.21045233	-4.570217344	1.35E-05	0.001224791	2.987642946	down
							SIDT1	-0.435	6.030634921	-3.361220376	0.001299925	0.147105378	-1.021237392	down		BEST3	-0.287961535	3.940066599	-3.500145349	0.00076435	0.084905051	-0.582292712	down		OGDHL	-0.600176189	7.528664971	-4.564574698	1.38E-05	0.001244111	2.967075391	down
							GALE	0.28037037	6.985238095	3.359871716	0.001305339	0.147105378	-1.024747606	up		PPFIBP2	-0.26915586	6.267508521	-3.500130038	0.000764388	0.084905051	-0.58233562	down		HSPA13	-0.302866397	11.37704942	-4.563022433	1.39E-05	0.001244111	2.961420245	down
							TMEM237	-0.297037037	6.051269841	-3.357104447	0.001316515	0.147249688	-1.031947117	down		MYT1L	-0.2683961	6.09944767	-3.498615059	0.000768158	0.084905051	-0.586580683	down		RPS6KA6	-0.461927828	6.386594524	-4.559772476	1.40E-05	0.001251405	2.949584187	down
							TSHZ1	-0.371481481	6.99952381	-3.354673034	0.001326409	0.147423217	-1.038269537	down		TAP2	0.315082423	7.053311049	3.600689996	0.000720993	0.084450257	-0.586797309	up		RESF1	0.345543328	8.630113621	4.558336056	1.41E-05	0.001251405	2.944354615	up
							RAD17	-0.279259259	7.908253968	-3.351173437	0.001340772	0.148088268	-1.047364133	down		YBX3	0.462722826	9.715127048	3.497917576	0.000769899	0.084905051	-0.588534635	up		PCSK1	-0.714171717	12.01481915	-4.554425447	1.43E-05	0.001255066	2.930122698	down
							IL1R1	0.537962963	8.767777778	3.34594015	0.001362525	0.148632999	-1.060952192	up		CYP19A1	0.307977773	3.724276541	3.492404985	0.000783795	0.085438195	-0.60396804	up		CCNJL	0.396593801	7.533390437	4.550719835	1.46E-05	0.001265715	2.916644162	up
							ERO1B	-0.679444444	10.63238095	-3.3168259	0.001489751	0.158595629	-1.136283234	down		HS6ST3	-0.293112657	6.91719897	-3.488144871	0.000794696	0.086128572	-0.615883066	down		FOXK1	0.324912068	11.19344738	4.546934695	1.48E-05	0.001276897	2.902883725	up
							SLIT2	0.571111111	6.103809524	3.311005119	0.001516495	0.159520816	-1.151290334	up		STX1A	-0.34681347	8.047234572	-3.486360022	0.000799305	0.086133126	-0.620871998	down		NECTIN4	0.550341736	5.670078718	4.544902475	1.49E-05	0.001278727	2.895498903	up
							CCDC28A	-0.310555556	7.386190476	-3.301264603	0.001562263	0.160209067	-1.176362992	down		SLIT2	0.488048153	6.104516226	3.481204707	0.000812761	0.087085542	-0.63527169	up		CHCHD7	-0.28184369	10.44878611	-4.541643785	1.51E-05	0.001278727	2.88366174	down
							DUSP5	0.366111111	8.756190476	3.29707996	0.001582322	0.160209067	-1.187118992	up		KIF4A	-0.348450482	4.49434424	-3.477637447	0.000822198	0.087598889	-0.64522677	down		GCGR	-0.387992752	6.779542379	-4.540990985	1.51E-05	0.001278727	2.881291114	down
							LDOC1	-0.442962963	8.35968254	-3.291818203	0.001607889	0.160209067	-1.200630287	down		BTG2	0.421006063	8.443314558	3.466555357	0.000852177	0.087816156	-0.676106851	up		ARHGEF26	-0.485861979	7.205344796	-4.540408709	1.52E-05	0.001278727	2.879176784	down
							ZNF485	0.343518519	6.271111111	3.291562341	0.001609143	0.160209067	-1.201286919	up		TM4SF1	0.415521746	11.71329921	3.46289955	0.000862291	0.088375496	-0.686278247	up		CCDC57	-0.274548253	8.085341272	-4.535850561	1.54E-05	0.001287887	2.862631574	down
							B3GALNT1	-0.362037037	7.124761905	-3.291466503	0.001609612	0.160209067	-1.201532865	down		LCORL	-0.274609141	7.003974971	-3.458447703	0.000874761	0.088943342	-0.69865406	down		RTF1	0.269083793	10.1327186	4.535574533	1.55E-05	0.001287887	2.861629992	up
							MMP10	1.083333333	7.935873016	3.290805177	0.001612856	0.160209067	-1.203229865	up		FGFR1	0.329408532	7.840327146	3.550923178	0.000839067	0.087816156	-0.708060563	up		ZNF230	-0.283618961	6.962753689	-4.532840317	1.56E-05	0.001294176	2.851710909	down
							SPON1	0.768703704	7.462222222	3.289873821	0.001617435	0.160209067	-1.205619383	up		C21orf62-AS1	-0.276883418	4.718819918	-3.449185924	0.000901251	0.089880805	-0.724364567	down		LOC728392	-0.756368796	11.52678235	-4.529447997	1.58E-05	0.001303921	2.83940981	down
							SEMA3A	0.514814815	5.697619048	3.281771931	0.001657788	0.160209067	-1.226386266	up		ZNF385D	-0.36414122	5.731852804	-3.4468349	0.000908095	0.089880805	-0.73088309	down		SLC17A6	-0.964584838	10.41064066	-4.52793499	1.59E-05	0.001304065	2.833925342	down
							INPP5F	-0.415	7.394603175	-3.278574284	0.001673974	0.160209067	-1.234572836	down		ST3GAL5	-0.316417918	7.50131395	-3.446066712	0.000910342	0.089880805	-0.733012302	down		BEX1	-0.467884292	12.66909922	-4.522912197	1.62E-05	0.001314802	2.815726922	down
							ZFP37	-0.374444444	6.045396825	-3.27856278	0.001674033	0.160209067	-1.234602278	down		CRISPLD2	0.572750045	6.956105804	3.440258347	0.000927501	0.090452098	-0.749100492	up		DNAH5	-0.549060143	9.598950573	-4.512141665	1.70E-05	0.001355379	2.776748067	down
							SH2D2A	0.286481481	6.107777778	3.278295608	0.001675392	0.160209067	-1.235286038	up		PTPRC	0.598866811	4.558789208	3.531953083	0.000888763	0.089627247	-0.754045612	up		TMPO	0.479741041	8.498496932	4.51175026	1.70E-05	0.001355379	2.775332709	up
							ABCA8	0.615925926	4.38984127	3.278046936	0.001676658	0.160209067	-1.235922418	up		PPP1R1A	-0.547163398	9.366952038	-3.437647226	0.000935314	0.090452098	-0.756326501	down		FFAR4	-0.852736869	7.294824893	-4.509494685	1.71E-05	0.001355379	2.767177899	down
							JAZF1	-0.300185185	8.301746032	-3.277497483	0.001679458	0.160209067	-1.237328412	down		CNNM2	-0.276581565	7.436492126	-3.425794109	0.000971568	0.0918815	-0.789079116	down		CDK5R2	-0.702398658	11.13838882	-4.509405601	1.71E-05	0.001355379	2.766855878	down
							BYSL	0.285555556	7.767460317	3.276053459	0.001686839	0.160209067	-1.241022745	up		SMAD9	-0.351533838	6.777470833	-3.420278479	0.000988887	0.0918815	-0.804292139	down		L3MBTL3	0.45680282	7.477624515	4.506285419	1.73E-05	0.001364429	2.755579722	up
							MST1R	0.363703704	5.818253968	3.272774625	0.001703711	0.160209067	-1.249407022	up		TMEM108	-0.343729684	5.994771165	-3.419640341	0.000990909	0.0918815	-0.806051087	down		MNX1	-0.434157581	10.35355379	-4.494725968	1.82E-05	0.001419942	2.713849238	down
							RNF6	-0.304259259	8.030793651	-3.2644582	0.00174722	0.161718208	-1.270646923	down		FHL2	0.317991971	7.171350666	3.418156076	0.000995628	0.0918815	-0.810141366	up		CRELD1	-0.347819393	7.729472903	-4.491283623	1.84E-05	0.001423184	2.701435743	down
							EPHX2	-0.48962963	6.458571429	-3.263333403	0.001753184	0.161718208	-1.27351676	down		PLCXD3	-0.529956245	7.497322238	-3.407171535	0.001031217	0.092159068	-0.840372224	down		MTUS2	-0.675733365	6.951370942	-4.489478463	1.85E-05	0.001423184	2.694928627	down
							SCGN	-0.591111111	11.80555556	-3.262715722	0.001756468	0.161718208	-1.275092437	down		BMPR1B	0.350806947	5.282473518	3.404313254	0.001040672	0.092159068	-0.848227035	up		STEAP4	0.976308456	6.336156068	4.488924342	1.86E-05	0.001423184	2.692931515	up
							NSG1	-0.466666667	6.132222222	-3.260974285	0.001765756	0.161718208	-1.279533653	down		SERPINB8	0.336935545	7.421920785	3.402344357	0.001047232	0.092159068	-0.853634966	up		RYK	0.277019812	11.38148146	4.488102526	1.86E-05	0.001423184	2.689969903	up
							PHLDA1	0.368703704	8.905079365	3.259191335	0.001775313	0.161718208	-1.284079046	up		ELP4	-0.329819059	8.339046475	-3.397860058	0.00106232	0.092746467	-0.865943437	down		ADCYAP1	-0.955214127	9.439873	-4.487134925	1.87E-05	0.001423184	2.686483372	down
							SLC4A10	-0.646111111	7.80047619	-3.254669608	0.00179977	0.162545758	-1.295598876	down		ST18	-0.514870417	7.747821647	-3.393172671	0.00107831	0.093708659	-0.878796761	down		FAM50B	-0.315750828	8.410355583	-4.480433085	1.92E-05	0.001445416	2.662348444	down
							IL1RL2	0.312407407	5.028888889	3.252475652	0.00181175	0.162545758	-1.301184348	up		EPHB2	0.378864247	7.359249202	3.390860343	0.001086282	0.093968362	-0.885132673	up		PSEN2	-0.27269017	9.094193311	-4.474265521	1.97E-05	0.001455642	2.640158603	down
							FERMT1	0.554259259	5.603809524	3.252163979	0.001813458	0.162545758	-1.301977606	up		CACNA1A	-0.312676253	6.803737973	-3.387343926	0.001098511	0.094162329	-0.894761847	down		SCTR	-0.916115499	6.920009583	-4.473973225	1.97E-05	0.001455642	2.639107474	down
							PDPN	0.32537037	6.314444444	3.250756635	0.001821189	0.162545758	-1.305558874	up		BUB1	-0.343056925	4.54365115	-3.382253882	0.001116442	0.09460352	-0.908687297	down		BCAT2	-0.271346576	8.813721932	-4.473693527	1.97E-05	0.001455642	2.638101687	down
							PCOLCE2	0.312777778	4.134126984	3.242655301	0.0018663	0.16490626	-1.326153447	up		ARSJ	0.302913667	5.970536235	3.381616208	0.001118707	0.09460352	-0.910430787	up		REST	0.544552996	7.515159738	4.472988963	1.98E-05	0.001455642	2.635568286	up
							TMEM135	-0.301666667	7.525238095	-3.233752488	0.001917083	0.168550719	-1.348744331	down		ZNF233	-0.272247119	5.069268931	-3.375033942	0.001142349	0.095791244	-0.928413637	down		A1CF	-0.490698014	8.34409001	-4.471871833	1.99E-05	0.001455642	2.631551961	down
							CENPC	-0.333888889	6.69952381	-3.227993556	0.001950622	0.168584462	-1.363334614	down		SERPINE2	0.362633104	9.093198198	3.374868563	0.001142949	0.095791244	-0.928865126	up		FNIP2	0.313707481	12.09455194	4.467831041	2.02E-05	0.001466874	2.617029973	up
							SAMSN1	0.326666667	3.746666667	3.227261372	0.001954925	0.168584462	-1.365188309	up		EMP3	0.302146727	7.194920077	3.369394736	0.001162978	0.095791244	-0.943799732	up		BACH1	0.431922283	9.492705544	4.46670086	2.03E-05	0.001466874	2.612969828	up
							KIF3C	-0.303518519	6.992380952	-3.226968576	0.001956648	0.168584462	-1.365929507	down		SIDT1	-0.344702543	6.007304631	-3.367567945	0.001169735	0.095791244	-0.948779957	down		GPD1	-0.573946244	7.02314435	-4.46593246	2.03E-05	0.001466874	2.610209759	down
							MAFA	-0.320925926	7.561746032	-3.22101815	0.001991982	0.169412184	-1.38098258	down		CELF3	-0.338703005	7.675313517	-3.36723308	0.001170977	0.095791244	-0.949692657	down		INSYN1	-0.662366305	7.829267282	-4.456103344	2.11E-05	0.001508852	2.574931634	down
							ACSL5	0.763148148	7.139206349	3.219790598	0.001999346	0.169412184	-1.384085565	up		GGT5	0.312072353	7.197504414	3.365541451	0.001177274	0.095791244	-0.954302307	up		NSD2	0.358988368	9.558731524	4.448251945	2.18E-05	0.001543987	2.546788853	up
							ATP4A	0.419444444	6.064920635	3.216859908	0.002017029	0.169737779	-1.391490376	up		SCD5	-0.29247064	7.545764363	-3.357567997	0.001207384	0.096226007	-0.976007022	down		SERINC5	0.350872669	11.43540194	4.447617877	2.18E-05	0.001543987	2.544517517	up
							CYHR1	-0.285925926	6.993968254	-3.213914466	0.002034949	0.17001395	-1.398927719	down		VAV3	-0.334713418	6.690464845	-3.354470239	0.001219276	0.096226007	-0.984429353	down		TVP23C	-0.301477052	6.081526359	-4.440966038	2.24E-05	0.001572763	2.520702518	down
							PDE7B	0.295925926	5.73968254	3.213161838	0.002039552	0.17001395	-1.400827367	up		SPATS1	-0.335306376	5.525690937	-3.351444816	0.001230997	0.09657833	-0.992649528	down		DUSP26	-0.746381285	9.394009932	-4.440315617	2.25E-05	0.001572763	2.518375144	down
							MYC	0.467962963	8.634444444	3.205468028	0.002087169	0.171215179	-1.420228847	up		ADAMTS9	0.559293658	7.801889438	3.350611501	0.001234244	0.09657833	-0.994912718	up		CACNA2D2	-0.676149673	8.499866718	-4.432268227	2.32E-05	0.001608027	2.489598274	down
							ZHX3	-0.309444444	6.297460317	-3.205069931	0.002089661	0.171215179	-1.421231842	down		FBXL2	-0.375895241	6.847020991	-3.345725438	0.001253445	0.097089814	-1.008174436	down		C14orf132	-0.699138753	10.78022925	-4.425046353	2.38E-05	0.001640393	2.463802995	down
							HEATR1	0.298888889	8.112698413	3.204582456	0.002092716	0.171215179	-1.422459906	up		PTGS2	0.816207849	8.449727977	3.345023586	0.001256226	0.097089814	-1.010078234	up		MAP3K9-DT	-0.375424953	6.357358175	-4.424438468	2.39E-05	0.001640393	2.461633014	down
							HMGN5	-0.411296296	6.254761905	-3.198286909	0.002132552	0.17205276	-1.43830809	down		ANO6	0.367896573	8.542328401	3.343590527	0.001261923	0.097131996	-1.013964549	up		CABP7	-0.835543487	11.11039474	-4.421463436	2.42E-05	0.001644472	2.451015845	down
							KLF12	-0.338703704	6.239206349	-3.196672433	0.002142882	0.17205276	-1.442368795	down		SCAPER	-0.273945336	7.832778997	-3.339371519	0.001278835	0.098033612	-1.025398992	down		TLE4	0.318944825	10.10772645	4.420660832	2.43E-05	0.001644472	2.448152365	up
							PTPRN	-0.636851852	9.951428571	-3.195688941	0.002149198	0.17205276	-1.444841753	down		FKBP2	-0.267102829	8.99847382	-3.335253852	0.001295546	0.098912591	-1.036548569	down		CD320	-0.324288093	8.355557485	-4.420051201	2.43E-05	0.001644472	2.44597759	down
							HPGDS	0.342037037	3.37015873	3.192642474	0.002168872	0.17205276	-1.452498606	up		MMP10	0.866329886	7.933383229	3.330861063	0.0013136	0.098913611	-1.048431975	up		CYP27B1	0.941454877	7.079837767	4.41827614	2.45E-05	0.001647911	2.439646448	up
							SCN7A	0.357592593	3.621269841	3.186565822	0.002208621	0.17205276	-1.467756068	up		TMOD2	-0.329944743	7.984162628	-3.329143007	0.001320726	0.098913611	-1.053076544	down		EGOT	0.694476261	6.814844379	4.415237106	2.48E-05	0.001659533	2.428811016	up
							PER3	-0.424074074	6.702380952	-3.183394622	0.002229635	0.17205276	-1.475710308	down		MAFA	-0.272689978	7.526378172	-3.329125055	0.0013208	0.098913611	-1.053125064	down		KDSR	0.322250264	9.127300485	4.412970143	2.50E-05	0.001666257	2.420731586	up
							RRS1	0.392592593	7.425714286	3.180122098	0.002251516	0.17205276	-1.483912854	up		ABCA8	0.507311643	4.328774573	3.328888185	0.001321785	0.098913611	-1.053765276	up		TCF3	0.346373803	8.363292447	4.408613829	2.54E-05	0.001686684	2.40521352	up
							ADAM28	0.58962963	5.957936508	3.180100271	0.002251663	0.17205276	-1.483967545	up		NEXMIF	-0.394592356	6.874234102	-3.323094934	0.001346099	0.100334896	-1.069412803	down		SATB2	0.472503409	7.722115204	4.402733636	2.60E-05	0.001717518	2.384283357	up
							ANKRD36BP1	-0.293888889	4.020793651	-3.172720894	0.002301749	0.174536816	-1.502441969	down		ELK3	0.419487059	7.620935041	3.31593779	0.001376716	0.101252341	-1.088716502	up		NAP1L5	-0.7399534	9.002752194	-4.394628399	2.68E-05	0.00175788	2.355463977	down
							RPL3L	0.285185185	6.24	3.168502826	0.002330845	0.174536816	-1.512988394	up		SESN1	-0.294365489	8.313395172	-3.309577141	0.001404475	0.102262003	-1.105846222	down		EIF2AK1	-0.472429683	7.385543039	-4.393222549	2.70E-05	0.00175788	2.350468888	down
							TSPYL4	-0.273518519	7.444444444	-3.16539849	0.002352478	0.175413469	-1.520743828	down		TMEM132B	-0.310505161	4.834845492	-3.308617538	0.001408708	0.102262003	-1.108428402	down		PRR18	-0.779481922	6.469337942	-4.393127018	2.70E-05	0.00175788	2.350129499	down
							SYT13	-0.601111111	9.553015873	-3.163419708	0.002366366	0.175697173	-1.525684533	down		IL6	0.818515399	6.895148254	3.308345085	0.001409912	0.102262003	-1.109161442	up		RCC2	0.407161566	11.55667485	4.386725237	2.77E-05	0.001783317	2.327397412	up
							MAN1C1	-0.364814815	7.898253968	-3.160625182	0.002386109	0.175697173	-1.532658302	down		IGF1R	-0.343227637	8.160128715	-3.30402065	0.001429153	0.103260424	-1.120790428	down		IL1R1	0.443481533	10.69571821	4.385845746	2.78E-05	0.001783317	2.324276168	up
							UQCRH	-0.329444444	6.282380952	-3.15763033	0.002407439	0.175706593	-1.540127148	down		CNIH2	-0.600750444	8.580002828	-3.293618129	0.001476453	0.104482818	-1.148718178	down		LRRC75A	-0.441783586	6.478767369	-4.384050354	2.80E-05	0.001783811	2.317905766	down
							SREBF1	-0.264444444	7.432222222	-3.155275824	0.002424334	0.175706593	-1.545995518	down		CACNA1D	-0.376940333	7.699199544	-3.292998918	0.001479314	0.104482818	-1.150378526	down		SWI5	-0.267220461	10.03072116	-4.382656957	2.81E-05	0.001783811	2.312962927	down
							SH2D3A	0.288888889	6.264603175	3.147993168	0.002477295	0.176628549	-1.564127173	up		HSD17B13	0.305085086	3.712503467	3.289966732	0.001493402	0.104991814	-1.158505676	up		SPRED2	0.348833714	9.951519621	4.374858949	2.90E-05	0.001811006	2.285320343	up
							MAP1LC3A	-0.370740741	7.418888889	-3.147381336	0.002481793	0.176628549	-1.565649102	down		ANO5	-0.343179989	7.566022975	-3.289056238	0.001497656	0.104991814	-1.160944985	down		MAGEE2	-0.806538031	5.799327592	-4.372002755	2.93E-05	0.001822939	2.275203926	down
							NKX6-1	-0.465555556	7.891269841	-3.146442423	0.002488711	0.176628549	-1.567984233	down		PTGES	0.401501023	7.191950041	3.2862449	0.001510865	0.10503677	-1.168473701	up		ASB1	-0.287131949	10.13086402	-4.36489643	3.01E-05	0.001864247	2.250053189	down
							MRPS33	-0.27	7.844761905	-3.140331406	0.002534181	0.177645659	-1.583170597	down		KBTBD3	-0.420475522	6.244524428	-3.282001492	0.001531009	0.105446254	-1.179828441	down		SLC49A4	0.319955063	11.54848893	4.363914912	3.02E-05	0.001864247	2.246581567	up
							PJA2	-0.283333333	10.69063492	-3.138072019	0.002551188	0.177645659	-1.588780042	down		PXDC1	0.304748215	7.128190318	3.281773905	0.001532096	0.105446254	-1.180437122	up		FAM222A	-0.634043945	10.44649296	-4.35974465	3.07E-05	0.001877964	2.231837247	down
							PPL	-0.356666667	7.661269841	-3.133308074	0.002587398	0.178975124	-1.600598215	down		TMC7	0.354681678	6.224857113	3.27456266	0.001566932	0.107451632	-1.199707412	up		CREB5	0.807814296	8.197316097	4.357339555	3.10E-05	0.001887237	2.223338156	up
							TMPRSS3	0.507037037	6.396507937	3.131320435	0.002602648	0.178975124	-1.60552528	up		ALKAL2	0.290568365	7.290816203	3.273091722	0.001574128	0.107554009	-1.203634268	up		NEBL	-0.446026623	11.53485408	-4.352328753	3.16E-05	0.001907485	2.205641234	down
							PLCXD3	-0.639814815	7.567301587	-3.127004065	0.002636053	0.178975124	-1.616217255	down		RGS9	-0.516897964	8.405280712	-3.268473535	0.001596924	0.108717639	-1.215954596	down		ACTR3B	-0.363925591	8.129665107	-4.346621934	3.23E-05	0.001938231	2.185502924	down
							GJD2	-0.546296296	8.189365079	-3.122943009	0.002667849	0.178975124	-1.626267201	down		KIAA0040	0.351303482	6.426755243	3.266849234	0.001605015	0.108875415	-1.220284807	up		CMBL	-0.448081182	9.722056641	-4.345953478	3.24E-05	0.001938231	2.183145233	down
							AREG	0.717037037	7.805396825	3.122201991	0.002673689	0.178975124	-1.6281	up		SVEP1	0.389333853	4.859324654	3.260749704	0.001635742	0.110390988	-1.236531205	up		HSPA4L	-0.422755924	7.584432243	-4.342986898	3.28E-05	0.001952165	2.172684877	down
							ACSL4	0.380925926	9.174603175	3.11824764	0.002705057	0.179713432	-1.637875268	up		ADGRE5	0.337566639	6.908774709	3.25967823	0.001641196	0.110390988	-1.239382793	up		PRRG1	0.455080331	9.788316	4.339360621	3.32E-05	0.001971224	2.159904955	up
							PLAU	0.617222222	8.376507937	3.116899232	0.002715832	0.179753502	-1.641206548	up		C14orf132	-0.313692432	7.475259682	-3.258949026	0.001644918	0.110390988	-1.241323077	down		ZNF407-AS1	-0.340598526	9.206903777	-4.333113746	3.40E-05	0.002002209	2.137906356	down
							GNG7	-0.335740741	7.241111111	-3.113161559	0.002745909	0.181066058	-1.650435194	down		TSHZ1	-0.30164218	7.00726348	-3.256102807	0.001659521	0.110749463	-1.248893273	down		ALK	-0.73795912	5.785865476	-4.330043967	3.44E-05	0.002003947	2.127103898	down
							DDX25	-0.520925926	6.760952381	-3.111595307	0.002758605	0.181227007	-1.654300054	down		SMOC2	0.424558639	5.246744389	3.254724021	0.001666638	0.110749463	-1.25255871	up		AMZ2P1	-0.382779813	8.937489786	-4.329713622	3.45E-05	0.002003947	2.125941736	down
							GJA1	0.530925926	8.247142857	3.103436343	0.002825632	0.184260415	-1.674410477	up		PDZD2	-0.385868933	6.394678258	-3.254147077	0.001669625	0.110749463	-1.254092143	down		APCDD1L	-0.763742792	7.628262883	-4.329630378	3.45E-05	0.002003947	2.12564889	down
							EPHA2	0.378888889	7.141904762	3.099894762	0.002855198	0.185172542	-1.683128084	up		GNG7	-0.286680078	7.176987374	-3.249764925	0.001692475	0.110749463	-1.265732662	down		PPM1K	-0.51858049	11.75265012	-4.324968803	3.51E-05	0.002031737	2.109255957	down
							ZNF204P	-0.508888889	7.043968254	-3.094901085	0.002897377	0.186870235	-1.695407891	down		FBLN5	0.381359661	7.537681052	3.248353653	0.001699896	0.110749463	-1.269479001	up		RAC1	0.316241679	9.870234165	4.318768152	3.60E-05	0.002051026	2.087469303	up
							RAB39B	-0.455555556	7.144920635	-3.093022931	0.002913391	0.18691048	-1.700022727	down		SDR16C5	0.296229636	4.201628329	3.247743334	0.001703115	0.110749463	-1.271098766	up		FMNL2	0.421079505	11.52489641	4.317987552	3.61E-05	0.002051026	2.084728086	up
							SORL1	-0.552962963	8.541746032	-3.091825843	0.002923641	0.18691048	-1.702963057	down		FGF9	-0.393314481	5.660478635	-3.24499175	0.001717698	0.110932678	-1.278398557	down		GLT8D1	-0.318578162	10.61099974	-4.317394609	3.62E-05	0.002051026	2.08264609	down
							GPR183	0.46	4.566825397	3.091116419	0.002929731	0.18691048	-1.704705185	up		SPSB1	0.336739292	8.046502923	3.239663193	0.001746271	0.111163052	-1.29252177	up		ELAVL1	0.476841486	10.18378504	4.317181154	3.62E-05	0.002051026	2.081896631	up
							TPD52	-0.390925926	7.988412698	-3.086294029	0.002971445	0.187304753	-1.716539872	down		ICA1L	-0.312567361	6.169346408	-3.238567584	0.0017522	0.111163052	-1.295423506	down		ZNF132	-0.591813997	6.393658583	-4.313046468	3.68E-05	0.002074609	2.067384422	down
							NUDT7	-0.307962963	6.865079365	-3.085506793	0.002978307	0.187304753	-1.718470577	down		PLAU	0.507589523	8.345832656	3.234712966	0.001773213	0.111836973	-1.305626683	up		PLSCR4	0.438953201	10.08445785	4.311726133	3.69E-05	0.002074609	2.062752214	up
							MGLL	0.382222222	6.581269841	3.082759273	0.003002372	0.187411921	-1.725206118	up		GPD1	-0.367690655	6.919033654	-3.233328232	0.001780819	0.111851895	-1.309289856	down		NRIP1	0.333942066	11.10237921	4.308555013	3.74E-05	0.002080023	2.051630733	up
							APOD	1.002037037	8.115555556	3.079378498	0.003032232	0.187411921	-1.733488155	up		GRK3	-0.381245758	8.18368956	-3.23251285	0.001785312	0.111851895	-1.311446318	down		ZSWIM6	0.304915353	10.99057075	4.308294462	3.74E-05	0.002080023	2.050717198	up
							ACTL6B	-0.415925926	6.874285714	-3.078229139	0.003042447	0.187411921	-1.736302302	down		PPARD	0.309228439	7.503575546	3.230063951	0.001798871	0.111920366	-1.317920536	up		SV2A	-0.743507524	8.08647365	-4.307174038	3.76E-05	0.002080716	2.046789241	down
							BTBD3	-0.434074074	9.623174603	-3.077238595	0.003051276	0.187411921	-1.738726989	down		ACSL4	0.320034143	9.147742995	3.229104273	0.00180421	0.111920366	-1.320456659	up		TPBG	0.452896608	10.70894069	4.298115023	3.89E-05	0.002137268	2.015055938	up
							IPO4	0.290740741	7.680793651	3.076906006	0.003054246	0.187411921	-1.739540987	up		MEGF9	-0.263261775	8.437423171	-3.22716741	0.001815031	0.112222502	-1.325573455	down		NIM1K	-0.705215456	7.16736601	-4.296367579	3.92E-05	0.002143202	2.008939973	down
							SOBP	-0.270185185	6.549365079	-3.072769662	0.003091407	0.188127287	-1.749659201	down		ANKRD23	-0.271223921	6.311506009	-3.224404238	0.001830575	0.112813664	-1.332869207	down		CRMP1	-0.617863221	9.511672505	-4.295317325	3.93E-05	0.002143458	2.005264954	down
							ATRNL1	-0.578333333	7.982380952	-3.071218963	0.003105447	0.188127287	-1.753449949	down		ANXA2P1	0.306942709	7.942241776	3.21698673	0.001872918	0.113450133	-1.35243088	up		RIMBP2	-0.850358072	9.646550272	-4.288157324	4.04E-05	0.002192337	1.980227262	down
							CYP2U1	-0.456296296	7.435555556	-3.070884112	0.003108486	0.188127287	-1.754268325	down		IL22RA1	0.488249845	6.602450278	3.216974876	0.001872987	0.113450133	-1.352462117	up		ARMCX5	-0.429883881	6.823906913	-4.284129354	4.11E-05	0.00219843	1.966154482	down
							FAM102B	0.349074074	7.295238095	3.064494918	0.003167016	0.190074566	-1.769871172	up		TNIK	-0.266574818	7.574141968	-3.215563056	0.00188115	0.113450133	-1.356181572	down		ANKRD50	0.352830147	9.469910816	4.28317457	4.12E-05	0.00219843	1.962820017	up
							MIS18BP1	-0.334259259	5.733174603	-3.063073959	0.003180172	0.190074566	-1.773338057	down		KIF20A	-0.335215779	3.426621804	-3.215241292	0.001883015	0.113450133	-1.357029091	down		GGA2	-0.33300369	11.12060583	-4.282653246	4.13E-05	0.00219843	1.960999574	down
							TMOD1	-0.417222222	10.86761905	-3.057859807	0.003228885	0.191479409	-1.786049689	down		TAGLN3	-0.50169006	7.526882373	-3.213969864	0.001890401	0.113532441	-1.360377381	down		TGFBR2	0.483180273	10.06644644	4.274802371	4.26E-05	0.002246269	1.93360298	up
							CLVS2	-0.291111111	4.367301587	-3.047523325	0.003327517	0.196012917	-1.811202724	down		CASR	-0.50909997	8.941312209	-3.208452221	0.001922772	0.114768571	-1.3748965	down		PEG3	-0.57906044	10.6302811	-4.265819769	4.40E-05	0.002291913	1.902299397	down
							ARHGAP6	0.269259259	4.92031746	3.043914926	0.003362604	0.196745037	-1.819968938	up		PDE4DIP	-0.337460413	9.331299839	-3.20838734	0.001923156	0.114768571	-1.375067118	down		NEXMIF	-0.581753552	6.142600369	-4.26206928	4.47E-05	0.002316272	1.889242661	down
							RCBTB1	-0.325925926	8.506031746	-3.038420117	0.003416697	0.196745037	-1.833303488	down		CHST9	-0.473333969	7.979182221	-3.206542505	0.001934096	0.114790626	-1.379917358	down		SEZ6L	-0.732310967	8.088033951	-4.25803797	4.54E-05	0.002334791	1.875217093	down
							PHYHIPL	-0.380925926	7.086507937	-3.037473776	0.003426095	0.196745037	-1.835598257	down		EPHA2	0.336146833	7.114248852	3.193676452	0.00201203	0.11678796	-1.413685011	up		FBXO16	-0.362474474	8.352304777	-4.243899285	4.79E-05	0.002445717	1.826098626	down
							DHRS2	-0.531851852	7.65031746	-3.037167433	0.003429142	0.196745037	-1.836340994	down		ATP6V0A1	-0.296555224	10.15356532	-3.192252241	0.002020835	0.11678796	-1.417416641	down		RCAN2	-0.475668883	11.74339361	-4.239914359	4.86E-05	0.002461822	1.812275153	down
							PRELP	0.343333333	5.962380952	3.036828676	0.003432515	0.196745037	-1.837162255	up		SNORD115-24	-0.372539069	6.104518425	-3.191311459	0.002026671	0.11678796	-1.419880935	down		LINC00643	-0.807158364	9.316187126	-4.239301445	4.87E-05	0.002461822	1.810149787	down
							PPM1L	-0.388148148	7.23047619	-3.036388246	0.003436904	0.196745037	-1.838229904	down		MRTO4	0.271987107	8.100769706	3.18749502	0.002050508	0.117177189	-1.429872127	up		PDRG1	-0.26725231	8.33595034	-4.237879258	4.90E-05	0.002466239	1.805218966	down
							SCRN3	-0.315185185	6.814603175	-3.036063557	0.003440144	0.196745037	-1.839016914	down		SLC38A5	0.484307702	6.669825023	3.183004051	0.002078893	0.118440382	-1.441617642	up		RUNDC3A	-0.632022232	8.134618922	-4.234801552	4.95E-05	0.002477375	1.794552263	down
							SYT7	-0.497777778	8.596666667	-3.032829978	0.003472559	0.197027654	-1.846851403	down		RASD2	0.352210674	5.97639159	3.175747204	0.002125538	0.120010157	-1.460570491	up		LOC646903	-0.87015337	6.299691379	-4.233583418	4.98E-05	0.002479987	1.790331937	down
							SVIP	-0.332222222	8.85031746	-3.032534532	0.003475535	0.197027654	-1.847566923	down		MAN1C1	-0.296959533	7.837725808	-3.173531649	0.002139972	0.120464477	-1.466350382	down		NRSN2	-0.410109357	7.884974748	-4.2298107	5.05E-05	0.002496895	1.777266366	down
							NAP1L3	-0.531481481	7.783333333	-3.030562439	0.00349546	0.197027654	-1.852341694	down		B3GALNT1	-0.275201177	7.128574055	-3.160541723	0.002226462	0.124002205	-1.500176767	down		ERBIN	0.281513484	10.36884177	4.227925121	5.09E-05	0.002496895	1.770739305	up
							ATL1	-0.294259259	7.071111111	-3.029489532	0.003506345	0.197027654	-1.854938434	down		NPC1L1	-0.332367691	6.695192786	-3.16015	0.00222912	0.124002205	-1.501195199	down		RGS9	-0.7548094	10.22856914	-4.226521142	5.11E-05	0.002496895	1.765880641	down
							DENND2A	-0.277407407	6.081111111	-3.029375062	0.003507508	0.197027654	-1.855215444	down		APOD	0.823307699	8.1510824	3.156805973	0.002251933	0.124536524	-1.509885366	up		SESN1	-0.456310089	9.721651699	-4.221970833	5.20E-05	0.002519783	1.750141341	down
							MEDAG	0.879259259	6.893015873	3.028635067	0.003515036	0.197027654	-1.857006003	up		CEMIP	0.628573346	6.127709181	3.1528732	0.002279041	0.125300762	-1.520096582	up		RAB15	-0.341638719	8.561929932	-4.215314116	5.33E-05	0.002575136	1.727137244	down
							RORC	-0.29462963	7.064761905	-3.027051164	0.0035312	0.197027654	-1.860837485	down		SRPX	0.295640849	6.079720053	3.147956716	0.002313359	0.126360847	-1.53284835	up		KCNN2	0.626983743	5.879579505	4.213100142	5.38E-05	0.002587858	1.719491832	up
							SVOP	-0.574814815	7.227142857	-3.025804976	0.003543966	0.197027654	-1.863851004	down		IL13RA2	0.540291098	5.770013531	3.147236683	0.002318425	0.126360847	-1.534714612	up		TAMALIN	-0.358471092	8.006844515	-4.209883441	5.44E-05	0.002610538	1.708388715	down
							CNNM2	-0.305925926	7.43	-3.02322959	0.003570484	0.197027654	-1.870075909	down		VAT1L	-0.440153933	8.110374769	-3.144968237	0.002334453	0.126594625	-1.540592105	down		SCG2	-0.484487212	12.72258631	-4.2085181	5.47E-05	0.002615083	1.703677732	down
							EDN3	-0.582777778	7.91952381	-3.023002367	0.003572833	0.197027654	-1.870624939	down		HSPA4L	-0.317391543	8.406219607	-3.144730351	0.00233614	0.126594625	-1.541208277	down		MAGEL2	-0.681095927	8.047904136	-4.205706716	5.53E-05	0.002634008	1.693980659	down
							C1orf127	-0.38462963	6.69968254	-3.020271329	0.003601173	0.197027654	-1.877221479	down		AHI1	-0.325756325	7.934897386	-3.141748177	0.002357383	0.126681494	-1.548929675	down		ELAVL4	-0.774816736	9.488847903	-4.20176677	5.61E-05	0.002664413	1.680398504	down
							KCNG3	-0.366296296	6.506190476	-3.017469788	0.003630462	0.197187889	-1.883983791	down		CTPS1	0.267885859	7.646404824	3.14084309	0.002363866	0.126681494	-1.55127201	up		FAM171A1	0.306676992	11.74025291	4.199611446	5.66E-05	0.002668912	1.672972211	up
							MARK1	-0.359074074	7.51	-3.016792461	0.003637576	0.197187889	-1.885618022	down		MICU3	-0.275378162	6.282803334	-3.139471803	0.00237372	0.126681494	-1.554819877	down		ETFRF1	-0.294043229	10.60804672	-4.199528922	5.66E-05	0.002668912	1.672687925	down
							FMN2	-0.453703704	7.06	-3.013254296	0.003674951	0.197999201	-1.894150433	down		PFN2	-0.356995546	9.98104554	-3.138846839	0.002378224	0.126681494	-1.556436424	down		SMIM5	-0.531265429	7.585954379	-4.194449045	5.77E-05	0.002708475	1.655195642	down
							RCAN1	0.288148148	7.998571429	3.006337595	0.003749048	0.19956886	-1.910809151	up		IL11	0.550106363	8.347952248	3.138795523	0.002378594	0.126681494	-1.556569149	up		STAMBPL1	-0.470591514	6.646271845	-4.193847018	5.78E-05	0.002708475	1.65312357	down
							A2M	0.521851852	8.398253968	3.005421154	0.003758969	0.19956886	-1.913014278	up		ACOT9	0.26899648	7.766017754	3.137422791	0.002388515	0.126681494	-1.560118991	up		ARL3	-0.296074949	10.66740134	-4.192372973	5.82E-05	0.002714486	1.648051042	down
							CACNA1D	-0.453518519	7.698730159	-3.005275396	0.003760549	0.19956886	-1.913364953	down		RCL1	0.306749244	7.742030413	3.133119274	0.00241987	0.126681494	-1.571240084	up		USH1C	-0.534006016	8.309794631	-4.189936048	5.87E-05	0.002730424	1.639667743	down
							TUBA1C	0.408888889	9.44952381	3.00363227	0.003778406	0.199916123	-1.917317243	up		NOB1	0.269070102	7.791684255	3.130585729	0.002438508	0.126681494	-1.577781798	up		OTUD1	0.322091028	11.64551961	4.18526851	5.97E-05	0.0027605	1.623620367	up
							GNAO1	-0.50962963	8.165714286	-3.001720864	0.003799276	0.200072468	-1.921912847	down		IGF2	-0.531423426	6.985229585	-3.128894048	0.002451027	0.126873927	-1.582147542	down		NEDD4	0.433464957	7.48291565	4.183998319	6.00E-05	0.002764606	1.619255507	up
							PLEK2	0.406296296	7.25952381	3.00128931	0.003804003	0.200072468	-1.922950138	up		TMEM232	-0.367403661	6.989212647	-3.126922828	0.002465691	0.127043708	-1.587232422	down		CARMIL2	-0.389760531	6.24044901	-4.180565148	6.08E-05	0.002779737	1.607462443	down
							FKBP2	-0.297037037	9.044603175	-2.998516655	0.003834504	0.200432421	-1.929611934	down		MMP3	0.811909317	8.129280472	3.124804341	0.002481541	0.127165492	-1.592694463	up		RASD1	-0.653963016	9.334897641	-4.17874782	6.12E-05	0.002779737	1.601222591	down
							MAGEH1	-0.307592593	7.979206349	-2.99789831	0.003841337	0.200432421	-1.931097003	down		PAQR5	0.409633987	6.573198272	3.121993215	0.00250272	0.127869154	-1.599937954	up		TRABD2B	0.506552719	6.091085466	4.177195091	6.16E-05	0.00278138	1.595892749	up
							IL22RA1	0.596666667	6.658571429	2.997247663	0.003848539	0.200432421	-1.932659407	up		RASGRF1	-0.49567184	7.64457659	-3.120292592	0.002515614	0.127869154	-1.60431757	down		SAMD3	-0.700752022	8.639797981	-4.175489447	6.20E-05	0.002790272	1.590039611	down
							ZNF345	-0.283148148	4.722698413	-2.996555532	0.003856215	0.200432421	-1.934321155	down		PDE8B	-0.443227653	7.543982374	-3.117253281	0.002538813	0.128356392	-1.612140175	down		RBP4	-0.776158515	11.78533049	-4.174436418	6.22E-05	0.002790284	1.586426837	down
							TMEM92	0.294814815	6.897301587	2.989887798	0.003930886	0.201352535	-1.950315388	up		LYAR	0.293501517	7.089391059	3.114663754	0.002558735	0.12857205	-1.618800522	up		SAV1	0.459594658	10.7121321	4.173642372	6.24E-05	0.002790284	1.583703016	up
							STXBP5L	-0.526111111	6.436507937	-2.986674674	0.003967348	0.201608955	-1.958013523	down		MDH1B	-0.295561975	4.315934113	-3.113162734	0.00257035	0.12857205	-1.622659258	down		SYNGR4	-0.828795169	8.525275097	-4.172653891	6.26E-05	0.002790284	1.580312727	down
							SLC4A8	-0.506851852	6.733333333	-2.982279117	0.004017736	0.201608955	-1.968534725	down		VSIG1	0.659488631	4.952535073	3.10964903	0.002597731	0.129597915	-1.631686523	up		HCN4	-0.57582804	6.476400913	-4.172087763	6.28E-05	0.002790284	1.578371274	down
							PFN2	-0.450185185	9.988095238	-2.979722682	0.004047314	0.201608955	-1.974648559	down		ZMYND12	-0.270223777	5.541814063	-3.104596027	0.002637584	0.130488825	-1.644654813	down		GRIA4	-0.979679817	6.620895602	-4.169692869	6.33E-05	0.00280659	1.570160384	down
							ELAVL4	-0.570740741	6.474761905	-2.978227589	0.004064706	0.201608955	-1.978222357	down		VN1R1	-0.274051311	3.876447481	-3.09813327	0.002689385	0.130488825	-1.661217623	down		SOX4	0.450670484	9.871940117	4.168665941	6.36E-05	0.002808547	1.56664057	up
							NPTX2	-0.590185185	10.64587302	-2.975138609	0.004100859	0.201608955	-1.985601916	down		AACS	-0.269359955	7.992577123	-3.09788413	0.002691401	0.130488825	-1.661855592	down		TANC1	0.438636795	9.766488262	4.166190323	6.42E-05	0.002818786	1.558157841	up
							HMGCLL1	-0.491666667	8.015873016	-2.973826816	0.004116302	0.201608955	-1.988734078	down		TUBB4B	0.299686192	10.46180403	3.097330406	0.002695886	0.130488825	-1.663273361	up		SYP	-0.700127918	8.941652845	-4.163949917	6.47E-05	0.002818786	1.550484111	down
							KLHDC8A	-0.27	6.35031746	-2.973540231	0.004119684	0.201608955	-1.989418219	down		DCN	0.563137337	8.047589534	3.096426206	0.002703225	0.130488825	-1.665588084	up		NCKAP5	-0.737310045	6.729904922	-4.162675784	6.50E-05	0.002818786	1.546121299	down
							BEX2	-0.358518519	7.765079365	-2.97259005	0.004130912	0.201608955	-1.991686163	down		MEIS2	-0.347855002	8.771448519	-3.095803601	0.002708289	0.130488825	-1.66718163	down		KNDC1	-0.623957934	7.981859845	-4.162304377	6.51E-05	0.002818786	1.544849725	down
							RGL1	-0.34537037	7.888253968	-2.970807253	0.004152056	0.201608955	-1.99594	down		ZNF204P	-0.411738503	7.025756341	-3.094943472	0.0027153	0.130488825	-1.669382712	down		TGIF1	0.683913547	9.199146631	4.162254561	6.51E-05	0.002818786	1.544679176	up
							C14orf93	-0.272777778	6.881587302	-2.970304888	0.004158032	0.201608955	-1.997138325	down		DNAJC28	-0.270722741	5.178833508	-3.094921413	0.00271548	0.130488825	-1.669439153	down		ANO6	0.455076065	9.783755689	4.162149302	6.52E-05	0.002818786	1.544318822	up
							SLC26A4	0.307592593	4.541904762	2.969798863	0.00416406	0.201608955	-1.998345232	up		TAF4B	0.283554411	4.361166326	3.092358998	0.002736467	0.130643793	-1.675993587	up		LRRC10B	-0.848028244	8.575410165	-4.161877212	6.52E-05	0.002818786	1.543387351	down
							FAM229B	-0.332407407	6.402698413	-2.967469637	0.004191911	0.202272868	-2.003898644	down		DPT	0.640700667	6.387956616	3.089889409	0.002756837	0.130953231	-1.682306636	up		TMEM87B	0.385742794	10.96769049	4.157847475	6.62E-05	0.002842985	1.529596969	up
							UCN3	-0.492962963	7.211428571	-2.964635623	0.00422603	0.20294132	-2.010651247	down		DIO2	0.375520828	4.521173879	3.076443171	0.002870243	0.134910635	-1.716611455	up		RAB6B	-0.41403817	6.079922408	-4.156981871	6.64E-05	0.002842985	1.526635961	down
							WNT4	-0.40462963	8.417936508	-2.956489742	0.004325541	0.203101082	-2.030033883	down		SQOR	0.265304408	8.006430542	3.072964839	0.002900278	0.135379802	-1.725466836	up		MYL7	-0.376536128	6.320377534	-4.156325513	6.66E-05	0.002842985	1.524391014	down
							TTC30B	-0.275185185	5.958095238	-2.956477765	0.004325689	0.203101082	-2.030062352	down		PTPRN	-0.473481857	9.958595212	-3.069516436	0.002930343	0.135589074	-1.734238404	down		BDH1	-0.367167322	6.788063796	-4.15302535	6.74E-05	0.002869614	1.513107217	down
							URB2	0.272407407	6.768730159	2.955650321	0.004335918	0.203101082	-2.032028992	up		SEPTIN9	0.285090014	7.605760344	3.066603579	0.002955964	0.135589074	-1.741641813	up		TCIM	0.529863384	11.20831256	4.151860475	6.77E-05	0.002872493	1.509125818	up
							DCN	0.677037037	8.010793651	2.955236357	0.004341044	0.203101082	-2.033012735	up		NEK1	-0.272688142	7.855782579	-3.066128048	0.002960166	0.135589074	-1.742849922	down		SVIP	-0.337617423	9.642940165	-4.150555984	6.81E-05	0.002872493	1.504668159	down
							DOK5	0.500740741	5.526349206	2.955043934	0.004343428	0.203101082	-2.033469974	up		DOCK10	-0.411500073	6.722494753	-3.062440426	0.002992944	0.136117346	-1.752213602	down		CCDC117	0.349742374	11.04104026	4.150334356	6.81E-05	0.002872493	1.503910917	up
							BMX	0.497222222	4.611587302	2.954692262	0.00434779	0.203101082	-2.034305565	up		SAMD3	-0.403111217	6.511241426	-3.060124102	0.003013705	0.136616445	-1.758090809	down		SYNC	0.380430145	8.231610816	4.14949801	6.83E-05	0.00287285	1.501053613	up
							WDR4	0.304814815	6.89984127	2.954514928	0.00434999	0.203101082	-2.034726893	up		PLXNC1	-0.369884598	7.086732812	-3.051422809	0.003092895	0.137745487	-1.78013791	down		FARP1	0.362573721	10.73859513	4.14855304	6.86E-05	0.002874401	1.497825689	up
							REG3G	0.850555556	6.800952381	2.953744491	0.004359564	0.203101082	-2.036557153	up		ACSL5	0.573171495	7.065008031	3.050181316	0.00310435	0.137745487	-1.783279616	up		GNG7	-0.440632242	7.665137146	-4.145765519	6.93E-05	0.0028857	1.488306794	down
							OGN	0.582222222	4.04984127	2.952611596	0.004373676	0.203101082	-2.039247833	up		SCGN	-0.430568397	11.79106605	-3.045780924	0.00314527	0.138907499	-1.794407229	down		SEPTIN8	0.271344265	9.318682689	4.145270639	6.94E-05	0.0028857	1.486617337	up
							TTC7B	-0.354259259	7.851428571	-2.952204028	0.004378764	0.203101082	-2.040215639	down		IL24	0.680028375	6.409268978	3.044637725	0.003155983	0.13905095	-1.797296091	up		RFX6	-0.735076018	11.51708979	-4.145115871	6.95E-05	0.0028857	1.486089006	down
							BHLHE41	-0.310925926	8.086507937	-2.948770067	0.004421846	0.204028381	-2.048365955	down		CXCL12	0.54970838	7.396206664	3.039288174	0.003206563	0.13905095	-1.81080324	up		MIR7-3HG	-0.739676315	11.20815349	-4.143883822	6.98E-05	0.002890457	1.481883672	down
							CRYL1	-0.288518519	8.142857143	-2.942473626	0.004501864	0.205729016	-2.063291936	down		RBP4	-0.499306279	10.00308356	-3.034796988	0.003249607	0.140299222	-1.822128883	down		CTNNA2	-0.724458501	8.261808262	-4.140182494	7.08E-05	0.002922105	1.469255262	down
							G6PC2	-0.734814815	11.44206349	-2.942416319	0.004502599	0.205729016	-2.063427676	down		RAB34	0.321470058	6.295913271	3.072960902	0.003405841	0.141469937	-1.822830732	up		WSCD2	-0.92030689	8.449693699	-4.138231836	7.13E-05	0.00293119	1.462603084	down
							MPZL2	0.483518519	7.682222222	2.937718981	0.004563176	0.205729016	-2.074547331	up		CTSE	0.517389315	8.546586855	3.032202424	0.003274718	0.140299222	-1.828665802	up		LMO1	-0.621196996	7.817708049	-4.137778784	7.14E-05	0.00293119	1.461058389	down
							RPH3AL	-0.276111111	7.345555556	-2.936642511	0.004577164	0.205729016	-2.077093718	down		KCNJ11	-0.320101636	6.663313273	-3.031528651	0.003281268	0.140299222	-1.830362643	down		CHAMP1	0.283854369	8.317321117	4.136694591	7.17E-05	0.002934486	1.457362288	up
							CEACAM6	0.973518519	10.28777778	2.935724524	0.004589124	0.205729016	-2.079264666	up		ACVR1C	-0.468040856	7.868010564	-3.025352644	0.00334188	0.140672244	-1.845902759	down		MAP6D1	-0.495692826	6.997151922	-4.132874092	7.27E-05	0.002948247	1.444343326	down
							UTP25	0.269259259	6.993650794	2.934155056	0.004609639	0.205729016	-2.082975134	up		IL18R1	0.325354314	4.200506507	3.021870683	0.003376508	0.140755343	-1.854653246	up		UNC5D	-0.984033503	7.485675233	-4.131417908	7.31E-05	0.002948247	1.439383374	down
							LYVE1	0.44462963	4.585555556	2.932935239	0.004625642	0.205729016	-2.085857956	up		CACNA2D2	-0.385100064	7.345297595	-3.021483663	0.003380377	0.140755343	-1.85562538	down		ARHGAP21	0.297065311	9.808827039	4.131262478	7.31E-05	0.002948247	1.43885403	up
							SPAG6	-0.568703704	6.323015873	-2.932360663	0.004633198	0.205729016	-2.087215554	down		CD200	-0.440530894	8.65971828	-3.015746651	0.00343822	0.141821066	-1.870024497	down		C12orf73	-0.279519763	8.732460602	-4.130061961	7.35E-05	0.002948247	1.434765949	down
							SLC25A34	-0.355	6.864285714	-2.932057409	0.004637191	0.205729016	-2.087931999	down		MTURN	-0.270476795	7.253262237	-3.014421379	0.003451712	0.141821066	-1.873347725	down		PIP	1.026195679	5.755974184	4.130004907	7.35E-05	0.002948247	1.434571684	up
							TBXAS1	0.294814815	6.45952381	2.931144727	0.004649226	0.205729016	-2.090087896	up		SIK2	-0.267112081	8.716902122	-3.011637988	0.003480208	0.142055751	-1.8803236	down		CDH3	0.673040742	8.587033194	4.128437859	7.39E-05	0.002948247	1.429236776	up
							GIT1	-0.265740741	7.853333333	-2.930226655	0.004661361	0.205729016	-2.092256023	down		CLTRN	-0.410191689	8.205614197	-3.007995233	0.003517831	0.142665082	-1.889445681	down		CLGN	-0.591160055	10.08407953	-4.127872056	7.41E-05	0.002948247	1.427310886	down
							SPIRE1	-0.31037037	8.259365079	-2.930044466	0.004663773	0.205729016	-2.092686221	down		ARHGEF9	-0.354343061	7.759749505	-2.998870982	0.003613731	0.145614823	-1.912256598	down		VWA5B2	-0.562598917	7.815056534	-4.125922327	7.46E-05	0.002948247	1.420675798	down
							FUT2	0.53537037	6.435555556	2.926034864	0.004717144	0.205729016	-2.102148967	up		IL33	0.6914315	6.23933693	2.995777197	0.003646794	0.14608982	-1.919978887	up		TMED3	-0.283005883	11.08040039	-4.125372435	7.48E-05	0.002948247	1.418804867	down
							PEPD	-0.304814815	9.54015873	-2.92495815	0.004731572	0.205729016	-2.104688391	down		NT5E	0.484849768	7.297777695	2.991469556	0.003693296	0.146937093	-1.930720679	up		LINC00473	-0.846750658	6.460477777	-4.124696795	7.50E-05	0.002948247	1.416506341	down
							PTGS2	0.891296296	8.338253968	2.923804917	0.004747071	0.205729016	-2.107407512	up		CAPN13	-0.494304423	7.241659173	-2.988781735	0.00372259	0.147097073	-1.937417073	down		TMEM74B	-0.472393585	6.522463757	-4.123037549	7.54E-05	0.00294862	1.410862712	down
							RAB15	-0.276481481	6.596984127	-2.91930848	0.00480795	0.205729016	-2.11800169	down		FAM135A	-0.285586693	8.676133916	-2.9878039	0.0037333	0.147097073	-1.939852069	down		SLC45A3	-0.501880132	6.97713967	-4.122727012	7.55E-05	0.00294862	1.409806652	down
							TGFBR3	-0.477407407	9.058095238	-2.914624628	0.004872134	0.207215825	-2.12902451	down		ACADSB	-0.26677933	7.495416657	-2.984788616	0.003766507	0.147097073	-1.94735678	down		ZHX3	-0.2960473	6.574302107	-4.120946288	7.60E-05	0.00294862	1.403751938	down
							NMNAT2	-0.455555556	7.682698413	-2.912631257	0.004899689	0.207215825	-2.133711634	down		MSN	0.351148893	10.45910941	2.980057762	0.003819158	0.148498321	-1.959119413	up		PLCB4	-0.722864808	9.998581709	-4.120361175	7.62E-05	0.00294862	1.401762875	down
							CENPU	-0.312962963	4.499365079	-2.911668421	0.004913051	0.207215825	-2.135974746	down		SYT4	-0.403929023	10.38939557	-2.97858125	0.00383573	0.14856251	-1.962787574	down		HMGCLL1	-0.715291125	6.983370534	-4.120248031	7.62E-05	0.00294862	1.401378269	down
							TGFA	0.503148148	7.768730159	2.908989764	0.0049504	0.207221394	-2.142267895	up		CTNNA2	-0.405146102	6.888321995	-2.977506288	0.003847837	0.14856251	-1.965457251	down		TTC9	0.546137305	8.624001417	4.119780184	7.64E-05	0.00294862	1.399788018	up
							DNAJC6	-0.362407407	7.001746032	-2.907264862	0.00497459	0.207221394	-2.146318031	down		ANTXR2	0.297056936	6.841940827	2.974764425	0.003878877	0.14856251	-1.972263275	up		TEAD2	0.539337323	9.48380835	4.119441068	7.64E-05	0.00294862	1.398635417	up
							DGKE	-0.298888889	6.342857143	-2.906628759	0.004983539	0.207221394	-2.147811171	down		H2BC12	0.382133792	8.52172013	2.974724837	0.003879327	0.14856251	-1.972361505	up		CDKN2B	0.413841933	11.13953326	4.118562839	7.67E-05	0.00295016	1.395650761	up
							MICU3	-0.312407407	6.363333333	-2.901595715	0.005054866	0.207971138	-2.159616748	down		PLA2G4A	0.438086334	6.625266852	2.974328547	0.003883833	0.14856251	-1.973344784	up		RAB39B	-0.65255024	8.948891	-4.11210184	7.86E-05	0.00300486	1.373706915	down
							TUBB4B	0.321851852	10.5352381	2.901349234	0.005058384	0.207971138	-2.160194505	up		SORL1	-0.43552253	8.556629461	-2.970607712	0.003926377	0.149751618	-1.982571958	down		LINC01146	-1.002702567	6.776389437	-4.111427345	7.88E-05	0.00300486	1.371417491	down
							RAPH1	-0.320555556	7.091428571	-2.899865501	0.005079604	0.207971138	-2.163671626	down		ZMYM3	-0.272031822	6.652501103	-2.969533246	0.003938742	0.149751618	-1.985234803	down		CRELD2	-0.320469987	10.67623143	-4.110667868	7.90E-05	0.00300518	1.368839936	down
							NOP16	0.28962963	7.355079365	2.899366365	0.005086761	0.207971138	-2.164841049	up		ETS2	0.314763771	9.419839635	2.968031913	0.003956081	0.149784104	-1.98895429	up		JAKMIP1	-0.692681285	7.400797757	-4.104065687	8.10E-05	0.003068698	1.346447252	down
							MAML3	-0.282037037	7.226190476	-2.898179448	0.005103818	0.207971138	-2.167621266	down		DENND2C	0.341588004	6.090956693	2.965072419	0.003990466	0.149784104	-1.996281986	up		ARHGEF9	-0.380936428	8.728684233	-4.10358509	8.11E-05	0.003068698	1.3448182	down
							TMEM63C	-0.519259259	7.586190476	-2.896294029	0.005131022	0.207971138	-2.172035889	down		SEMA6D	-0.313993005	7.235630835	-2.962602633	0.004019373	0.149784104	-2.002392774	down		KLHDC8A	-0.725434542	8.034778204	-4.102863318	8.13E-05	0.003068698	1.342371903	down
							FBLN1	0.392777778	6.173333333	2.89273069	0.005182801	0.208435967	-2.180373408	up		TGIF1	0.314033519	9.281305693	2.961197699	0.004035903	0.149784104	-2.005867106	up		RTL5	-0.654017555	9.006063592	-4.102073972	8.16E-05	0.003069444	1.33969693	down
							ENPEP	0.568518519	5.503809524	2.892260569	0.005189669	0.208435967	-2.181472823	up		TNFRSF10D	0.338379247	8.283502572	2.960292072	0.004046591	0.149784104	-2.00810599	up		NPR2	-0.504382811	7.931570427	-4.097238986	8.30E-05	0.003100457	1.323319839	down
							DOCK5	0.470185185	6.121428571	2.888007914	0.005252173	0.209510397	-2.191411917	up		MT1A	0.271751577	7.389087872	2.95993651	0.004050795	0.149784104	-2.008984859	up		CRNDE	0.709498834	8.474021223	4.097207421	8.30E-05	0.003100457	1.323212967	up
							STX1A	-0.357777778	8.047777778	-2.88781769	0.005254985	0.209510397	-2.191856243	down		NABP1	0.42493942	6.814069041	2.956037392	0.004097158	0.150906658	-2.018617175	up		LINC02035	0.267737049	10.6873266	4.09398026	8.40E-05	0.003117198	1.312289579	up
							SLC7A11	0.420925926	9.909206349	2.884340156	0.005306639	0.210004106	-2.199975201	up		SPHK1	0.286962697	7.159223222	2.952838146	0.004135565	0.151728579	-2.026513087	up		TERF2IP	-0.314865251	11.56911068	-4.0924631	8.45E-05	0.00312226	1.307156361	down
							CYP19A1	0.322592593	3.79015873	2.883442398	0.00532005	0.210004106	-2.202069991	up		SCD	-0.404171989	10.25065967	-2.951130879	0.004156197	0.152189443	-2.030723963	down		IFNLR1	0.392587529	9.338276583	4.08941068	8.55E-05	0.003141255	1.29683277	up
							SIK2	-0.309444444	8.743015873	-2.883033379	0.005326171	0.210004106	-2.203024218	down		GPR183	0.368859	4.590846859	2.946841318	0.004208455	0.153136112	-2.041295466	up		IRX3	0.72379761	7.434153612	4.083888304	8.72E-05	0.003189513	1.278169423	up
							SLC46A3	-0.345185185	7.511428571	-2.882595321	0.005332733	0.210004106	-2.204046076	down		STXBP5L	-0.405774401	6.445743512	-2.945823352	0.004220946	0.153136112	-2.043802439	down		WDR17	-0.613256803	6.706829078	-4.079060103	8.88E-05	0.003238156	1.261866768	down
							KCNJ11	-0.363518519	6.574920635	-2.880038937	0.005371177	0.210675727	-2.210007036	down		SALL2	-0.271549424	6.324758686	-2.942786095	0.004258417	0.153136112	-2.051278323	down		TMEM200A	-0.641898132	10.78910111	-4.078023853	8.92E-05	0.003238156	1.258369606	down
							BARD1	0.340555556	6.013650794	2.879608929	0.005377668	0.210675727	-2.211009337	up		THBS2	0.516538693	8.632683739	2.942703736	0.004259437	0.153136112	-2.051480955	up		TSPYL2	-0.391543811	9.910688019	-4.077511719	8.93E-05	0.003238156	1.256641475	down
							PID1	0.297407407	5.617301587	2.877638305	0.005407511	0.210675727	-2.215601195	up		LAMB3	0.41967492	7.937697642	2.942229263	0.00426532	0.153136112	-2.052648247	up		CPLX2	-0.629309376	8.216353233	-4.0740752	9.05E-05	0.003264968	1.24504938	down
							IGSF11	-0.306666667	6.700634921	-2.872813647	0.005481222	0.210850772	-2.226833408	down		ITGA2	0.451022483	10.06239946	2.939513467	0.004299135	0.153257268	-2.05932675	up		AP3B2	-0.585901379	7.766935379	-4.071247182	9.14E-05	0.003286835	1.235515095	down
							LCORL	-0.292962963	6.992222222	-2.872136516	0.005491641	0.210850772	-2.22840869	down		MAP3K20	0.36180811	6.839061855	2.932896662	0.004382564	0.154806983	-2.075577999	up		ITGB8	0.396556393	9.859131417	4.07088214	9.16E-05	0.003286835	1.234284749	up
							SFRP1	0.411111111	6.398730159	2.872123336	0.005491844	0.210850772	-2.22843935	up		MYH10	-0.43161919	8.621058083	-2.932317722	0.004389934	0.154806983	-2.076998534	down		PACRG	-0.442887483	9.303986845	-4.067571367	9.27E-05	0.003308449	1.223129618	down
							SLC2A2	-0.766296296	7.491269841	-2.871172341	0.005506509	0.210850772	-2.230651274	down		GPM6A	-0.506350154	7.155475378	-2.931522892	0.004400071	0.154806983	-2.078948436	down		CDYL	0.278838813	9.682772631	4.067232269	9.28E-05	0.003308449	1.221987446	up
							ARHGEF9	-0.432592593	7.717460317	-2.864745015	0.00560657	0.212161268	-2.245586139	down		KYNU	0.510803527	5.968840319	2.929201841	0.004429798	0.154911112	-2.084640121	up		CRIP2	-0.38004841	7.037715709	-4.065338588	9.35E-05	0.003308449	1.215610269	down
							EDARADD	-0.475555556	7.383174603	-2.86271743	0.005638483	0.212807228	-2.250292304	down		LAMA3	0.304650158	6.433333915	2.928728009	0.004435889	0.154911112	-2.085801615	up		MPP2	-0.704000413	7.347944049	-4.064914739	9.36E-05	0.003308449	1.2141832	down
							S100A16	0.431481481	8.91015873	2.862132212	0.005647725	0.212807228	-2.251650166	up		EPHX2	-0.346874146	6.430070892	-2.91416469	0.004626921	0.158356594	-2.121427958	down		RNF149	0.27752136	11.46099243	4.064850796	9.36E-05	0.003308449	1.21396792	up
							C22orf42	-0.377407407	7.174603175	-2.86130781	0.005660768	0.212844859	-2.253562645	down		SLC16A1	0.320660154	6.827635439	2.91058069	0.004675084	0.159715087	-2.130173984	up		ARHGDIB	0.510318082	8.82234	4.064298991	9.38E-05	0.003308449	1.212110213	up
							ZNF568	-0.348888889	6.305714286	-2.857485267	0.005721608	0.212929294	-2.262424894	down		SNAP91	-0.393085392	7.708023295	-2.908449586	0.004703941	0.159951654	-2.135370471	down		ESR1	-0.830971103	9.794336961	-4.061244191	9.49E-05	0.003336685	1.201829168	down
							HS6ST2	-0.339444444	5.628730159	-2.85405618	0.005776699	0.212929294	-2.270367329	down		SH2D4A	0.356667369	7.088506931	2.907320827	0.004719291	0.16006546	-2.138121619	up		SCG3	-0.593416006	12.52344423	-4.059277045	9.56E-05	0.003336685	1.195211585	down
							ASCL2	-0.272407407	5.861269841	-2.852042793	0.005809273	0.212929294	-2.275027369	down		LOC100287896	-0.267999442	6.021154369	-2.901788024	0.004795206	0.160752224	-2.151594588	down		LINC00543	-0.526733827	6.79306365	-4.058856133	9.57E-05	0.003336685	1.193795911	down
							IL6	0.911296296	6.848888889	2.850317929	0.005837314	0.212929294	-2.279017637	up		PER3	-0.304294786	6.742132336	-2.900009922	0.004819841	0.160752224	-2.155920138	down		HADH	-0.514649548	10.49027456	-4.057584431	9.62E-05	0.003336685	1.189519368	down
							HBEGF	0.396851852	8.092063492	2.848933164	0.005859916	0.212929294	-2.282219805	up		UNC79	-0.403815045	7.436534212	-2.897961807	0.004848362	0.160752224	-2.160899937	down		SEC11C	-0.316120119	12.5280967	-4.05654694	9.65E-05	0.003336685	1.186031147	down
							ZNF876P	-0.458518519	6.107460317	-2.848917245	0.005860177	0.212929294	-2.28225661	down		RUNX1T1	-0.325858087	6.440874518	-2.897161961	0.004859542	0.160752224	-2.162843929	down		KRT222	-0.705303122	6.892431505	-4.055963858	9.67E-05	0.003336685	1.184071009	down
							GLIPR1	0.671111111	7.974761905	2.848534538	0.005866438	0.212929294	-2.28314138	up		C1orf127	-0.293366004	6.641142065	-2.896348196	0.004870941	0.160752224	-2.164821314	down		DDIT3	-0.454318545	9.138795738	-4.055957759	9.67E-05	0.003336685	1.184050506	down
							MAPRE3	-0.373333333	8.007777778	-2.848021656	0.005874838	0.212929294	-2.284326957	down		BTBD3	-0.311666064	9.599021563	-2.895386832	0.00488444	0.160752224	-2.167156785	down		RHBDD2	-0.34322186	10.43770593	-4.055877411	9.68E-05	0.003336685	1.183780417	down
							PNMA2	-0.477777778	8.547301587	-2.84636674	0.005902019	0.212929294	-2.288151358	down		NPR3	0.293107188	4.441644807	2.895385873	0.004884454	0.160752224	-2.167159114	up		ZNF767P	-0.294863811	7.840852194	-4.055711483	9.68E-05	0.003336685	1.183222663	down
							ABI3BP	0.476481481	6.128253968	2.845844473	0.005910621	0.212929294	-2.289357933	up		ATRNL1	-0.409549208	7.981865357	-2.894355518	0.004898959	0.160948729	-2.169661502	down		APLP1	-0.497568793	10.46823131	-4.054463542	9.73E-05	0.003336685	1.179028337	down
							AP1S3	0.265740741	6.926666667	2.845049519	0.005923737	0.212929294	-2.291194166	up		EDNRB	0.615937921	8.606834678	2.892468253	0.004925631	0.16109756	-2.174243206	up		FAM102B	0.624372749	8.897897544	4.054025315	9.74E-05	0.003336685	1.177555677	up
							CTPS1	0.296481481	7.718095238	2.844907554	0.005926082	0.212929294	-2.291522043	up		TFPI	0.322125048	8.688440138	2.89081807	0.004949063	0.161469593	-2.178247403	up		DNAI1	-0.84490633	5.454797981	-4.053596039	9.76E-05	0.003336685	1.176113204	down
							ITGA6	0.463888889	8.786825397	2.844446765	0.005933699	0.212929294	-2.292586184	up		KPNA7	0.406890169	6.226767284	2.88217064	0.005073537	0.163270934	-2.199200842	up		PRPH	-0.741669787	8.62364865	-4.053272442	9.77E-05	0.003336685	1.175025913	down
							DHRS9	0.709074074	5.758888889	2.84407261	0.005939891	0.212929294	-2.293450157	up		CELP	0.39606585	6.977764033	2.880576814	0.005096792	0.163431544	-2.203057369	up		ARNT	0.274759036	9.69138767	4.05188077	9.82E-05	0.003341147	1.170350573	up
							BEST3	-0.292962963	3.926666667	-2.839913452	0.006009122	0.21323937	-2.303048392	down		FAIM2	0.270059509	5.939254199	2.88004811	0.005104527	0.163431544	-2.204336281	up		CACNA1D	-0.494516795	10.18257378	-4.05159112	9.83E-05	0.003341147	1.169377634	down
							ATP6V0E2	-0.266481481	7.718412698	-2.837922274	0.006042529	0.213995132	-2.307639736	down		ST8SIA4	-0.295678312	6.436130177	-2.869368725	0.005263114	0.16559588	-2.230129219	down		UBE2D1	0.285422475	11.05347301	4.049314864	9.91E-05	0.003352808	1.161733381	up
							IRAK1BP1	-0.32962963	5.881428571	-2.834903536	0.006093502	0.215368735	-2.314595812	down		GJA1	0.396675256	8.220295649	2.86844294	0.005277073	0.16559588	-2.232361585	up		FFAR1	-0.77910233	8.179598214	-4.048249383	9.95E-05	0.003352808	1.158156278	down
							CIR1	-0.289814815	6.291746032	-2.834157275	0.006106164	0.215385489	-2.316314556	down		CHRDL1	0.339595871	5.065380919	2.867197439	0.005295907	0.16562224	-2.235363987	up		DOCK3	-0.688313195	7.947662379	-4.047375036	9.99E-05	0.003352808	1.155221363	down
							THBS2	0.625185185	8.665238095	2.830830856	0.006162899	0.216092775	-2.323971583	up		PCLO	-0.380056232	6.631220616	-2.860847966	0.005392884	0.166578791	-2.250653838	down		FMC1	-0.32439368	10.39209181	-4.044234879	0.000101021	0.00338372	1.144684554	down
							PRXL2A	-0.310555556	9.236190476	-2.829451628	0.006186566	0.216142741	-2.327144401	down		TBC1D32	-0.29573862	6.077075291	-2.859997742	0.005405993	0.166578791	-2.252699166	down		KIAA0930	0.385310536	6.871962165	4.041194036	0.000102159	0.00339406	1.134486564	up
							BAZ1A	0.305740741	7.544603175	2.824313451	0.006275471	0.216142741	-2.338954081	up		MTUS2	-0.306275439	7.078823905	-2.85539569	0.005477459	0.167709271	-2.263761601	down		PLEKHG3	-0.409671642	7.928971777	-4.040864739	0.000102283	0.00339406	1.133382541	down
							B3GNT3	0.339444444	6.992380952	2.824032367	0.006280368	0.216142741	-2.339599659	up		SPRR1A	0.37731793	6.151313738	2.854776095	0.005487147	0.167709271	-2.2652499	up		LUZP1	0.314947386	9.039069757	4.040820974	0.000102299	0.00339406	1.133235816	up
							DMTN	-0.277222222	7.392063492	-2.82318011	0.006295238	0.216142741	-2.341556777	down		PLCB4	-0.436188712	7.457909045	-2.850327085	0.005557175	0.167913369	-2.275929065	down		LRP5L	-0.517338791	8.44602868	-4.03991508	0.000102641	0.00339735	1.130199005	down
							SLC22A15	-0.32	7.116507937	-2.822549727	0.006306258	0.216142741	-2.343004093	down		MARK1	-0.277347746	7.507385599	-2.84687741	0.005612038	0.167913369	-2.284200315	down		ZNF793-AS1	-0.475849531	8.869269515	-4.038901397	0.000103025	0.003401718	1.126801432	down
							TSHZ3	-0.31037037	6.502698413	-2.822184049	0.006312659	0.216142741	-2.343843553	down		RPF2	0.274841384	9.071863987	2.845818493	0.005628978	0.167913369	-2.286737662	up		OLMALINC	-0.553600687	8.165556961	-4.038284754	0.000103259	0.003401718	1.124734924	down
							ARSJ	0.310740741	6.123650794	2.817834699	0.006389248	0.216719363	-2.353821689	up		MCOLN3	-0.322277981	6.610899144	-2.845541239	0.005633422	0.167913369	-2.287401887	down		FAS	0.389906707	8.646724883	4.033793917	0.00010498	0.003443751	1.109691921	up
							SIPA1L2	-0.314814815	7.728730159	-2.817128146	0.00640177	0.216728129	-2.355441531	down		SLC6A20	0.304489588	6.455812746	2.845367272	0.005636211	0.167913369	-2.287818636	up		RPIA	0.374191524	8.980017097	4.033213662	0.000105204	0.003443751	1.107749108	up
							FBXL2	-0.375740741	6.828730159	-2.816046638	0.006420982	0.216733087	-2.357920399	down		TBX3	0.287551322	6.856617306	2.844744169	0.005646213	0.167913369	-2.289311156	up		MAP1LC3A	-0.383965608	9.491741369	-4.033035513	0.000105273	0.003443751	1.107152672	down
							ICA1L	-0.353333333	6.207301587	-2.815198626	0.006436083	0.216733087	-2.359863575	down		ABI3BP	0.40978151	6.048877684	2.844725662	0.005646511	0.167913369	-2.28935548	up		SLC6A17	-0.674126881	7.909097379	-4.031319085	0.000105939	0.003445366	1.101407074	down
							VAT1L	-0.503148148	8.076825397	-2.814120843	0.006455322	0.216733087	-2.362332617	down		ALCAM	-0.284679413	10.13380504	-2.843857069	0.005660481	0.167913369	-2.291435576	down		FAM131C	-0.514332402	7.547877709	-4.030600787	0.00010622	0.003445366	1.099003153	down
							TMED6	-0.903148148	8.221904762	-2.812141415	0.006490795	0.216733087	-2.366865317	down		MALL	0.462687971	8.53729055	2.843700513	0.005663003	0.167913369	-2.291810441	up		ENO2	-0.470941645	11.27656502	-4.030378229	0.000106307	0.003445366	1.09825838	down
							ASPN	0.393333333	3.306190476	2.812013584	0.006493092	0.216733087	-2.367157955	up		SYT14	-0.428449531	7.724373151	-2.840018105	0.005722609	0.168886553	-2.300622984	down		TUNAR	-0.709320987	9.386908631	-4.028961269	0.000106862	0.003455361	1.093517342	down
							SMIM4	-0.273888889	6.759206349	-2.811707558	0.006498594	0.216733087	-2.367858484	down		SVOP	-0.410571033	7.197447057	-2.837885979	0.005757384	0.169644914	-2.305721295	down		PNRC1	0.274258727	10.11430195	4.026322283	0.000107903	0.003480995	1.08469068	up
							BTG2	0.43037037	8.472222222	2.810258545	0.006524704	0.216737923	-2.371174653	up		RUNX1	0.363429379	7.183731375	2.846408687	0.006365683	0.174012191	-2.315677932	up		SMG1	0.530717335	7.988098874	4.024810885	0.000108504	0.003492329	1.079637348	up
							AGTRAP	0.310185185	8.025238095	2.80480877	0.006623771	0.218324968	-2.383635174	up		CSRNP3	-0.401438674	7.826125538	-2.832573541	0.005844876	0.171686413	-2.318410979	down		FAM229B	-0.471668563	9.304119951	-4.014783918	0.000112571	0.003598432	1.046146842	down
							NUCB2	-0.281296296	10.31777778	-2.802602096	0.006664276	0.218411012	-2.388675326	down		ENO2	-0.318046027	8.613428759	-2.831353791	0.005865136	0.171855761	-2.321321873	down		LOC644656	-0.444475328	6.859528786	-4.0137931	0.000112981	0.003603304	1.042840721	down
							CYP4F3	0.636296296	6.724603175	2.80207722	0.006673944	0.218411012	-2.389873721	up		ITGA6	0.400816097	8.757622761	2.826138411	0.005952494	0.172430299	-2.333756871	up		FAM133A	-0.811194013	6.76178265	-4.011111968	0.000114097	0.003621649	1.033897374	down
							KCNK16	-0.56037037	8.26031746	-2.797901483	0.006751321	0.219308647	-2.399401651	down		BMX	0.398287148	4.697744227	2.82348115	0.00599746	0.172983609	-2.340085484	up		ARRDC3	0.528437804	10.79539033	4.010398041	0.000114396	0.003621649	1.031516681	up
							NAPB	-0.367037037	7.302380952	-2.796052362	0.006785847	0.219308647	-2.403617387	down		TMEM60	-0.315530683	7.662165227	-2.823420804	0.005998485	0.172983609	-2.340229151	down		PTPRG	0.3493781	9.19575034	4.009058689	0.000114959	0.003621649	1.027051237	up
							NOB1	0.308333333	7.812380952	2.792367477	0.006855136	0.219308647	-2.412012049	up		MUC6	0.421069598	6.567287654	2.820846001	0.006042361	0.172983609	-2.346356715	up		DCX	-0.724358465	7.110546311	-4.00897434	0.000114995	0.003621649	1.026770051	down
							FANCI	-0.313333333	5.811904762	-2.788664486	0.00692542	0.219308647	-2.420439423	down		LAD1	0.344695037	7.835627528	2.817159073	0.0061057	0.173373922	-2.355123113	up		FTCD	-0.399824761	6.570212942	-4.006235629	0.000116154	0.003636357	1.017642575	down
							NR0B1	-0.721481481	7.303968254	-2.787922342	0.006939586	0.219308647	-2.422127387	down		GNAO1	-0.370734921	8.172542858	-2.81711945	0.006106384	0.173373922	-2.355217275	down		AIDA	0.34631618	8.19919365	4.005763422	0.000116355	0.003636357	1.016069276	up
							TFPI2	0.572777778	10.05015873	2.787212017	0.006953169	0.219308647	-2.423742657	up		CYP2U1	-0.32009377	7.405998355	-2.816090291	0.006124175	0.173407948	-2.357662632	down		TMEM132D	-0.816606518	8.287863049	-4.001222349	0.000118306	0.003681871	1.000946129	down
							SDS	0.370925926	6.148730159	2.786561118	0.006965637	0.219308647	-2.425222517	up		RAP1GAP2	-0.317394136	8.513314213	-2.815402037	0.006136099	0.173485095	-2.359297571	down		CILK1	0.384759397	9.843958427	3.995029947	0.000121016	0.003756451	0.980343463	up
							KRTAP4-5	0.26462963	4.258730159	2.784625433	0.007002837	0.219667743	-2.429621851	up		HMGCLL1	-0.369137852	7.991907215	-2.814312592	0.006155018	0.173546959	-2.361884881	down		SIL1	-0.304565161	9.293736922	-3.994453622	0.000121271	0.003756451	0.97842715	down
							TFCP2L1	-0.284444444	6.659365079	-2.782310373	0.007047568	0.219747728	-2.434880335	down		DNAJC6	-0.272924047	6.966170539	-2.812595126	0.00618495	0.173546959	-2.365962032	down		NR0B1	-0.500128338	6.111411233	-3.992156502	0.000122293	0.003779759	0.970791072	down
							KAT2B	-0.378333333	8.362063492	-2.781841323	0.007056663	0.219747728	-2.435945338	down		TFPI2	0.447594166	10.06896437	2.811033666	0.00621228	0.173546959	-2.369667099	up		LNP1	-0.491910613	9.953018136	-3.990336883	0.000123109	0.003796591	0.964744549	down
							SLC22A3	0.574259259	6.108888889	2.781516629	0.007062965	0.219747728	-2.436682491	up		PAM	-0.315394117	11.28144355	-2.808682255	0.006325021	0.174012191	-2.373077264	down		ORC3	-0.271325066	10.0576335	-3.988511679	0.000123933	0.003813587	0.958681462	down
							SLC6A17	-0.450555556	7.662857143	-2.78073043	0.007078245	0.21983612	-2.438467129	down		TMEM63C	-0.38816908	7.555248479	-2.807747102	0.006270166	0.174012191	-2.377460121	down		KANSL1L	0.345799942	8.070317291	3.987008435	0.000124615	0.00382617	0.95368939	up
							GPC3	0.54	5.462698413	2.779144641	0.00710916	0.220161355	-2.442065626	up		RAB29	-0.277847282	8.626263963	-2.804756874	0.006323262	0.174012191	-2.384544103	down		MEG9	-0.744161145	7.923465806	-3.985874185	0.000125132	0.003829827	0.949923595	down
							OGDHL	-0.308518519	6.465555556	-2.778062351	0.00713033	0.220161355	-2.444520669	down		SLC7A8	-0.410363052	10.56370618	-2.802833732	0.006357628	0.174012191	-2.389096898	down		DYNC1I1	-0.636041224	9.023300126	-3.985548034	0.000125281	0.003829827	0.948840894	down
							ARL15	-0.314259259	7.211587302	-2.778029757	0.007130968	0.220161355	-2.444594593	down		C7	1.187371685	7.485223243	2.800889743	0.00639254	0.174012191	-2.393696488	up		DGUOK	-0.273185909	9.211715602	-3.981581213	0.000127108	0.003877204	0.935677615	down
							PLCB4	-0.528703704	7.487619048	-2.771419686	0.007261536	0.22201913	-2.459572667	down		SMAGP	0.275359508	7.327528283	2.800027737	0.006408077	0.174012191	-2.395735222	up		ACKR3	0.636855541	9.371379718	3.979944808	0.000127869	0.003891937	0.930250217	up
							CHRDL1	0.392407407	4.964761905	2.77093012	0.007271293	0.22201913	-2.460680907	up		APH1B	-0.38301115	8.632152131	-2.799891146	0.006410542	0.174012191	-2.396058227	down		IRF2BP1	-0.266707647	7.057539359	-3.978025825	0.000128767	0.003910765	0.923887661	down
							MCUB	-0.294444444	7.785714286	-2.770875305	0.007272386	0.22201913	-2.460804984	down		NOL4	-0.400196503	8.625194594	-2.789241269	0.006605443	0.176829481	-2.421203545	down		DHX33	0.335911455	9.56663032	3.97430245	0.000130526	0.003953942	0.91154881	up
							KIF5C	-0.530185185	8.128888889	-2.769528504	0.007299294	0.22201913	-2.463852943	down		SEMA3C	0.351751862	5.914904555	2.785264825	0.006679596	0.177664067	-2.430572455	up		RHOB	0.301614706	12.37916612	3.973825537	0.000130753	0.003953942	0.909968976	up
							CABP7	-0.313148148	6.920634921	-2.765998179	0.00737026	0.22264484	-2.471837046	down		PRR11	-0.267392503	4.440330168	-2.783244617	0.006717561	0.178091102	-2.435328135	down		TMEM151A	-0.34678359	6.137506854	-3.970879346	0.000132164	0.003987991	0.900212394	down
							CASR	-0.555555556	8.938412698	-2.764805554	0.007394377	0.222707008	-2.474532491	down		MAP3K15	-0.427905294	6.880895376	-2.782903915	0.006723983	0.178091102	-2.436129892	down		MAP3K1	0.388739267	11.46985097	3.969070178	0.000133038	0.004004458	0.894223763	up
							PCYOX1	-0.280740741	9.240634921	-2.759535435	0.007501816	0.223561712	-2.48643274	down		SLC30A8	-0.390774292	11.99777111	-2.775752978	0.006860078	0.18003338	-2.452939514	down		BEX3	-0.284441911	11.51724573	-3.966813227	0.000134135	0.004021464	0.886755672	down
							TMEM196	-0.459814815	7.003015873	-2.755028084	0.00759484	0.225062236	-2.496596733	down		SLC16A7	0.380123963	8.310168975	2.775340416	0.006868006	0.18003338	-2.453908252	up		ACTC1	-0.536504897	7.839218184	-3.965278943	0.000134886	0.004035339	0.881680589	down
							SCAPER	-0.275	7.803492063	-2.751007369	0.007678711	0.225924377	-2.505652562	down		ZNF91	-0.319882044	9.017870716	-2.774282765	0.006888369	0.18003338	-2.45639119	down		DMTN	-0.334205389	8.891888641	-3.964125781	0.000135453	0.004043664	0.877867114	down
							SCAMP5	-0.363703704	8.790634921	-2.750561346	0.007688067	0.225924377	-2.506656507	down		GRIA4	-0.495474859	6.682996395	-2.774266268	0.006888687	0.18003338	-2.456429913	down		CEP135	0.326308747	7.220706602	3.962130551	0.00013644	0.004055821	0.871270839	up
							TCTA	-0.282222222	8.714126984	-2.749568071	0.007708941	0.225924377	-2.508891804	down		TMPRSS4	0.577055866	5.989135056	2.76647077	0.007040495	0.181368005	-2.474706884	up		CCDC28B	-0.31707642	6.195810437	-3.959801323	0.0001376	0.004072028	0.863573403	down
							TMOD2	-0.347962963	8.024920635	-2.748566451	0.007730042	0.226093253	-2.511145246	down		PPP1R9A	-0.266067039	6.983570789	-2.759749862	0.007173827	0.183063742	-2.490430967	down		CFAP92	-0.438718777	5.997263913	-3.95870758	0.000138148	0.004072028	0.859960027	down
							MMP12	0.503703704	4.921587302	2.747440307	0.00775383	0.226093253	-2.513678088	up		LONRF2	-0.277311477	7.938487465	-2.758053401	0.007207845	0.183188059	-2.494395068	down		SYNE4	-0.411524884	9.505157369	-3.949979813	0.000142598	0.004158049	0.831152229	down
							CENPK	-0.354814815	4.196349206	-2.745564127	0.00779361	0.226093253	-2.517896075	down		SLCO1A2	-0.381377277	4.429491775	-2.741666713	0.007544112	0.18793508	-2.532583721	down		ZNF10	-0.44407076	7.829746689	-3.949495664	0.000142848	0.004158049	0.829555549	down
							SYT11	-0.471851852	9.206666667	-2.744133446	0.00782407	0.226093253	-2.521111006	down		ZNF248	-0.323760751	5.857301966	-2.73934192	0.007592962	0.188653592	-2.537986595	down		ETFB	-0.309273096	9.891270087	-3.946638254	0.000144337	0.004175342	0.820134946	down
							GPRASP1	-0.52	7.381269841	-2.743635387	0.007834699	0.226093253	-2.522229906	down		SNORD115-25	-0.543844898	6.908972779	-2.736467963	0.007653751	0.189259682	-2.544660582	down		SYT9	-0.508996237	6.991366359	-3.943254925	0.000146119	0.004215795	0.808986845	down
							CTBS	-0.320555556	8.726984127	-2.742922132	0.007849944	0.226093253	-2.523831977	down		RASGRP3	0.399783289	7.621085185	2.732870178	0.007730477	0.190563834	-2.553007425	up		PPP1R18	0.343895304	7.12904301	3.942318064	0.000146616	0.004215795	0.80590111	up
							LRRTM3	-0.522777778	7.44031746	-2.742665538	0.007855436	0.226093253	-2.524408246	down		MGAT4C	-0.326260854	4.970474431	-2.730741781	0.007776197	0.190812975	-2.557941085	down		AACS	-0.329554776	9.532239223	-3.941533566	0.000147034	0.004218483	0.803317621	down
							GNAS	-0.288703704	10.92079365	-2.738892415	0.007936588	0.22658382	-2.532877239	down		SCIN	-0.340747626	6.620881037	-2.728133186	0.007832568	0.190812975	-2.563983581	down		TRAF5	0.35571068	9.459627748	3.939782359	0.00014797	0.004231713	0.797551939	up
							HS6ST1	-0.265555556	7.66984127	-2.736095119	0.007997247	0.226897356	-2.53915011	down		RRAGD	-0.337916951	9.495050309	-2.727616336	0.007843781	0.190812975	-2.565180245	down		SPRED1	0.326238372	9.116464049	3.938073497	0.000148889	0.004231713	0.791927471	up
							RCAN3	-0.310740741	8.693015873	-2.736080543	0.007997565	0.226897356	-2.539182783	down		GPRC5A	0.425694297	7.081688524	2.726312989	0.007872123	0.190812975	-2.568197061	up		PLPPR2	-0.370128683	7.695032097	-3.937321883	0.000149295	0.004231713	0.789454206	down
							PLEKHA6	-0.316851852	8.011587302	-2.734940914	0.0080224	0.226897356	-2.541736944	down		ENPP5	-0.280003521	7.782389829	-2.724080587	0.007920884	0.191259871	-2.573361601	down		FNDC5	-0.695294206	5.993838893	-3.937296763	0.000149308	0.004231713	0.789371553	down
							NAP1L2	-0.493148148	8.367142857	-2.734774308	0.008026037	0.226897356	-2.542110274	down		SNORD115-41	-0.298976038	2.535388491	-2.723840584	0.007926143	0.191259871	-2.573916631	down		DNAJC12	-0.443620583	11.71937329	-3.935909102	0.000150061	0.004244441	0.784806234	down
							WWTR1	0.322222222	8.491587302	2.734121552	0.008040299	0.226897356	-2.543572806	up		B3GALT2	-0.441884137	5.627702962	-2.723251529	0.007939063	0.191259871	-2.575278705	down		RIPK2	0.514822368	8.640778233	3.934478582	0.00015084	0.004257213	0.780101134	up
							GNS	-0.279444444	10.29619048	-2.733490475	0.008054111	0.226897356	-2.544986506	down		KIF5C	-0.399905165	8.150050788	-2.722444783	0.007956789	0.191259871	-2.577143755	down		ANKRD65	-0.411228452	7.944555777	-3.933809414	0.000151206	0.004257213	0.777900616	down
							CCDC158	-0.31462963	4.454126984	-2.730138088	0.008127843	0.226897356	-2.552492083	down		PM20D1	0.426732657	5.686533717	2.720273974	0.008004667	0.191259871	-2.582160036	up		SNCAIP	0.757512362	7.569973981	3.932856111	0.000151728	0.004257213	0.774766201	up
							NXPE3	-0.312407407	7.69	-2.727851409	0.008178491	0.226897356	-2.557607577	down		LIF	0.600721905	7.577683677	2.720207342	0.00800614	0.191259871	-2.582313958	up		DERL1	0.273832504	10.39216871	3.931876629	0.000152267	0.004263786	0.771546292	up
							SERPINB7	0.908703704	5.894444444	2.725936429	0.008221127	0.226897356	-2.561888996	up		KCNG3	-0.26316236	6.445158386	-2.716159297	0.008096138	0.192046505	-2.591659224	down		MAGED1	-0.303426046	11.04298951	-3.930660172	0.000152939	0.004274048	0.767548171	down
							TMCC3	-0.289444444	7.463650794	-2.725537436	0.008230037	0.226897356	-2.56278075	down		PNMA8A	-0.271043007	6.754911066	-2.712702508	0.00817372	0.192999686	-2.599630528	down		ZDHHC14	-0.329748298	9.947304942	-3.927871973	0.000154489	0.004308773	0.75838762	down
							OSMR	0.485185185	8.98968254	2.721552388	0.008319505	0.227918914	-2.571681839	up		INPP5F	-0.275442284	7.43794853	-2.711438619	0.008202255	0.193321023	-2.602542968	down		NUDT7	-0.37750414	8.689486981	-3.9266029	0.0001552	0.004312249	0.754219683	down
							BEX1	-0.392222222	10.92507937	-2.720254565	0.008348834	0.227918914	-2.574578502	down		NBEAL1	-0.306830527	7.604191066	-2.709937073	0.008236273	0.193321023	-2.606001611	down		WWTR1-AS1	0.47049835	6.116432029	3.926549364	0.00015523	0.004312249	0.754043879	up
							BEX4	-0.306851852	9.427460317	-2.717979402	0.008400478	0.227918914	-2.579653941	down		PLTP	0.359813078	7.359948218	2.709402289	0.00824842	0.193321023	-2.607233047	up		SH3GL2	-0.659866729	10.65621721	-3.925969602	0.000155556	0.004312741	0.75214015	down
							HGF	0.527777778	5.753174603	2.717013114	0.0084225	0.227918914	-2.581808543	up		AKT3	-0.265980802	8.563898503	-2.709227997	0.008252382	0.193321023	-2.607634344	down		ABCA3	-0.45133388	9.868296379	-3.925219513	0.000155978	0.004315905	0.749677431	down
							NIPAL1	0.442962963	7.511428571	2.715162829	0.008464816	0.227918914	-2.585932593	up		SEMA5A	-0.283174713	7.49982102	-2.706478808	0.008315112	0.194307777	-2.613961378	down		CSK	0.270753026	10.96077223	3.922964446	0.000157254	0.004332566	0.742275582	up
							WSCD2	-0.493518519	7.064126984	-2.713603269	0.008500634	0.227918914	-2.589406956	down		ARNTL2	0.347813323	7.523724244	2.705341344	0.008341193	0.194676002	-2.616577623	up		EZH2	0.421645659	8.452816058	3.922375931	0.000157589	0.004332566	0.740344402	up
							ATP8A1	-0.512592593	7.522698413	-2.706634337	0.008662388	0.227918914	-2.604913281	down		HSPB8	0.379300011	8.094505305	2.702925081	0.008396843	0.195249886	-2.622132207	up		RGS19	0.327767952	7.405288097	3.922256607	0.000157657	0.004332566	0.739952869	up
							EXPH5	-0.408518519	6.489047619	-2.705819536	0.008681483	0.227918914	-2.60672424	down		AQP4	-0.322907068	5.010944632	-2.698512748	0.008499339	0.196663228	-2.632264943	down		ZNF667	-0.387992929	7.221810417	-3.921974609	0.000157818	0.004332566	0.739027603	down
							PLAT	0.561296296	8.881111111	2.705169725	0.008696739	0.227918914	-2.608168192	up		B4GALT6	-0.288755867	6.706394334	-2.697482672	0.00852343	0.196978985	-2.634628519	down		STK17B	0.405473039	7.641694117	3.920009922	0.000158942	0.004354886	0.732582592	up
							EFEMP1	0.441666667	7.845873016	2.704034931	0.00872344	0.227918914	-2.610689184	up		ACLY	-0.280086757	10.83394282	-2.692660086	0.008637052	0.198461069	-2.645684419	down		MEG3	-0.611007765	10.21666444	-3.917777136	0.000160229	0.004381249	0.725260962	down
							AMZ2P1	-0.424444444	7.189365079	-2.703705502	0.008731205	0.227918914	-2.611420868	down		PAX6	-0.301193078	8.875108801	-2.692045359	0.008651633	0.198461069	-2.647092531	down		C5orf49	-0.524029727	5.942233417	-3.917080432	0.000160632	0.004381249	0.722976991	down
							CNIH2	-0.658148148	8.604126984	-2.703546462	0.008734956	0.227918914	-2.611774083	down		BMP6	0.273879007	5.777872876	2.691768248	0.008658214	0.198461069	-2.647727205	up		AMIGO2	0.435292091	9.143605718	3.91092154	0.000164242	0.0044369	0.702799507	up
							B4GAT1	-0.299814815	6.866984127	-2.703078963	0.008745991	0.227918914	-2.612812266	down		ANXA3	0.49912746	9.276330557	2.691576374	0.008662773	0.198461069	-2.648166625	up		RAB9B	-0.550958765	8.692025437	-3.910450452	0.000164521	0.0044369	0.701257103	down
							RRAGB	-0.290740741	7.092539683	-2.702902327	0.008750164	0.227918914	-2.613204487	down		SLC4A10	-0.416215119	7.834284576	-2.69035687	0.008691801	0.198678772	-2.65095888	down		LINC00888	-0.441749108	8.783329146	-3.909988745	0.000164795	0.0044369	0.699745548	down
							RAB39A	-0.403333333	6.209047619	-2.702522302	0.008759147	0.227918914	-2.614048269	down		KCNB2	-0.373216842	7.179665177	-2.688649212	0.008732598	0.198923913	-2.6548671	down		PALD1	0.517468755	7.415047699	3.909469327	0.000165104	0.0044369	0.698045212	up
							PLAUR	0.345555556	8.166031746	2.700592646	0.008804893	0.227918914	-2.618331318	up		CELA3A	0.65159436	12.17553581	2.687958076	0.008749158	0.198923913	-2.656448285	up		BCL7A	0.299450115	7.888352466	3.905006275	0.000167782	0.00447218	0.683442032	up
							RBP4	-0.622407407	10.06015873	-2.699761899	0.008824654	0.227918914	-2.620174504	down		DUSP19	-0.398145312	6.030355475	-2.685054602	0.008819044	0.199429057	-2.663087232	down		ATP2A3	-0.621425769	10.45371925	-3.904137672	0.000168307	0.00447218	0.680601367	down
							MIR7-3HG	-0.464444444	8.628095238	-2.699020559	0.008842323	0.227918914	-2.621818949	down		RTL5	-0.35398259	6.977235558	-2.684251592	0.008838462	0.199429057	-2.664922317	down		SAPCD1-AS1	-0.558803524	10.19473963	-3.903572811	0.00016865	0.00447218	0.678754302	down
							PAQR5	0.433148148	6.554285714	2.695594395	0.008924402	0.227918914	-2.629414313	up		A2M	0.380511232	8.459352113	2.682665575	0.008876927	0.199429057	-2.668545451	up		USP53	0.396690925	10.40401391	3.903568331	0.000168653	0.00447218	0.678739654	up
							ENO2	-0.38462963	8.685238095	-2.694584053	0.008948739	0.227918914	-2.631652673	down		SNORA38	-0.265430308	5.552360838	-2.679074223	0.008964593	0.200688044	-2.676743127	down		CYP2U1	-0.539203418	9.195172447	-3.900076611	0.000170787	0.004502219	0.667326275	down
							EXOSC2	0.275	8.216507937	2.694325682	0.008954972	0.227918914	-2.632224976	up		FGFBP1	0.722855204	7.629030047	2.67751522	0.009002893	0.200688044	-2.680298925	up		CADPS	-0.606214767	11.09453769	-3.899125168	0.000171373	0.004502219	0.664217592	down
							ALDH7A1	-0.424814815	8.51968254	-2.693328023	0.008979078	0.227918914	-2.634434433	down		BPIFC	-0.548056241	6.043559586	-2.676583101	0.009025863	0.200719021	-2.682424102	down		ASAP2	0.41471144	10.7011541	3.89909161	0.000171394	0.004502219	0.664107957	up
							SLC16A1	0.381851852	6.832698413	2.692068206	0.009009604	0.227918914	-2.637223562	up		RPS6KA6	-0.293500235	7.276936644	-2.673400051	0.009104706	0.201492735	-2.689676696	down		NLN	0.487630503	5.824912913	3.89730475	0.000172499	0.00451525	0.658271225	up
							CCND1	0.357962963	8.764285714	2.691297311	0.009028329	0.227918914	-2.638929755	up		PPL	-0.270721428	7.589772203	-2.671741777	0.009146029	0.201962315	-2.693452272	down		TUBA3FP	-0.681587004	6.218495942	-3.89589666	0.000173376	0.004525318	0.653673115	down
							DOCK10	-0.425555556	6.738095238	-2.690023813	0.009059341	0.227918914	-2.641747509	down		IL7R	0.45760595	4.922362596	2.670352012	0.009180792	0.202256281	-2.696615018	up		CLIP3	-0.69655584	9.95772201	-3.89559166	0.000173566	0.004525318	0.652677301	down
							PCP4	-0.603888889	8.517619048	-2.687725796	0.009115548	0.227918914	-2.646829485	down		TPD52	-0.277171662	8.017340238	-2.666651085	0.009273952	0.203471144	-2.705030776	down		PPL	-0.444058001	11.77458913	-3.892644532	0.000175415	0.004543484	0.643057964	down
							TAC1	0.629074074	5.16968254	2.685358351	0.009173786	0.227918914	-2.652061453	up		RAB39A	-0.289271634	6.192902982	-2.662291678	0.009384789	0.204730364	-2.714931574	down		NKX3-1	0.503245311	7.354546612	3.892439975	0.000175544	0.004543484	0.642390494	up
							EPM2AIP1	-0.263148148	8.31	-2.683045161	0.009231017	0.227918914	-2.657170039	down		RPL10	0.267389859	10.32631929	2.6621608	0.009388136	0.204730364	-2.71522861	up		TTYH3	0.429071375	8.041203398	3.892165587	0.000175718	0.004543484	0.641495209	up
							BMPR1B	0.341111111	5.254285714	2.681533484	0.009268593	0.227918914	-2.660506657	up		ANXA1	0.413007477	9.660707369	2.661822465	0.009396791	0.204730364	-2.715996425	up		MAP1A	-0.637574836	9.126546786	-3.890949686	0.000176487	0.004543484	0.637528455	down
							HEXA	-0.33462963	8.736825397	-2.680152281	0.009303049	0.227918914	-2.663554004	down		RASA4	-0.432527527	5.477221723	-2.659847122	0.009447468	0.204730364	-2.720477654	down		CNP	-0.463508994	7.852176019	-3.890875968	0.000176534	0.004543484	0.637287989	down
							GDAP1	-0.354074074	8.215714286	-2.67857334	0.00934258	0.227918914	-2.667036114	down		SIM1	-0.271025595	7.114236358	-2.655540021	0.009558827	0.205057671	-2.730239166	down		REEP4	-0.283597614	7.889824544	-3.889785583	0.000177227	0.004547947	0.633731545	down
							CHST9	-0.520185185	8.048095238	-2.677561244	0.009368	0.227918914	-2.669267292	down		ATP4A	0.264898941	6.044246393	2.655007363	0.009572682	0.205057671	-2.731445465	up		GDF7	0.351823621	6.230892777	3.889581754	0.000177357	0.004547947	0.633066808	up
							NEURL1	-0.295185185	8.526349206	-2.677143789	0.009378503	0.227918914	-2.670187383	down		KAT2B	-0.276990123	8.308517817	-2.648745971	0.009736912	0.205835507	-2.745610538	down		IL17RD	0.65816789	8.341834194	3.88896177	0.000177753	0.004549758	0.631045046	up
							USF3	-0.278518519	7.204285714	-2.676100671	0.009404795	0.227918914	-2.67248598	down		G6PC2	-0.52861923	11.39627965	-2.646480345	0.009796965	0.205835507	-2.75072924	down		SORL1	-0.617015127	10.51466959	-3.887005978	0.000179006	0.004565149	0.624668776	down
							IL33	0.793888889	6.232857143	2.675943285	0.009408768	0.227918914	-2.672832732	up		CRYAB	0.335609201	7.938755928	2.644952296	0.009837658	0.205934074	-2.754179504	up		ZNF79	-0.354873449	8.195867146	-3.880716177	0.000183095	0.00464455	0.60417874	down
							INAVA	0.271111111	6.774285714	2.674853983	0.009436307	0.227918914	-2.675232236	up		LMO3	0.321417388	6.467366884	2.640425098	0.009959121	0.207523864	-2.764392047	up		GLP1R	-0.507156612	6.512532029	-3.880682901	0.000183117	0.00464455	0.604070402	down
							CDH18	-0.568888889	5.963174603	-2.673394808	0.009473311	0.227918914	-2.678445299	down		BMP5	-0.396503399	9.025163996	-2.634187486	0.010128703	0.209264016	-2.778439306	down		ENO1-AS1	-0.464932818	6.50089567	-3.880428934	0.000183284	0.00464455	0.603243581	down
							GBA	-0.332407407	8.703809524	-2.672479837	0.009496582	0.227918914	-2.680459338	down		ANKRD22	0.481315386	5.729502558	2.631335031	0.010207122	0.209264016	-2.784853954	up		ACSL4	0.359032961	10.95891026	3.880181023	0.000183447	0.00464455	0.602436514	up
							ARL14	0.44462963	5.612222222	2.671520321	0.009521042	0.227918914	-2.68257085	up		SLC22A3	0.43488325	6.071557324	2.630480715	0.010230716	0.209264016	-2.786774036	up		PARD6A	-0.310024271	7.807887854	-3.879168041	0.000184115	0.004653047	0.599139174	down
							CAPG	0.271111111	7.450952381	2.669498944	0.00957276	0.227918914	-2.68701715	up		DKK1	0.339912117	4.645977118	2.629815334	0.010249126	0.209264016	-2.788269129	up		FOXH1	-0.462453564	9.021706175	-3.875673634	0.000186437	0.004694781	0.587769451	down
							C14orf132	-0.331851852	7.477777778	-2.668654895	0.00959443	0.227918914	-2.688872973	down		ALDOC	-0.271037622	7.553092054	-2.628053481	0.010298019	0.209264016	-2.792226452	down		C1orf127	-0.349550924	6.988941078	-3.874481142	0.000187235	0.004697995	0.583891174	down
							SPRR3	0.424259259	4.878571429	2.6685701	0.00959661	0.227918914	-2.689059386	up		PTGER2	0.311774106	6.285143231	2.627262	0.010320052	0.209264016	-2.794003494	up		REEP2	-0.518917201	6.910352505	-3.871891787	0.000188981	0.004723188	0.575472974	down
							TNFRSF12A	0.291666667	9.656666667	2.667506337	0.009623991	0.227918914	-2.691397585	up		CACNA2D1	-0.362024396	8.095437837	-2.625986798	0.01035564	0.20953505	-2.79686566	down		UBXN2A	0.474762041	7.619188476	3.871492715	0.000189251	0.004723188	0.574175928	up
							SLC17A5	-0.278518519	8.648730159	-2.666170359	0.009658481	0.227918914	-2.694333087	down		IGIP	-0.329475713	6.820478789	-2.622282414	0.010459655	0.210822697	-2.805173555	down		GAP43	-0.775139981	8.674192942	-3.870320918	0.000190048	0.004724985	0.570367971	down
							DUSP26	-0.426666667	7.901269841	-2.664944174	0.009690234	0.227918914	-2.69702633	down		DLG2	-0.276407601	5.638013748	-2.619022787	0.010551964	0.210984877	-2.812475951	down		CHST15	0.463350301	9.944436243	3.869794314	0.000190406	0.004724985	0.568656957	up
							RCAN2	-0.392777778	8.812222222	-2.66436032	0.009705388	0.227918914	-2.69830839	down		TTC8	-0.266459945	7.543867872	-2.618697374	0.01056122	0.210984877	-2.813204546	down		DIPK1B	-0.779249581	9.989560039	-3.869669715	0.000190491	0.004724985	0.568252141	down
							SERPINF1	0.659444444	7.605873016	2.663636028	0.009724216	0.227918914	-2.699898526	up		LCP1	0.339899875	7.648124177	2.617900141	0.010583927	0.210984877	-2.814989223	up		LRRK2	0.529798102	8.233675592	3.868909509	0.000191011	0.004724985	0.565782482	up
							UCHL1	-0.365555556	10.08555556	-2.660406132	0.009808584	0.229182811	-2.706985416	down		NCAM1	-0.282526709	7.691514622	-2.617360352	0.010599326	0.21106874	-2.816197334	down		KDM6B	0.267006022	9.576327621	3.86783722	0.000191746	0.004729301	0.562299575	up
							LAMC2	0.653148148	10.01238095	2.6563973	0.009914226	0.229182811	-2.715772024	up		ATP8A1	-0.396354561	7.534524446	-2.61299169	0.010724707	0.212220909	-2.825967302	down		KCNG3	-0.657250113	7.375467117	-3.866732489	0.000192506	0.004729301	0.558712032	down
							EPS8L3	0.308703704	6.200952381	2.655243349	0.009944827	0.229182811	-2.718299341	up		TGFBR3	-0.337111731	9.073016284	-2.611374519	0.01077146	0.212711885	-2.829580473	down		CRACD	-0.770890585	7.552149573	-3.866687852	0.000192536	0.004729301	0.558567093	down
							KIF1A	-0.334259259	8.70984127	-2.652586557	0.010015608	0.229182811	-2.724114806	down		LINGO2	-0.347560324	5.711154861	-2.609593682	0.010823157	0.212808354	-2.833557169	down		NFIA	0.623707739	5.983527777	3.863811085	0.000194529	0.004758052	0.549228602	up
							GALNT2	0.324259259	9.367619048	2.651550347	0.010043339	0.229182811	-2.726381733	up		NRCAM	-0.266093628	8.078565468	-2.609473673	0.010826649	0.212808354	-2.833825072	down		MYL6B	-0.347984613	10.37204196	-3.863488779	0.000194754	0.004758052	0.54818266	down
							UBXN10	-0.387037037	6.540634921	-2.651437153	0.010046373	0.229182811	-2.726629327	down		SLC29A4	-0.335367234	8.091973804	-2.608562487	0.010853195	0.21285508	-2.835858848	down		PLCXD3	-0.570895074	12.32429881	-3.863268208	0.000194907	0.004758052	0.547466903	down
							CXCL12	0.610555556	7.434444444	2.651105769	0.010055258	0.229182811	-2.727354127	up		FERMT1	0.401323422	5.614654382	2.604480449	0.010972846	0.213766448	-2.844962755	up		FGF12	-0.339717563	6.861666058	-3.861213271	0.000196345	0.004762115	0.540800043	down
							FAM214A	-0.331111111	7.644920635	-2.649834695	0.010089406	0.229182811	-2.730133549	down		TSPAN1	-0.441430448	8.102710068	-2.601824472	0.011051336	0.214720026	-2.850879852	down		LINC00839	-0.628651409	8.180680165	-3.860941679	0.000196536	0.004762115	0.539919108	down
							TMEM108	-0.326111111	5.936190476	-2.649833214	0.010089446	0.229182811	-2.730136785	down		CLDN1	0.406084817	10.39820363	2.601668794	0.011055952	0.214720026	-2.851226522	up		SRGAP3	-0.547826543	6.935593214	-3.860127566	0.000197109	0.004762115	0.537278729	down
							KCNH2	-0.273333333	6.965396825	-2.649204233	0.010106383	0.229268303	-2.731511773	down		A1CF	-0.361219935	8.041939976	-2.601000165	0.011075799	0.214855434	-2.852715259	down		WIPF1	0.373941541	6.063547019	3.859709088	0.000197405	0.004762115	0.535921658	up
							SLC30A4	-0.268518519	7.495714286	-2.644735843	0.010227455	0.230217066	-2.741272521	down		C1S	0.37288685	8.812831804	2.600666646	0.011085711	0.214855434	-2.853457737	up		WFS1	-0.456424953	9.070711427	-3.859424005	0.000197606	0.004762115	0.53499723	down
							ADGRL1	-0.264259259	7.042063492	-2.642018868	0.010301716	0.230373787	-2.747201139	down		RXRG	-0.405032887	7.054506206	-2.598952077	0.011136793	0.21530755	-2.857273453	down		DUSP23	0.431217712	10.38782278	3.85930807	0.000197688	0.004762115	0.534621308	up
							RNF180	-0.276296296	7.876825397	-2.641352764	0.010319997	0.230373787	-2.748653889	down		PRICKLE1	0.280675712	6.933609802	2.590260479	0.011399035	0.218458331	-2.876584126	up		PIN1	-0.294895346	9.361945913	-3.859296609	0.000197696	0.004762115	0.534584145	down
							CYB5D2	-0.287777778	8.252222222	-2.641185825	0.010324583	0.230373787	-2.749017931	down		GPR158	-0.333431907	6.34337214	-2.588127673	0.011464233	0.219040027	-2.881314497	down		AHR	0.375484233	9.956185796	3.858931993	0.000197954	0.004762115	0.533401922	up
							GFPT2	0.558518519	7.589047619	2.639667228	0.010366388	0.230723941	-2.752328696	up		MLXIPL	-0.283887821	6.605868901	-2.587156218	0.011494041	0.219387277	-2.88346802	down		AKNA	0.31461582	8.207996845	3.858287348	0.000198411	0.004763743	0.53131194	up
							MALL	0.523148148	8.658253968	2.637260794	0.010432949	0.230897169	-2.757571999	up		CELA3B	0.61602314	11.97675065	2.584311242	0.01158174	0.220539992	-2.8897709	up		TNR	-0.876095496	7.360022437	-3.857876825	0.000198702	0.004763743	0.52998113	down
							APC	-0.27962963	6.935238095	-2.634461225	0.010510873	0.23218519	-2.76366715	down		HNF1A-AS1	-0.456505263	5.800400634	-2.574644129	0.011884277	0.223220812	-2.911144657	down		MYCL	0.518062757	5.853509165	3.854408359	0.00020118	0.004814915	0.518741437	up
							C4orf33	-0.294444444	6.039047619	-2.632923521	0.010553899	0.232519522	-2.767012826	down		UNC80	-0.298727585	7.051891128	-2.571491599	0.01198447	0.224209455	-2.918100387	down		INO80C	0.610836382	7.147649437	3.852629204	0.000202463	0.004837344	0.512978913	up
							WDR7	-0.267592593	7.854920635	-2.627775032	0.010699127	0.233714421	-2.778203487	down		MGP	0.482796145	7.158629452	2.569515732	0.012047654	0.224794857	-2.922456309	up		KLHL22	-0.286206558	7.313141437	-3.84871058	0.000205316	0.004894676	0.500293766	down
							LDLRAP1	-0.28	8.524444444	-2.625320132	0.010769012	0.234542815	-2.78353332	down		SLC16A9	-0.40265756	6.990160881	-2.566611569	0.012141071	0.22550658	-2.928853645	down		ZNF793	-0.402609764	7.211098417	-3.848374959	0.000205562	0.004894676	0.499207756	down
							ASAP1	-0.319814815	8.625238095	-2.624182634	0.010801534	0.234542815	-2.786001608	down		TMEM196	-0.327123595	6.990877021	-2.56615664	0.012155763	0.22550658	-2.929855223	down		REC8	-0.441911354	8.120140883	-3.84441559	0.000208486	0.004948031	0.486401219	down
							LINC00467	-0.311481481	6.372539683	-2.619069828	0.010948821	0.235846121	-2.797085581	down		CYYR1	-0.346388754	8.026761491	-2.562799483	0.012264684	0.22550658	-2.937241802	down		AMOTL1	0.3258999	10.40532014	3.844337634	0.000208544	0.004948031	0.486149167	up
							CACNA2D1	-0.457222222	8.117460317	-2.6146955	0.011076281	0.236905565	-2.806555044	down		RASEF	0.365070653	7.306035531	2.561942123	0.012292641	0.22550658	-2.93912691	up		CEP170	0.27778861	9.659850476	3.843909772	0.000208863	0.004948031	0.484765856	up
							MET	0.554444444	8.652539683	2.613979395	0.011097275	0.236905565	-2.808104062	up		STEAP4	0.510073483	7.506127583	2.561851362	0.012295604	0.22550658	-2.939326441	up		DPP6	-0.68181958	10.05895619	-3.842852481	0.000209652	0.004958332	0.481348041	down
							NOSTRIN	0.469074074	5.752380952	2.61213143	0.011151619	0.236905565	-2.81209987	up		RASA3	0.276215064	6.74297718	2.559697602	0.012366104	0.22550658	-2.94405953	up		YPEL1	0.54585295	6.186657845	3.841421904	0.000210724	0.004966907	0.476724639	up
							PDX1	-0.295	7.328412698	-2.612009694	0.011155207	0.236905565	-2.812363016	down		SLC25A34	-0.264256536	6.811883618	-2.558243049	0.012413923	0.22550658	-2.947254166	down		TMTC4	0.325390448	6.820124612	3.840069923	0.000211742	0.004982513	0.472356416	up
							ZC3H6	-0.331296296	7.710634921	-2.611728133	0.011163511	0.236905565	-2.81297161	down		RUNDC3A	-0.322226899	8.318512702	-2.557359435	0.012443054	0.22550658	-2.949194105	down		CPE	-0.572149317	12.20332463	-3.838868634	0.00021265	0.004995493	0.468476034	down
							CYBRD1	0.386851852	8.35952381	2.609622208	0.011225796	0.236905565	-2.817521912	up		PLXDC1	-0.336281868	5.957810498	-2.555467471	0.012505634	0.22550658	-2.953345957	down		LRRC36	-0.604685316	7.970658107	-3.835797845	0.000214989	0.005041982	0.4585609	down
							OSBPL3	0.284074074	5.538730159	2.608512818	0.011258734	0.236905565	-2.819917817	up		ZNF512	-0.287682371	8.571418637	-2.555255576	0.012512661	0.22550658	-2.953810793	down		VGLL4	0.295871291	11.91724796	3.834757847	0.000215787	0.005052228	0.455204229	up
							MARCHF8	-0.338518519	8.292380952	-2.606578921	0.011316362	0.237509195	-2.824092446	down		NCEH1	0.272730816	9.315371707	2.5552297	0.012513519	0.22550658	-2.953867554	up		CACNA1H	-0.488789551	6.596914699	-3.832889062	0.000217227	0.005072642	0.449174275	down
							PLTP	0.461851852	7.414126984	2.603799236	0.011399662	0.238003715	-2.830088543	up		IL4R	0.300266385	7.943469147	2.55329882	0.012577716	0.225742212	-2.958101827	up		TSPAN1	-0.596966365	8.166950777	-3.832402078	0.000217604	0.005072642	0.447603296	down
							GNG2	-0.403518519	7.423650794	-2.59750225	0.011590431	0.239282828	-2.843653085	down		CLDN4	0.284961401	8.519038364	2.549540755	0.012703515	0.227364165	-2.966335299	up		DISP3	-0.6034744	7.442199301	-3.830215185	0.000219304	0.00509201	0.440550342	down
							VCL	0.281666667	7.854126984	2.596821614	0.011611224	0.239432379	-2.845117702	up		SLC38A1	0.299297588	9.337965921	2.54716543	0.012783612	0.227857616	-2.971534118	up		MAP4	0.384798081	11.06427456	3.825537469	0.000222984	0.005152614	0.425474241	up
							GABRA1	-0.369074074	4.867460317	-2.596057129	0.011634618	0.239538177	-2.846762387	down		ARAP2	0.359068873	6.228060899	2.540745003	0.013002395	0.228730557	-2.985566053	up		UBASH3B	0.559280555	7.914224282	3.825502833	0.000223011	0.005152614	0.42536266	up
							TTC8	-0.334814815	7.565873016	-2.591901879	0.011762526	0.240309082	-2.855695103	down		OSMR	0.377280802	8.940732659	2.538064469	0.013094731	0.22971203	-2.99141562	up		LBH	0.370594628	10.42401496	3.825174159	0.000223272	0.005152614	0.424303877	up
							JCHAIN	0.694074074	4.791746032	2.585641876	0.011957632	0.240916868	-2.869131013	up		ZNF876P	-0.327924981	6.114361867	-2.537180443	0.013125312	0.229738568	-2.993343642	down		ZNF596	-0.265614898	6.168901291	-3.825029601	0.000223387	0.005152614	0.423838223	down
							ANXA13	0.361666667	4.401111111	2.583505693	0.012024879	0.240916868	-2.873710005	up		IL1RN	0.452428542	5.968855949	2.536513922	0.013148412	0.229738568	-2.994796921	up		SLC16A9	-0.665840796	9.096283058	-3.82399859	0.000224207	0.005153636	0.420517477	down
							C20orf203	0.278518519	3.474603175	2.582899169	0.012044035	0.240916868	-2.875009567	up		PPM1K	-0.356440055	6.566099092	-2.535503044	0.013183515	0.229738568	-2.997000426	down		LRRN3	-0.601545365	6.652650107	-3.823049991	0.000224964	0.005153636	0.417462753	down
							KATNAL1	-0.326851852	7.444603175	-2.582562339	0.012054685	0.240916868	-2.875731164	down		RGS1	0.281824282	4.565036198	2.534974932	0.013201888	0.229738568	-2.998151307	up		PKIB	-0.406539288	9.931462078	-3.822665749	0.000225271	0.005153636	0.41622556	down
							SYT14	-0.502037037	7.804761905	-2.582470571	0.012057588	0.240916868	-2.875927747	down		TSPAN2	-0.341847167	8.728151426	-2.534510378	0.013218069	0.229738568	-2.999163515	down		SLC16A7	0.777418196	9.047225728	3.820038909	0.000227384	0.005185014	0.407770053	up
							MMP1	0.693333333	11.09349206	2.581864439	0.012076779	0.240916868	-2.877226053	up		ATAD2	-0.294505836	6.273573381	-2.532520879	0.013287567	0.230521563	-3.003496636	down		DGKD	-0.29710532	8.259558748	-3.819320868	0.000227964	0.005189802	0.405459508	down
							SDC1	0.275740741	8.02031746	2.581853436	0.012077128	0.240916868	-2.877249619	up		GFPT2	0.425267141	7.544942378	2.526709608	0.013492457	0.231701191	-3.016137211	up		FLT3	0.557099316	5.644260893	3.81781248	0.000229189	0.005209206	0.400606798	up
							PCSK5	0.32462963	6.185079365	2.581555762	0.012086563	0.240916868	-2.87788713	up		PLA1A	-0.305936158	5.970575202	-2.523154042	0.013619215	0.232006467	-3.023859196	down		RBM7	0.390596415	9.993821087	3.816892027	0.000229939	0.005217351	0.397646263	up
							PTPN3	-0.263333333	8.216825397	-2.579337595	0.01215708	0.240916868	-2.882635814	down		C1R	0.340227595	7.995105371	2.519629825	0.013745912	0.232900671	-3.031504084	up		JAKMIP3	-0.680500139	6.957826777	-3.815176006	0.000231344	0.005225861	0.392128285	down
							ABCA5	-0.34537037	7.612698413	-2.578127336	0.012195712	0.240916868	-2.885225383	down		MMP1	0.544114026	11.09528756	2.519601729	0.013746927	0.232900671	-3.031564993	up		DDX25	-0.644441423	8.319732563	-3.814027178	0.000232289	0.00522676	0.388435184	down
							TNFRSF10D	0.36537037	8.311269841	2.576271857	0.012255156	0.240916868	-2.889193634	up		MACC1	0.274665601	8.984719643	2.517046351	0.013839462	0.233664575	-3.037102563	up		NKIRAS1	-0.287676848	9.441351718	-3.813681194	0.000232574	0.00522676	0.387323122	down
							CCL21	0.377407407	5.928730159	2.575857899	0.012268454	0.240916868	-2.890078642	up		MAL	0.313034616	5.625023089	2.515742411	0.013886896	0.234238889	-3.039926416	up		LOC101929550	-0.88079616	7.254829515	-3.81191254	0.000234038	0.005250736	0.381639479	down
							PHTF2	-0.315	8.342222222	-2.574365993	0.012316488	0.240916868	-2.893267272	down		GRB14	-0.282499305	5.958442824	-2.510174132	0.014091104	0.235526183	-3.051971401	down		LINGO2	-0.741060385	9.016331136	-3.809164681	0.00023633	0.00527728	0.372813011	down
							MMP3	0.891851852	8.16	2.573494469	0.012344626	0.240916868	-2.895129286	up		GDAP1	-0.269802053	8.26332308	-2.504249689	0.014311336	0.236231487	-3.064762157	down		RAB3B	-0.759297136	7.828814563	-3.807838976	0.000237443	0.005293697	0.368556373	down
							DLG4	-0.331851852	7.046666667	-2.573233417	0.012353066	0.240916868	-2.895686926	down		PODXL	0.314274055	8.201122046	2.502943024	0.014360324	0.236231487	-3.067579796	up		DBN1	0.396860822	9.970423146	3.807054051	0.000238105	0.005300005	0.366036614	up
							SH3BGRL	-0.298148148	9.502222222	-2.572588789	0.012373929	0.240916868	-2.897063743	down		MBOAT2	-0.278244151	7.467202646	-2.502501499	0.014376911	0.236231487	-3.068531602	down		SYT5	-0.441782327	6.424097816	-3.804311536	0.00024043	0.005343265	0.357235655	down
							BEX5	-0.293148148	7.326825397	-2.572372226	0.012380946	0.240916868	-2.897526222	down		ZNF404	-0.296609366	5.608676677	-2.502382354	0.01438139	0.236231487	-3.068788421	down		NPDC1	-0.462084715	9.167466155	-3.803127708	0.00024144	0.005357215	0.35343811	down
							DCLK2	-0.267037037	5.887777778	-2.569628311	0.012470155	0.241588736	-2.90338328	down		INHBA	0.496165915	9.098072946	2.501690937	0.014407406	0.236231487	-3.070278583	up		PRPS2	0.35172688	10.93466951	3.801227171	0.00024307	0.005379354	0.347343306	up
							MAPKAPK5-AS1	-0.267777778	5.250634921	-2.569444952	0.012476137	0.241588736	-2.903774494	down		CAV2	0.325377735	9.16654343	2.49958707	0.014486831	0.236735414	-3.074810759	up		ABCC8	-0.322920634	7.204796592	-3.801069429	0.000243206	0.005379354	0.346837548	down
							LYAR	0.312592593	7.054285714	2.569144528	0.012485944	0.241588736	-2.904415429	up		SH3GL2	-0.305615795	8.908850103	-2.495091823	0.014657855	0.238557846	-3.084483709	down		PDE7A	0.400357316	9.49181432	3.800219594	0.000243939	0.005387053	0.344113044	up
							GPR158	-0.411851852	6.271904762	-2.566885255	0.012559919	0.241604204	-2.90923352	down		NBEA	-0.300542963	8.340560563	-2.493701451	0.014711119	0.238557846	-3.087472563	down		LINC01963	-0.432216447	8.855450883	-3.798051543	0.000245818	0.005420001	0.337164492	down
							GREM2	-0.27	5.416984127	-2.566755348	0.012564184	0.241604204	-2.909510455	down		FMN2	-0.304221325	6.979086752	-2.493257377	0.014728167	0.238557846	-3.088426883	down		C22orf42	-0.714551812	7.940748757	-3.794251596	0.000249145	0.005459677	0.324992879	down
							LGALS4	0.57962963	10.44206349	2.562894804	0.012691547	0.242478805	-2.917735221	up		ELMO1	-0.303186378	8.209727469	-2.489334955	0.014879525	0.238913863	-3.096849991	down		TRIB2	0.479762475	11.64976214	3.794214673	0.000249177	0.005459677	0.324874655	up
							SLC35F2	0.338703704	7.541904762	2.561747949	0.012729607	0.242478805	-2.920176654	up		KCNK16	-0.39182301	8.237707105	-2.48909553	0.014888809	0.238913863	-3.097363776	down		TMOD1	-0.47020981	10.84881945	-3.793764539	0.000249574	0.00545983	0.323433441	down
							CH25H	0.365	5.071587302	2.561034541	0.012753335	0.242478805	-2.921694922	up		FADS2	-0.36494233	8.958634484	-2.485915852	0.015012599	0.238913863	-3.10418313	down		RBP7	0.379127134	7.956659097	3.793194319	0.000250078	0.005462315	0.321607927	up
							ITFG1	-0.306481481	9.792698413	-2.560335367	0.012776628	0.242478805	-2.923182568	down		LDAF1	0.263156755	7.432470108	2.485293888	0.01503692	0.238913863	-3.105516175	up		SLC22A17	-0.587715115	9.707626437	-3.792238666	0.000250924	0.005472264	0.318548936	down
							LAPTM5	0.392222222	8.496031746	2.560063687	0.01278569	0.242478805	-2.923760539	up		GHRL	-0.509247279	7.253374396	-2.454131197	0.01759621	0.254333927	-3.106020425	down		C15orf61	-0.353568776	9.444722825	-3.791678411	0.000251422	0.005474585	0.316755859	down
							PLA2G7	0.534259259	7.782063492	2.559993239	0.01278804	0.242478805	-2.923910402	up		ABAT	-0.31217455	8.091614995	-2.485014317	0.015047864	0.238913863	-3.106115282	down		FAM126A	0.27545623	9.558445874	3.791061474	0.000251971	0.005478017	0.314781602	up
							MAD2L1	-0.34962963	4.544126984	-2.558349111	0.012843011	0.242999668	-2.927406991	down		VWDE	-0.43802708	6.775826987	-2.482892751	0.015131148	0.239420693	-3.110659851	down		ZFAND2B	-0.268623459	9.248107243	-3.790168667	0.000252767	0.005481452	0.31192496	down
							CRISP3	1.282777778	6.988253968	2.556996855	0.012888383	0.243262612	-2.930281507	up		LDOC1	-0.267646449	8.418103873	-2.480101411	0.015241355	0.240318951	-3.116634135	down		ELK3	0.404029107	9.647117534	3.789479792	0.000253383	0.005481452	0.309721164	up
							SLC16A4	0.583333333	5.832222222	2.556704723	0.012898204	0.243262612	-2.930902336	up		PTX3	0.337365736	4.757152803	2.479057081	0.015282771	0.240542674	-3.118867847	up		TBC1D22B	0.30201856	10.13101023	3.781921436	0.000260237	0.005596895	0.285560677	up
							EPSTI1	-0.28	5.241111111	-2.554610377	0.012968811	0.243685848	-2.935351519	down		SVIL	0.281560314	7.494076611	2.474565034	0.015462072	0.242179195	-3.128466797	up		METAP1	0.265974491	10.11682092	3.777860184	0.000263992	0.005651613	0.272593647	up
							ZNF385D	-0.36037037	5.693333333	-2.553932125	0.012991752	0.243726372	-2.936791756	down		APOL1	0.449218653	7.575634667	2.440866279	0.018183377	0.256663264	-3.131235121	up		LINC00261	-0.315769655	11.63091825	-3.777290826	0.000264523	0.005654326	0.270776593	down
							CYP3A4	0.322407407	3.115873016	2.551901385	0.013060658	0.244499953	-2.941102112	up		RIMS2	-0.289358737	7.637765953	-2.47085088	0.015611745	0.242975133	-3.136392365	down		TMEM132C	0.496632147	7.885328398	3.776576245	0.00026519	0.005659948	0.268496365	up
							FAM171B	-0.463333333	8.466031746	-2.549971922	0.013126434	0.244923459	-2.945194958	down		PNMA2	-0.31978982	8.478541183	-2.470449999	0.015627977	0.242975133	-3.137247196	down		ATP6V0E2	-0.437010987	10.59200457	-3.77523517	0.000266447	0.005678114	0.264217864	down
							FRRS1	0.351481481	6.307619048	2.544510454	0.013314245	0.246465418	-2.95676657	up		LPAR3	0.421180998	6.470060815	2.468780064	0.015695757	0.243814329	-3.140806871	up		NKAIN1	-0.312581113	6.458844204	-3.773737906	0.000267856	0.005699481	0.259442407	down
							EDNRB	0.676296296	8.59031746	2.544371293	0.013319063	0.246465418	-2.957061162	up		CCND1	0.27368869	8.744923277	2.467090784	0.015764591	0.243964494	-3.144405709	up		PAX6	-0.650255008	11.18483984	-3.771713312	0.000269774	0.005725019	0.252987307	down
							ST3GAL5	-0.312037037	7.553015873	-2.538379636	0.013527967	0.248560967	-2.969732676	down		RHPN2	0.281261047	8.492217181	2.466638995	0.015783046	0.243964494	-3.145367845	up		RIPPLY2	-0.585120771	8.053856398	-3.77160761	0.000269874	0.005725019	0.252650363	down
							LINC00339	-0.31462963	7.255238095	-2.537923102	0.013544005	0.248560967	-2.9706972	down		CCNA2	-0.287599993	5.274306466	-2.46550325	0.015829525	0.244482544	-3.147785887	down		RIIAD1	-0.600574959	8.50407534	-3.768205399	0.000273127	0.005785258	0.241809008	down
							LYPLAL1	-0.317777778	7.085714286	-2.536803632	0.013583405	0.248560967	-2.973061723	down		LINC00643	-0.367251563	7.600393323	-2.457905957	0.016143603	0.247466947	-3.163936532	down		SLC46A1	-0.428989717	6.044779534	-3.765526522	0.000275715	0.005824805	0.23327775	down
							CLCN4	-0.382592593	7.372380952	-2.536017506	0.013611135	0.248560967	-2.974721662	down		SNORD115-32	-0.441345373	6.337872358	-2.456554518	0.016200054	0.247466947	-3.166805054	down		PELI1	0.34117161	9.841900485	3.765411481	0.000275826	0.005824805	0.232911485	up
							SRPX	0.300555556	6.029047619	2.535903662	0.013615155	0.248560967	-2.974962013	up		NMNAT2	-0.307442634	7.679027102	-2.455638941	0.016238398	0.247466947	-3.168747669	down		NECTIN1	-0.343232474	7.808935272	-3.763397295	0.000277788	0.005857394	0.226500166	down
							CLDN4	0.311481481	8.568571429	2.533840865	0.013688181	0.248658793	-2.979315577	up		SLFN5	0.268301642	9.086231071	2.45553243	0.016242864	0.247466947	-3.168973617	up		DCXR	-0.341221959	9.429657786	-3.762944284	0.000278231	0.005857913	0.225058548	down
							TMEM229B	-0.392777778	5.013333333	-2.533310582	0.013707011	0.248658793	-2.980434289	down		GRIA3	-0.302381948	6.406394639	-2.455461442	0.016245842	0.247466947	-3.169124204	down		IDS	-0.451486439	9.350324796	-3.760740968	0.000280395	0.005893391	0.218048785	down
							MSN	0.347962963	10.49507937	2.532684564	0.01372927	0.248658793	-2.981754724	up		ADGRV1	-0.275011433	5.974520873	-2.454650257	0.016279896	0.247586253	-3.170844708	down		SLC9A9	-0.544572117	7.413333592	-3.76037321	0.000280758	0.005893391	0.216879078	down
							SLC16A7	0.426481481	8.336666667	2.532475301	0.013736719	0.248658793	-2.982196055	up		MPZL2	0.339227982	7.587046371	2.448026255	0.01656038	0.24976871	-3.184876008	up		IMMP1L	-0.289511412	10.48412382	-3.756501986	0.000284604	0.005965179	0.204571281	down
							CDC42EP3	-0.38462963	8.453015873	-2.530392945	0.013811033	0.248658793	-2.98658611	down		CLCN4	-0.302828012	7.353748135	-2.446499448	0.016625641	0.250220534	-3.188105606	down		U2AF1L4	-0.329037325	8.183190961	-3.753491915	0.000287629	0.006009213	0.195007914	down
							CFH	0.582407407	6.601904762	2.52989284	0.013828935	0.248658793	-2.987640006	up		TMED6	-0.600069324	8.186935605	-2.444722042	0.016701902	0.250967707	-3.191863133	down		NOTCH2	0.314905777	11.8955168	3.752284612	0.000288851	0.006009213	0.19117378	up
							CCN1	0.462222222	7.721587302	2.529576449	0.013840271	0.248658793	-2.988306666	up		NPTX2	-0.403364343	10.57923287	-2.443534578	0.016753026	0.251083577	-3.194372201	down		PMVK	-0.301615044	10.41924748	-3.750774014	0.000290387	0.0060322	0.186377749	down
							ADAMTS9	0.537222222	7.808412698	2.529035393	0.013859676	0.248658793	-2.989446557	up		TENT5C	-0.309380817	9.231203352	-2.443302435	0.016763037	0.251083577	-3.194862589	down		MROH8	-0.45132263	6.150378204	-3.749181514	0.000292014	0.006052583	0.181323253	down
							RASEF	0.448703704	7.40984127	2.528340626	0.013884631	0.248658793	-2.990909999	up		NALCN	-0.270175433	6.958973973	-2.442638112	0.016791714	0.251116688	-3.196265714	down		GAD2	-0.597036235	12.0591505	-3.748968438	0.000292232	0.006052583	0.180647084	down
							FADS2	-0.452777778	8.924761905	-2.525945014	0.013970987	0.248658793	-2.995953579	down		C22orf42	-0.273468118	7.15238603	-2.436101125	0.01707625	0.252766031	-3.210055275	down		FBXL16	-0.661727019	9.449976922	-3.745634428	0.00029567	0.006113474	0.170070808	down
							ZNF711	-0.304074074	6.547301587	-2.523384728	0.014063816	0.248658793	-3.001339603	down		IRAK3	0.286483124	4.903446905	2.434985711	0.017125229	0.253171761	-3.212405068	up		PFKM	-0.368457709	10.26115283	-3.745272407	0.000296046	0.006113474	0.168922817	down
							COLGALT2	-0.322037037	5.79047619	-2.522465588	0.014097277	0.248658793	-3.003272107	down		MIR7-3HG	-0.339305143	8.6291176	-2.434225554	0.01715868	0.253171761	-3.214005933	down		BAZ1A	0.305838788	9.600857602	3.741335469	0.000300159	0.006180195	0.156443915	up
							KLF6	0.324444444	8.290793651	2.522034626	0.014112991	0.248658793	-3.004178015	up		HSD17B14	-0.332688318	7.309975631	-2.434025535	0.017167492	0.253171761	-3.214427097	down		EIF3J-DT	-0.324677618	7.876551262	-3.740154895	0.000301404	0.006189028	0.152703773	down
							SLC25A12	-0.334259259	7.85984127	-2.519059976	0.014221884	0.249830156	-3.01042751	down		NR0B1	-0.49774496	7.23939706	-2.433124837	0.017207221	0.253171761	-3.216323254	down		PRRT3	-0.454392867	10.77867135	-3.73947908	0.000302118	0.006189028	0.150563145	down
							CYP2C19	0.361296296	4.151428571	2.513940407	0.014411074	0.251295793	-3.021169392	up		LTBP1	0.348261803	8.237768449	2.431107763	0.017296492	0.253464427	-3.220567448	up		TCEAL3	-0.360081286	9.777481524	-3.739371861	0.000302232	0.006189028	0.150223557	down
							AHR	0.272962963	9.21047619	2.513402258	0.014431093	0.251295793	-3.022297514	up		MYO5B	0.269712984	8.284150347	2.429704939	0.017358821	0.253464427	-3.223517413	up		GSTA4	-0.314122066	10.6518029	-3.737767373	0.000303935	0.006207699	0.145142647	down
							NEO1	-0.267222222	8.372380952	-2.512946058	0.014448082	0.251295793	-3.023253693	down		SYP	-0.353565493	8.803412199	-2.427930577	0.017437946	0.253464427	-3.227246601	down		LATS2	0.414738387	8.550070437	3.737559965	0.000304156	0.006207699	0.144485971	up
							MAP6	-0.296851852	6.931111111	-2.512837496	0.014452128	0.251295793	-3.023481214	down		EFEMP1	0.300688008	7.81958576	2.427830937	0.017442399	0.253464427	-3.227455947	up		ARMH4	-0.377552226	6.24004967	-3.736847611	0.000304915	0.006214144	0.142230789	down
							WWC2	0.321296296	7.552380952	2.512579738	0.014461737	0.251295793	-3.024021385	up		PDE1A	0.312317783	5.828953729	2.4258443	0.017531392	0.254039984	-3.231628377	up		B3GALT2	-0.710992159	7.176473845	-3.73314531	0.000308892	0.006267826	0.130515189	down
							SCD5	-0.281111111	7.558730159	-2.511953328	0.014485115	0.251454766	-3.025333935	down		CCL22	0.267272985	6.040808948	2.422682022	0.017673886	0.254448553	-3.23826395	up		EHD4	0.351929202	10.87790778	3.731504123	0.000310671	0.006294795	0.125324592	up
							KLHL41	-0.753888889	7.875079365	-2.510600349	0.014535725	0.251618823	-3.028168006	down		DHRS2	-0.343306639	7.636023661	-2.420478806	0.017773774	0.254705069	-3.242882714	down		MLH3	-0.334409208	8.099796388	-3.730275061	0.000312009	0.006307862	0.121438553	down
							CELP	0.413333333	7.07015873	2.510229108	0.014549639	0.251618823	-3.028945426	up		PAK3	-0.270003633	9.509177318	-2.415181738	0.018015995	0.256218432	-3.253972698	down		TRIM9	-0.742571651	8.777127204	-3.727034245	0.000315565	0.00634802	0.111196382	down
							RAB26	-0.274444444	7.565238095	-2.508793134	0.014603574	0.251618823	-3.031951638	down		GABRG2	-0.433633172	6.996154871	-2.41274022	0.018128628	0.256405157	-3.259077305	down		TCTA	-0.36623774	9.577928427	-3.721972265	0.000321195	0.00641461	0.095212075	down
							LIPG	0.332222222	6.716349206	2.508738981	0.014605612	0.251618823	-3.032064979	up		TMEM260	-0.265637837	7.936090943	-2.412548725	0.018137489	0.256405157	-3.259477489	down		TMEM44-AS1	-0.352765904	8.507776214	-3.721590335	0.000321624	0.00641461	0.094006711	down
							MAP3K20	0.396481481	6.886825397	2.506522265	0.014689236	0.25178291	-3.03670287	up		TMOD1	-0.269865542	10.87148368	-2.408529844	0.018324339	0.257274121	-3.267869812	down		GPM6A	-0.817064375	8.016890447	-3.720992315	0.000322296	0.006418875	0.092119558	down
							LRRC39	-0.374074074	4.310634921	-2.50180806	0.014868514	0.253381267	-3.046555087	down		CENPI	-0.29346105	3.736721775	-2.408136835	0.018342703	0.257274121	-3.268689864	down		COL12A1	0.592210452	8.448241252	3.720026087	0.000323385	0.006419642	0.08907095	up
							HSD17B13	0.279074074	3.737460317	2.50051255	0.014918125	0.253644286	-3.04925995	up		MAPT	-0.290035889	6.115870646	-2.36747203	0.021762822	0.275740545	-3.268859563	down		CTSV	-0.567488707	7.582115903	-3.719457762	0.000324027	0.006419642	0.087278065	down
							MIR31HG	0.357962963	4.492063492	2.500060626	0.014935467	0.253644286	-3.050203243	up		OGT	-0.279563061	8.586830072	-2.407867595	0.018355294	0.257274121	-3.269251592	down		DAPL1	-0.751884443	9.159340786	-3.719332863	0.000324169	0.006419642	0.08688408	down
							TMEM232	-0.312037037	6.975238095	-2.497182624	0.01504633	0.254692282	-3.056207221	down		DZIP3	-0.356681807	8.501192995	-2.406463328	0.018421085	0.257274121	-3.272180513	down		GALNT7-DT	-0.483704801	6.159099544	-3.718855038	0.00032471	0.006421275	0.085376894	down
							PAPSS2	-0.31462963	10.67190476	-2.494548145	0.015148462	0.254740672	-3.061698268	down		EXPH5	-0.30263143	6.481531276	-2.406439599	0.018422198	0.257274121	-3.272229995	down		WDR54	-0.416703022	9.815773369	-3.718358482	0.000325273	0.00642334	0.083810781	down
							LTBP1	0.439814815	8.278571429	2.493755615	0.015179308	0.254740672	-3.06334922	up		SPRR3	0.316511588	4.857052087	2.405268867	0.018477212	0.257274121	-3.27467069	up		SNRPN	-0.881179254	6.451537835	-3.71768916	0.000326034	0.006429293	0.081700021	down
							CD53	0.456111111	6.726825397	2.492476753	0.015229203	0.254740672	-3.066012379	up		KBTBD7	-0.298699199	7.305221566	-2.404023184	0.018535908	0.25733565	-3.277266528	down		LOC101930112	-0.337403679	7.481833534	-3.717085105	0.000326722	0.006433797	0.079795331	down
							IDO1	0.583888889	4.461746032	2.490947805	0.015289048	0.254740672	-3.069194876	up		CYP2C8	-0.318850086	4.240917136	-2.396884362	0.018875506	0.258687332	-3.292120733	down		EPHB4	0.468941144	10.07024583	3.716600417	0.000327275	0.006435635	0.078267196	up
							ALDH1A2	0.35462963	6.019365079	2.490593763	0.015302936	0.254740672	-3.069931588	up		TM4SF20	-0.533048296	3.434408664	-2.395162494	0.018958242	0.259019191	-3.295697884	down		LHFPL2	0.284315482	11.55701738	3.71542433	0.00032862	0.006448264	0.074559827	up
							DACH2	-0.357777778	5.555555556	-2.489637255	0.015340513	0.254740672	-3.07192152	down		EMP1	0.342722082	8.801653095	2.394667116	0.018982104	0.259019191	-3.296726618	up		PPIC	0.434357036	11.53916971	3.71523434	0.000328838	0.006448264	0.073961004	up
							YBX3	0.433888889	9.768095238	2.486768701	0.015453706	0.254740672	-3.077885591	up		HBEGF	0.275956915	8.116760099	2.390335445	0.019191906	0.260562245	-3.305714281	up		WEE1	0.414858966	11.28544631	3.714762197	0.00032938	0.006449858	0.072472979	up
							FGF2	0.506666667	8.593492063	2.486247343	0.015474359	0.254740672	-3.07896896	up		S100A11	0.271194276	10.47428439	2.386685007	0.019370313	0.261669128	-3.313277665	up		DLEU1	-0.406530898	7.898284078	-3.713982006	0.000330277	0.006458399	0.070014409	down
							ZNF280B	-0.283148148	6.807142857	-2.486107821	0.015479891	0.254740672	-3.079258852	down		SERPINB7	0.650502627	5.864054998	2.385808625	0.019413363	0.261872107	-3.315091978	up		VANGL1	0.6782484	7.76974133	3.712802793	0.000331638	0.006475964	0.066299163	up
							SNORD115-25	-0.610185185	6.913015873	-2.485921526	0.015487279	0.254740672	-3.079645906	down		EDN3	-0.384150336	7.967512785	-2.38407591	0.01949873	0.262629368	-3.31867742	down		FBXO3	0.28503962	10.58041114	3.712340705	0.000332173	0.006477372	0.064843542	up
							CYFIP2	-0.292777778	7.866507937	-2.485436197	0.015506542	0.254740672	-3.080654135	down		TGM2	0.311873933	9.366311891	2.383821721	0.019511281	0.262629368	-3.319203216	up		CELF4	-0.448321921	7.40981034	-3.708835213	0.000336256	0.006535497	0.053805381	down
							SEMA5A	-0.303703704	7.51031746	-2.48533738	0.015510466	0.254740672	-3.080859398	down		CTRC	0.681224166	9.772952225	2.382672544	0.019568115	0.263017754	-3.32157972	up		IRF2	0.345060387	9.572268845	3.707532272	0.000337786	0.006546277	0.049704661	up
							GM2A	-0.315925926	8.946349206	-2.480665906	0.015697027	0.257087913	-3.090555504	down		SPARCL1	0.564327511	7.454689983	2.377081563	0.019846731	0.264514893	-3.333127888	up		IL1RAP	0.61531755	7.421975155	3.701841144	0.000344545	0.006653764	0.031805851	up
							REEP2	-0.276666667	6.973809524	-2.478229314	0.015795134	0.257482577	-3.095607023	down		ADAMTS4	0.290027376	6.800768202	2.375181063	0.019942239	0.265399258	-3.337048076	up		EEF1A2	-0.377984505	8.366460155	-3.69998262	0.00034678	0.006687703	0.025965225	down
							SNAP91	-0.439444444	7.687777778	-2.477897312	0.015808544	0.257482577	-3.096295015	down		RFX6	-0.471703124	8.787151094	-2.37168505	0.020118997	0.266867762	-3.344252333	down		CASP8	0.473615611	7.713114165	3.696580865	0.000350907	0.006757979	0.01528056	up
							NAP1L5	-0.370740741	8.227777778	-2.476981473	0.01584559	0.257611108	-3.098192476	down		TAC1	0.453372285	5.014066858	2.368958814	0.0202578	0.267812043	-3.349863991	up		LOC154761	-0.709490541	9.364603592	-3.692687764	0.000355687	0.006803625	0.003061736	down
							GPD1	-0.358888889	6.855396825	-2.474438365	0.01594887	0.258102963	-3.103458374	down		HEPACAM2	-0.544029827	8.824278676	-2.366497881	0.020383826	0.26840145	-3.354924796	down		HDAC6	-0.282707357	9.978545087	-3.692653717	0.000355729	0.006803625	0.00295492	down
							S100A10	0.267962963	12.26031746	2.473449249	0.015989203	0.258216891	-3.105505305	up		ISL1	-0.321079929	8.733583131	-2.364510076	0.020486131	0.269030264	-3.35900934	down		WNK4	-0.65955393	6.473271379	-3.692179756	0.000356315	0.006803625	0.001468031	down
							MAGED2	-0.276296296	9.73015873	-2.472867582	0.016012964	0.258216891	-3.106708728	down		NEK6	0.370780789	7.294530208	2.312714305	0.024831842	0.287769465	-3.369423009	up		TBCC	-0.293337132	8.401691136	-3.692120521	0.000356389	0.006803625	0.001282212	down
							SULT2B1	0.267962963	6.182539683	2.472738934	0.016018224	0.258216891	-3.106974859	up		G0S2	0.295686066	8.59776638	2.357797531	0.020834981	0.272095612	-3.372780508	up		CXADR	0.44035507	9.917625583	3.691886162	0.000356679	0.006803625	0.000547052	up
							LONRF2	-0.307037037	7.943174603	-2.472119267	0.01604358	0.258216891	-3.108256594	down		DLGAP5	-0.386437777	3.887751901	-2.355514664	0.020954817	0.273093257	-3.377456277	down		ZDHHC9	0.361151805	8.805805379	3.689753579	0.00035933	0.006827268	-0.006141009	up
							SLC2A13	-0.305925926	8.236666667	-2.469964934	0.016132014	0.258246686	-3.112710643	down		TGFB3	0.45109118	7.973077516	2.355065384	0.020978474	0.27310982	-3.378376034	up		CELF6	-0.491618959	7.614250019	-3.6897128	0.000359381	0.006827268	-0.006268869	down
							CCDC7	-0.272037037	5.630952381	-2.469750068	0.016140858	0.258246686	-3.113154703	down		ELAPOR1	-0.315230082	11.35562543	-2.354104784	0.021029133	0.27310982	-3.380342049	down		NAPB	-0.364713922	11.17145291	-3.689201814	0.000360019	0.006830124	-0.007870939	down
							MRTO4	0.278888889	8.162063492	2.469411964	0.016154783	0.258246686	-3.113853391	up		MAGED1	-0.267826188	9.875941358	-2.353924982	0.021038627	0.27310982	-3.380709965	down		SMIM29	-0.29499514	8.915045718	-3.688545294	0.000360841	0.006836446	-0.009929048	down
							ZNF860	-0.320925926	5.091746032	-2.468844227	0.016178191	0.258246686	-3.115026441	down		GADD45B	0.269204274	8.121535721	2.352385438	0.021120077	0.273733614	-3.383859233	up		KCNMA1	-0.656305139	9.226597932	-3.684405977	0.000366062	0.006907316	-0.022898914	down
							ANXA2P1	0.296296296	8.066031746	2.468725456	0.016183092	0.258246686	-3.115271815	up		GNG11	0.308619768	7.59172851	2.347415783	0.021384911	0.27499011	-3.394012998	up		SMPD1	-0.296463992	10.23256967	-3.682601595	0.00036836	0.006914094	-0.028549195	down
							ARRDC4	0.285	8.732380952	2.465518793	0.016315912	0.259527265	-3.121892993	up		NUF2	-0.270961039	4.06604098	-2.345389779	0.021493719	0.275733715	-3.398147135	down		TMEM225B	-0.357509952	7.497399515	-3.681944907	0.000369199	0.00691801	-0.03060504	down
							DPP6	-0.46962963	8.049206349	-2.463324868	0.016407348	0.260025221	-3.126419021	down		ENPEP	0.379989349	5.528350337	2.344137125	0.02156124	0.275740545	-3.400701686	up		SNORD114-3	-0.611520271	6.583315087	-3.681321417	0.000369998	0.00691801	-0.032556698	down
							CELA3A	0.699074074	12.27412698	2.462973948	0.016422016	0.260025221	-3.127142659	up		STK17A	0.26417177	8.898799105	2.343260367	0.021608611	0.275740545	-3.402488968	up		CHST8	-0.327520868	6.62906066	-3.68125232	0.000370087	0.00691801	-0.03277297	down
							DIO2	0.362222222	4.44952381	2.462178714	0.016455299	0.260025221	-3.128782211	up		AMPH	-0.264769625	6.153679952	-2.339493966	0.02181316	0.276035411	-3.410160282	down		WHRN	-0.385506461	8.449254777	-3.680145315	0.00037151	0.00693535	-0.036237469	down
							KIF3A	-0.267037037	7.911111111	-2.460363993	0.016531478	0.260333219	-3.132522055	down		ARL14	0.314250902	5.507253355	2.335067474	0.022055751	0.276731433	-3.419162471	up		OPN3	0.36207302	11.42746136	3.679176173	0.00037276	0.00694942	-0.039269858	up
							TFF1	0.919444444	9.104126984	2.459337228	0.01657472	0.260442385	-3.134637055	up		SRGN	0.336434095	8.82346908	2.333407686	0.022147329	0.277048943	-3.422534206	up		RNF138	0.272100654	10.53724404	3.677815972	0.000374521	0.006972968	-0.043524828	up
							PDZD2	-0.380555556	6.428412698	-2.459217489	0.016579769	0.260442385	-3.134883655	down		NAIP	-0.302970691	7.469611968	-2.332086167	0.022220483	0.277442823	-3.425217297	down		CRY2	-0.284833511	8.627039039	-3.677230144	0.000375282	0.006977856	-0.045357043	down
							MAGED1	-0.358888889	9.856507937	-2.456590453	0.0166909	0.260539307	-3.140291517	down		DACH1	-0.293328202	6.627443978	-2.330864401	0.022288307	0.277442823	-3.427696694	down		GIPR	-0.593113776	9.941458913	-3.672367585	0.000381655	0.007057495	-0.060556464	down
							PARD6B	0.297222222	8.641904762	2.45629306	0.016703523	0.260539307	-3.140903417	up		ADGRG6	0.390972585	6.498560635	2.328457318	0.022422467	0.277500491	-3.43257824	up		ZC2HC1C	-0.29828332	7.758943078	-3.672037618	0.000382091	0.007057495	-0.061587321	down
							SUSD4	-0.410925926	8.171111111	-2.455045158	0.016756582	0.26065517	-3.143470372	down		BAIAP2L1	0.297939428	8.923929238	2.327603767	0.022470212	0.277500491	-3.43430819	up		PRAF2	-0.389293764	8.786846398	-3.671378499	0.000382964	0.007057495	-0.063646286	down
							MGST1	0.425	9.139047619	2.453838494	0.016808033	0.26065517	-3.145951491	up		DDIT4	0.294505579	8.424102313	2.319426277	0.022932215	0.279825348	-3.45085434	up		ASB16	-0.411164693	6.289168252	-3.671363299	0.000382984	0.007057495	-0.063693763	down
							CYP2C18	0.639444444	5.683015873	2.453249651	0.016833191	0.260715302	-3.147161897	up		CADPS	-0.340195522	8.868311667	-2.318939654	0.02295997	0.279883079	-3.451837377	down		UCHL1	-0.685580133	9.298417	-3.670671407	0.000383902	0.007057495	-0.065854796	down
							SLC2A12	-0.4	5.580634921	-2.450871061	0.016935163	0.260998938	-3.15204884	down		CCL21	0.308707027	5.824541205	2.316853928	0.023079273	0.280431007	-3.456048779	up		FGF9	-0.494102874	6.117864631	-3.669912757	0.000384911	0.007057495	-0.06822398	down
							RHBDD2	-0.338888889	10.49492063	-2.45068754	0.016943054	0.260998938	-3.152425734	down		STC1	0.394298173	8.774097011	2.311381074	0.023394928	0.282265866	-3.467083753	up		MARCHF5	0.264898147	9.651224981	3.669808811	0.00038505	0.007057495	-0.068548565	up
							SYP	-0.482777778	8.809365079	-2.45038415	0.016956106	0.260998938	-3.153048749	down		SLC34A2	0.391863503	7.895201038	2.305750719	0.023723646	0.284052019	-3.478412759	up		CNIH2	-0.441846179	6.587659573	-3.669392374	0.000385605	0.007057495	-0.069848868	down
							UNC80	-0.378888889	7.369206349	-2.448246103	0.01704834	0.261191252	-3.157437474	down		KCNJ6	-0.341653663	7.781574136	-2.304275289	0.023810458	0.284052019	-3.481377564	down		NSG1	-0.7814776	7.069004117	-3.667239252	0.000388487	0.007082307	-0.076570091	down
							PCLO	-0.401296296	6.682857143	-2.448217488	0.017049578	0.261191252	-3.157496191	down		ZNF483	-0.303651573	8.561407234	-2.304171979	0.023816547	0.284052019	-3.4815851	down		SOCS3	0.31819466	6.807522126	3.666475248	0.000389515	0.007091808	-0.078954302	up
							NR1D2	-0.332407407	8.281587302	-2.448013402	0.017058406	0.261191252	-3.157914947	down		GBP3	0.563290163	7.115591892	2.301181093	0.023993429	0.284052019	-3.487589874	up		GCK	-0.59197917	7.311963971	-3.665553049	0.000390759	0.007105217	-0.081831681	down
							ADAMTS1	0.44	7.576190476	2.447726109	0.017070841	0.261191252	-3.158504383	up		IDO1	0.469980297	4.488028088	2.300201571	0.02405161	0.284052019	-3.489554983	up		LRP2BP	-0.528507135	7.631548738	-3.663892369	0.000393009	0.007136853	-0.087011831	down
							VWDE	-0.624814815	6.658888889	-2.446885011	0.017107292	0.261296508	-3.160229732	down		KCNT2	-0.321621561	5.244267001	-2.299680963	0.024082584	0.284190211	-3.490599129	down		GABRB3	-0.429461224	7.104152748	-3.662161432	0.000395366	0.007161095	-0.092409236	down
							ZNF91	-0.336481481	9.003968254	-2.444476193	0.017212071	0.261304464	-3.16516828	down		CLPS	0.705320269	11.1592866	2.298959532	0.024125563	0.284190211	-3.492045712	up		ATP6V1E2	-0.29186339	7.80815067	-3.6615162	0.000396249	0.007167803	-0.094420699	down
							NETO2	0.29	5.929206349	2.443909898	0.017236787	0.261304464	-3.166328719	up		CCN1	0.335582521	7.743705146	2.29691655	0.024247643	0.284190211	-3.496140081	up		IQSEC1	-0.436294788	10.23654233	-3.660942875	0.000397034	0.007171893	-0.096207774	down
							CD200	-0.494074074	8.657936508	-2.438658234	0.01746752	0.263383963	-3.177079857	down		PMAIP1	0.284349117	6.493128405	2.296121777	0.024295282	0.284395054	-3.497732046	up		ACLY	-0.300550236	10.54636646	-3.66060401	0.000397499	0.007171893	-0.097263928	down
							BHLHB9	-0.266851852	6.876507937	-2.435843362	0.017592328	0.263705239	-3.182834653	down		ABCA1	0.346099374	7.085453063	2.239651349	0.029525518	0.306529634	-3.500728565	up		GSS	-0.292630094	11.01515505	-3.659556967	0.000398939	0.007180322	-0.100526816	down
							HLF	-0.45962963	7.342857143	-2.432897572	0.017723798	0.264316813	-3.188851282	down		WDR17	-0.308921375	6.839580829	-2.287078289	0.024843205	0.287769465	-3.515812934	down		ZBED4	0.32958923	7.990935573	3.658841057	0.000399927	0.007180322	-0.102757392	up
							SFN	0.46537037	8.293333333	2.432630954	0.01773574	0.264316813	-3.189395541	up		PNLIPRP1	0.613397148	9.080916133	2.283431164	0.025067242	0.287916422	-3.523087226	up		ZNF226	-0.311459187	9.540161709	-3.658775204	0.000400018	0.007180322	-0.102962553	down
							CTNNA2	-0.440185185	6.917301587	-2.431909009	0.017768114	0.264316813	-3.190869039	down		LRRC39	-0.283105237	4.249164511	-2.283320601	0.025074062	0.287916422	-3.52330759	down		ZNF582	-0.459590065	6.461666631	-3.657831861	0.000401323	0.007194523	-0.105901198	down
							KLHDC1	-0.263888889	6.597301587	-2.431744671	0.017775491	0.264316813	-3.191204404	down		GDA	-0.321722133	8.45892032	-2.278037276	0.025401848	0.288733689	-3.533827029	down		LOC105372707	-0.360517685	7.844041107	-3.654864533	0.000405454	0.00725002	-0.115141074	down
							VILL	0.287592593	6.683492063	2.430221213	0.017844005	0.26493067	-3.194312451	up		NEUROD1	-0.357925203	9.483148887	-2.275458752	0.025563191	0.288733689	-3.538953357	down		TP53TG1	-0.349775673	8.572172631	-3.653985823	0.000406685	0.007262759	-0.11787617	down
							CLGN	-0.558703704	8.132222222	-2.423782685	0.018136188	0.266278959	-3.207430261	down		TFF1	0.624479589	8.961572054	2.274437131	0.025627365	0.288733689	-3.540983034	up		MAP6	-0.609892595	8.289280767	-3.653087385	0.000407948	0.007266809	-0.120672153	down
							PRKAR2B	-0.325740741	7.598095238	-2.423738474	0.018138209	0.266278959	-3.207520238	down		SNORD115-31	-0.276727054	3.230862355	-2.273634673	0.025677872	0.288733689	-3.54257674	down		CAND2	-0.46452437	11.15930815	-3.652703441	0.000408488	0.007266809	-0.121866846	down
							MACC1	0.329074074	9.009047619	2.422512611	0.018194328	0.266299897	-3.210014536	up		SLC16A12	-0.354516918	7.88063087	-2.272336904	0.025759739	0.288981059	-3.545153113	down		FBXO32	0.390187364	8.280224893	3.652348886	0.000408988	0.007266809	-0.122970005	up
							FLRT3	0.382777778	7.29968254	2.421174205	0.018255777	0.26662487	-3.212736651	up		PDGFC	0.330154507	7.519924744	2.266196509	0.026150221	0.291508926	-3.557325907	up		CHGB	-0.457035915	13.14091621	-3.650605458	0.000411455	0.007292122	-0.128393308	down
							MUC5B	0.327777778	5.99015873	2.418053449	0.018399779	0.267218284	-3.219079003	up		LAPTM5	0.29179955	8.484597299	2.266120108	0.026155112	0.291508926	-3.557477183	up		MIR29B2CHG	-0.387244069	8.884926223	-3.645670527	0.000418512	0.007370555	-0.143733765	down
							MTURN	-0.27962963	7.235238095	-2.414937398	0.018544578	0.267218284	-3.225405104	down		KCNJ16	-0.416528529	6.847340586	-2.262725139	0.026373272	0.292385163	-3.564194926	down		KBTBD12	0.929663997	7.660190262	3.64275932	0.000422729	0.007435471	-0.152775964	up
							SCPEP1	-0.284814815	8.426349206	-2.414886214	0.018546965	0.267218284	-3.22550896	down		ENPP2	-0.392075356	10.6215808	-2.258685916	0.026634917	0.29407568	-3.572176064	down		NANOS1	-0.568238839	9.388663398	-3.639359704	0.000427705	0.007513448	-0.163328186	down
							SCG3	-0.472222222	9.816984127	-2.414746865	0.018553465	0.267218284	-3.2257917	down		ESCO2	-0.278965362	3.308158795	-2.258105749	0.026672685	0.294311132	-3.573321402	down		SNPH	-0.443346513	7.763040515	-3.63841408	0.000429099	0.007519164	-0.166262016	down
							PFKFB3	0.345	7.916507937	2.41395589	0.018590399	0.267532185	-3.227396344	up		KLHL1	-0.315464756	5.283882325	-2.254773836	0.026890501	0.294693449	-3.579894153	down		SGSM2	-0.328642922	8.200621786	-3.636641692	0.000431723	0.007524394	-0.171759339	down
							SLC17A6	-0.645185185	7.796349206	-2.413252272	0.018623308	0.267570002	-3.228823402	down		SUSD4	-0.28522748	8.225413308	-2.24647433	0.027439877	0.297193102	-3.596229563	down		ZNF582-DT	-0.439840179	8.163431981	-3.636633531	0.000431735	0.007524394	-0.171784646	down
							BUB1	-0.335925926	4.572380952	-2.411393848	0.018710482	0.268370872	-3.232590969	down		PBLD	-0.296928952	6.226516221	-2.236085561	0.028141436	0.300568738	-3.616603151	down		USP46	0.298330098	9.350970194	3.636426998	0.000432042	0.007524394	-0.172425104	up
							SNORD115-3	-0.29537037	2.466507937	-2.409958212	0.018778073	0.268581428	-3.23549979	down		MAPK10	-0.265126875	7.795038582	-2.23141496	0.028461943	0.302319322	-3.625735901	down		PROC	-0.419706498	5.997282806	-3.636122227	0.000432495	0.007524394	-0.173370147	down
							SYT4	-0.441666667	10.38079365	-2.409796999	0.018785677	0.268581428	-3.235826344	down		PI15	0.707260068	7.649261586	2.221776793	0.029133478	0.30472706	-3.644529369	up		ELP4	-0.314514207	9.281158602	-3.636036804	0.000432622	0.007524394	-0.17363502	down
							GALNT5	0.729814815	5.62	2.408963363	0.01882504	0.268581428	-3.237514675	up		PLCE1	-0.507162059	7.550959746	-2.221758899	0.029134738	0.30472706	-3.644564194	down		TRIM37	-0.407182987	8.187278194	-3.63539778	0.000433573	0.00753159	-0.175616293	down
							KRT80	0.376481481	6.976190476	2.408961395	0.018825133	0.268581428	-3.23751866	up		SYCN	0.491251291	8.92447678	2.22119118	0.029174725	0.304976142	-3.645668964	up		SYT7	-0.523244239	8.784339194	-3.633728859	0.000436068	0.007541543	-0.180789478	down
							IAPP	-0.495925926	13.08507937	-2.407184768	0.018909269	0.269053622	-3.241115193	down		EGFR	0.354861384	7.104259271	2.156316212	0.035823934	0.328238104	-3.646392886	up		NKAPL	-0.281954237	6.022239524	-3.633679554	0.000436142	0.007541543	-0.180942282	down
							KLF5	0.338703704	7.914126984	2.40595164	0.018967864	0.269588885	-3.243610205	up		F3	0.264160408	8.726520238	2.220450104	0.029226994	0.305184196	-3.647110715	up		ARHGAP28	0.737708014	5.797092573	3.633573618	0.000436301	0.007541543	-0.181270589	up
							CDKL2	-0.288333333	5.619365079	-2.405430987	0.018992653	0.269588885	-3.24466334	down		SPRY2	0.325143109	7.193837057	2.217351485	0.029446436	0.306375775	-3.653134465	up		MIR3936HG	-0.33603026	6.24909399	-3.631717592	0.000439093	0.007573214	-0.187021425	down
							KCNJ16	-0.526481481	6.802380952	-2.404580389	0.019033213	0.26973131	-3.246383455	down		ZCCHC18	-0.263707756	6.010959427	-2.215710234	0.029563252	0.306529634	-3.656322096	down		NAALAD2	-0.720061694	7.378882621	-3.631636626	0.000439215	0.007573214	-0.187272244	down
							ZNF674	0.263333333	5.037619048	2.403388099	0.019090197	0.270312274	-3.248793711	up		GP2	0.591082635	9.942988291	2.214319112	0.029662583	0.307181214	-3.659022309	up		ADAM12	0.483650361	8.384417485	3.628384269	0.000444149	0.007648876	-0.197343986	up
							CDH2	-0.435925926	8.025873016	-2.40157759	0.01917702	0.270616878	-3.252451842	down		TPX2	-0.28359175	4.965994182	-2.213467932	0.029723504	0.307474407	-3.660673748	down		FRMD6	0.484966113	9.139399971	3.627841274	0.000444978	0.007653737	-0.199024835	up
							TM4SF1	0.351666667	11.78301587	2.399176243	0.019292721	0.271233866	-3.257300267	up		APOH	0.520928624	7.400079181	2.210791378	0.029915788	0.308287471	-3.665863111	up		PARVB	-0.678696824	9.626476796	-3.62669806	0.000446728	0.007674409	-0.202563042	down
							KCNJ8	0.340185185	8.203968254	2.398370026	0.019331706	0.271565904	-3.25892716	up		CXCL5	0.267519389	7.946611131	2.207523494	0.030152028	0.309193553	-3.672191505	up		CRK	0.282473001	10.7609783	3.625750957	0.000448183	0.007687105	-0.205493644	up
							RUNDC3A	-0.403333333	8.353492063	-2.394684038	0.019510841	0.272342922	-3.266359513	down		CDCA7L	0.278203295	6.299530117	2.206013447	0.030261743	0.309349731	-3.675113007	up		EAF2	-0.318830947	8.162258155	-3.625306119	0.000448868	0.007687105	-0.206869897	down
							MISP	0.305	7.035238095	2.392178355	0.019633459	0.272342922	-3.271406551	up		CDH2	-0.315873209	7.920819075	-2.200299852	0.03068004	0.310439247	-3.686151303	down		L1CAM	-0.735260072	6.912657942	-3.625146029	0.000449114	0.007687105	-0.207365156	down
							QPCT	-0.451666667	9.898253968	-2.391253164	0.019678908	0.272342922	-3.273269006	down		PLA2G1B	0.422251623	12.18996385	2.199813447	0.030715883	0.310439247	-3.687089848	up		SULT4A1	-0.448984136	7.439351767	-3.62464438	0.000449888	0.007689049	-0.208916964	down
							TMED8	-0.324814815	8.531746032	-2.389405341	0.019769962	0.272342922	-3.276986989	down		GRIA2	-0.331263487	6.803203319	-2.199691876	0.030724847	0.310439247	-3.687324398	down		FAM166C	-0.339915911	6.94308266	-3.624360768	0.000450326	0.007689049	-0.209794221	down
							PCSK1	-0.485925926	11.66650794	-2.388351826	0.019822044	0.272342922	-3.279105693	down		ANLN	-0.40458826	4.715814367	-2.190598721	0.031401862	0.312576751	-3.704835792	down		STMN2	-0.694987744	10.88288044	-3.623254522	0.000452039	0.00769951	-0.213215515	down
							TNC	0.542592593	6.383809524	2.388068196	0.019836086	0.272342922	-3.279675965	up		SLC1A2	0.28050695	5.126024815	2.187801845	0.031612704	0.314095029	-3.710209159	up		PDZD2	-0.628883378	8.903953922	-3.622488775	0.000453228	0.007701025	-0.215583274	down
							TRAK1	-0.267962963	8.044126984	-2.384979186	0.019989599	0.272342922	-3.285883173	down		GAD2	-0.3244641	10.06417082	-2.185061075	0.031820515	0.314696626	-3.715468889	down		PDK4	-0.802020006	5.954085883	-3.622083133	0.000453859	0.007702401	-0.216837405	down
							SH2D4A	0.359444444	7.096349206	2.384739731	0.020001543	0.272342922	-3.28636407	up		SCG3	-0.317928556	9.846702257	-2.182850245	0.031989014	0.315107229	-3.71970741	down		SYNGR3	-0.588328757	6.447392146	-3.621016679	0.000455522	0.007721266	-0.220134059	down
							MGAT4C	-0.353518519	4.948571429	-2.382992227	0.020088904	0.272922192	-3.289872367	down		MTHFD2	0.279120276	9.04233019	2.182739818	0.03199745	0.315107229	-3.719919018	up		SCARB1	-0.306267856	6.643680107	-3.620403265	0.000456481	0.007728168	-0.222029925	down
							SLC1A2	0.387037037	5.121587302	2.382615521	0.02010778	0.272922192	-3.290628365	up		SNORD115-44	-0.370763882	7.395892878	-2.178436896	0.032327709	0.316693996	-3.72815725	down		CPEB1	-0.644946643	7.137748903	-3.619777469	0.000457462	0.007733889	-0.22396381	down
							MSLN	0.309444444	6.191428571	2.381092146	0.020184278	0.273750238	-3.293684572	up		CPA1	0.339941704	13.05895862	2.177878813	0.032370761	0.316846941	-3.729224692	up		MYO3A	-0.759904665	6.876721971	-3.619482986	0.000457924	0.007733889	-0.224873757	down
							PNP	0.336481481	9.57047619	2.37948158	0.020265436	0.274219594	-3.296913948	up		NAP1L3	-0.306172898	7.788604515	-2.173508193	0.032709651	0.317467115	-3.737576032	down		TPPP3	-0.441595234	8.54886134	-3.616275162	0.000462986	0.007785246	-0.234782186	down
							CGRRF1	-0.308148148	6.250793651	-2.378719097	0.02030396	0.274385288	-3.298442188	down		MUCL3	0.557476147	6.221118385	2.169152477	0.033050462	0.318805936	-3.745884218	up		ZNF790-AS1	-0.469335509	6.648277214	-3.614801336	0.00046533	0.007811854	-0.239332331	down
							PDZRN3	-0.309444444	7.105238095	-2.374381401	0.020524365	0.275403634	-3.307128519	down		EYS	-0.276171058	4.047167618	-2.166741537	0.033240433	0.31976476	-3.750476597	down		C1orf226	0.401142635	6.23190534	3.612297302	0.000469338	0.007860283	-0.247059782	up
							RIMBP2	-0.346296296	7.514603175	-2.373745725	0.020556844	0.275470436	-3.308400375	down		KLK1	0.484926965	9.255310119	2.165775285	0.033316835	0.31990269	-3.75231586	up		PRKX	0.445231994	5.914835864	3.609065109	0.000474559	0.007932243	-0.257028267	up
							TGM2	0.389074074	9.368730159	2.369707915	0.020764219	0.275972051	-3.316472628	up		SMARCA1	-0.278309403	9.573358184	-2.165558432	0.033334003	0.319904649	-3.752728539	down		TSPAN6	0.485791199	9.218852981	3.608936748	0.000474767	0.007932243	-0.257424006	up
							NEK6	0.337962963	7.312539683	2.369643108	0.020767563	0.275972051	-3.316602094	up		ZNF780B	-0.266892877	7.431194116	-2.163604655	0.033489029	0.320902493	-3.756445027	down		ITGA10	-0.638782397	6.23471333	-3.60678378	0.000478277	0.00796921	-0.264060053	down
							SERPINB1	0.347962963	9.995079365	2.36872739	0.020814858	0.275972051	-3.318431147	up		OLR1	0.277988665	5.434968356	2.16282128	0.033551363	0.321173404	-3.757934337	up		BAIAP2L2	-0.411936658	7.007459184	-3.606396909	0.000478911	0.00796921	-0.265252174	down
							INSIG2	0.276851852	9.107142857	2.368276637	0.020838174	0.275972051	-3.319331263	up		NCAPG	-0.324419566	4.63925236	-2.160912275	0.033703689	0.321489213	-3.761561651	down		LOC100506563	-0.671764479	7.650697602	-3.606185603	0.000479257	0.00796921	-0.265903258	down
							PABPC4	0.275	9.64984127	2.368005293	0.020852221	0.275972051	-3.319873048	up		SLC17A6	-0.454419868	7.838696356	-2.151933518	0.034428245	0.323789976	-3.778584401	down		ARAP2	0.497180099	10.45453052	3.604868092	0.000481421	0.007992605	-0.26996218	up
							TANC2	-0.268518519	7.332380952	-2.365606523	0.020976768	0.276753488	-3.324660364	down		CRYBG1	0.276487084	6.474685373	2.151342044	0.034476447	0.323789976	-3.779703581	up		TNIK	-0.458013438	6.331519049	-3.604371989	0.000482238	0.007992605	-0.271490254	down
							SEMA6D	-0.315185185	7.189047619	-2.36357272	0.021082884	0.277421241	-3.328716161	down		S100A14	0.335835638	8.029448727	2.150281682	0.034563009	0.323789976	-3.781709303	up		FAM78B	-0.450554269	6.489326369	-3.6042882	0.000482376	0.007992605	-0.271748321	down
							GPAT3	0.368333333	8.105396825	2.362385344	0.021145058	0.27803234	-3.331082684	up		CYP2B7P	-0.29946875	4.30337181	-2.14136446	0.035298473	0.326297885	-3.798542124	down		ADD2	0.434884352	6.505839981	3.602435406	0.000485441	0.008033879	-0.277453681	up
							GLT8D2	-0.515925926	7.26	-2.359714809	0.021285491	0.279108786	-3.336401652	down		TSPAN7	-0.318596021	10.85016414	-2.135825459	0.035762132	0.328238104	-3.808966881	down		DCUN1D4	-0.282044316	10.52537178	-3.601394696	0.000487171	0.008048575	-0.280657383	down
							TRPM3	-0.359444444	6.729206349	-2.359414924	0.021301313	0.279108786	-3.336998628	down		ZBED8	-0.26609835	5.243110055	-2.130340333	0.036226488	0.330373331	-3.819266745	down		STX11	0.532131185	6.165513883	3.600442288	0.000488759	0.008048575	-0.283588633	up
							RGS9	-0.493333333	8.397301587	-2.359272319	0.02130884	0.279108786	-3.337282488	down		PI3	0.37896131	7.87996438	2.129276323	0.036317168	0.330854662	-3.821262011	up		PRKD1	0.355041273	8.670781515	3.59989704	0.00048967	0.008048575	-0.28526649	up
							DZIP3	-0.428333333	8.493809524	-2.355457773	0.021511071	0.279929048	-3.344870194	down		JCHAIN	0.56624585	4.828169085	2.128243896	0.036405345	0.331337832	-3.823197211	up		LOC100129175	-0.520050372	6.403036592	-3.599658024	0.00049007	0.008048575	-0.286001937	down
							NALCN	-0.337962963	6.960793651	-2.354530718	0.021560477	0.280159375	-3.346712711	down		C3orf52	0.319919621	6.103496385	2.127322657	0.036484182	0.331456836	-3.824923299	up		ETFDH	-0.308775905	9.279064612	-3.599599834	0.000490167	0.008048575	-0.28618098	down
							MYO1E	0.27462963	8.576825397	2.35310682	0.021636558	0.280529169	-3.349541528	up		MLLT11	-0.265279867	8.2364682	-2.126521389	0.036552873	0.331456836	-3.826424064	down		FAR2P2	-0.577411359	10.84704169	-3.599145783	0.000490928	0.008048575	-0.287577966	down
							STXBP1	-0.356666667	9.83015873	-2.349389431	0.021836313	0.281865168	-3.356920079	down		GJD2	-0.292641104	8.215255883	-2.121102832	0.037020348	0.332759638	-3.836559832	down		NFIB	0.555114127	10.13906578	3.597473022	0.000493741	0.00808199	-0.292723404	up
							AGR3	0.46	4.091269841	2.349004963	0.021857065	0.281865168	-3.357682648	up		ITGA11	-0.265718268	5.587630637	-2.113895022	0.03765022	0.334793554	-3.850007059	down		DBP	-0.479625764	6.972705214	-3.597247616	0.000494121	0.00808199	-0.293416614	down
							CPE	-0.31537037	12.00698413	-2.344999656	0.02207431	0.28350088	-3.365620775	down		NFKBIA	0.300215075	9.619387733	2.111960955	0.037820806	0.335319584	-3.85360845	up		GLTP	0.354206657	9.74416433	3.596876452	0.000494747	0.008082796	-0.294558015	up
							B4GALT6	-0.301296296	6.614920635	-2.344589688	0.022096655	0.283581759	-3.366432658	down		KRT7	0.361663059	9.825625076	2.110113645	0.037984365	0.336611444	-3.857045567	up		DDC	-0.695729887	8.49803168	-3.594871734	0.000498145	0.00811935	-0.300721353	down
							KPNA7	0.435	6.29047619	2.342699626	0.022199929	0.28360354	-3.370174131	up		MTMR7	-0.347288096	8.646472407	-2.108154103	0.03815853	0.336761217	-3.860688591	down		BCAS4	-0.488097999	8.412920136	-3.593281932	0.000500854	0.008154025	-0.305607187	down
							TDRD9	-0.367777778	5.11968254	-2.342105051	0.022232505	0.28360354	-3.371350604	down		CEP126	-0.290913624	6.835083965	-2.101758	0.038731843	0.339407575	-3.872558845	down		ID1	-0.464841558	10.19348498	-3.591684886	0.000503591	0.008178708	-0.310513615	down
							RASGEF1B	-0.413518519	7.255555556	-2.341798183	0.022249335	0.28360354	-3.371957701	down		AREG	0.413218884	7.789696411	2.096174068	0.03923844	0.341309268	-3.882895681	up		GID8	0.2778171	10.15346777	3.591604327	0.000503729	0.008178708	-0.310761062	up
							FAM83B	0.278703704	7.373333333	2.336257159	0.022555183	0.285118166	-3.382908499	up		SNORD115-38	-0.272249709	3.150309984	-2.095830996	0.03926975	0.341424138	-3.883529972	down		CACNA1B	-0.667991328	6.758735311	-3.591253369	0.000504332	0.008178708	-0.311839027	down
							TSPAN7	-0.46	10.85206349	-2.334718712	0.022640761	0.285512675	-3.385945128	down		CTRL	0.443086006	8.141728868	2.094247587	0.039414543	0.341941479	-3.886456275	up		LRRCC1	0.307681818	7.288931233	3.591035564	0.000504707	0.008178708	-0.312507975	up
							NKX2-2	-0.426666667	8.143492063	-2.332791269	0.022748385	0.285531877	-3.389747225	down		SHCBP1	-0.357857677	5.033514862	-2.09406744	0.039431045	0.341941479	-3.88678908	down		H2AW	-0.430049083	7.478702272	-3.588250269	0.000509523	0.008237681	-0.321059723	down
							LRRC32	-0.301296296	7.45047619	-2.332724613	0.022752115	0.285531877	-3.389878664	down		PRSS8	0.265872905	8.240330368	2.093793174	0.039456181	0.341941479	-3.887295714	up		TUBB2B	-0.453160736	9.406020505	-3.587788031	0.000510326	0.008241014	-0.322478447	down
							S100A14	0.42962963	8.082857143	2.329576662	0.022928893	0.285531877	-3.396082588	up		CD44	0.303810211	11.57059458	2.011095414	0.0496444	0.374028805	-3.889466096	up		FGG	1.067254488	9.687665699	3.586802011	0.000512044	0.008241014	-0.325504322	up
							VAV3	-0.29537037	6.680952381	-2.329538725	0.02293103	0.285531877	-3.396157311	down		DPP6	-0.298048795	8.065285661	-2.085264162	0.040244788	0.34559937	-3.903021402	down		CNRIP1	-0.512544936	11.61021423	-3.586582197	0.000512428	0.008241014	-0.326178797	down
							EPS8	0.318333333	8.762698413	2.329050063	0.022958583	0.285531877	-3.39711972	up		RADX	-0.307941911	8.189711682	-2.081977666	0.040552279	0.34666132	-3.909065786	down		CX3CL1	0.620171148	7.430264408	3.586442354	0.000512672	0.008241014	-0.326607871	up
							FPR3	0.458518519	5.565873016	2.329033301	0.022959529	0.285531877	-3.397152729	up		SLC16A4	0.352380128	5.807906221	2.081651585	0.040582898	0.346765875	-3.909665039	up		CDH18	-0.815455056	7.424748097	-3.585114239	0.000514997	0.008253402	-0.330682235	down
							HK2	0.26462963	6.92984127	2.325740549	0.023145964	0.287042443	-3.40363331	up		MMP7	0.319114435	10.86980909	2.078702275	0.040860747	0.348193388	-3.915081318	up		MAPK8IP2	-0.334528083	6.49363965	-3.584992339	0.000515211	0.008253402	-0.331056138	down
							TNFRSF10B	0.292962963	7.951111111	2.319035661	0.023529756	0.288367273	-3.41680584	up		CEL	0.506092498	11.1722877	2.075546193	0.041159894	0.349552429	-3.920869764	up		DNALI1	-0.288491728	8.869742913	-3.584605186	0.000515891	0.008254849	-0.332243588	down
							DYNC1I1	-0.368518519	7.602539683	-2.317771067	0.023602773	0.288367273	-3.419286731	down		SCG2	-0.295378028	10.48105055	-2.074261216	0.04128223	0.350045092	-3.923224251	down		DNM1	-0.582183778	9.170215233	-3.577349518	0.000528792	0.00842138	-0.354479431	down
							CELA3B	0.641111111	12.02269841	2.317480961	0.023619551	0.288367273	-3.419855704	up		MGST1	0.276694306	9.063866697	2.068315766	0.041852357	0.351873275	-3.934101317	up		CFC1B	-0.562950657	10.13024886	-3.576288954	0.000530703	0.008424461	-0.357726747	down
							DKK1	0.386666667	4.858571429	2.313962099	0.023823915	0.288367273	-3.426752382	up		GPRASP1	-0.301232908	7.398531161	-2.066564392	0.042021592	0.352196966	-3.937300117	down		KCNH8	0.569982152	6.981113029	3.575910507	0.000531387	0.008425758	-0.358885325	up
							ROBO1	-0.328888889	7.981904762	-2.310817899	0.024007845	0.288776464	-3.432907362	down		TINAGL1	0.286241959	8.579663602	2.064491359	0.04222267	0.352791489	-3.941083297	up		TM6SF2	-0.283269986	6.952274825	-3.574005438	0.00053484	0.008470923	-0.364716073	down
							GABRG2	-0.522592593	7.021269841	-2.30749622	0.024203524	0.289103378	-3.439402184	down		RPGRIP1L	-0.269842257	5.707137014	-2.062888822	0.042378679	0.353149416	-3.944005529	down		ARHGAP29	0.294121965	10.61443817	3.570026471	0.000542121	0.008566866	-0.37688657	up
							SEMA3C	0.315185185	5.870952381	2.30720698	0.02422063	0.289103378	-3.43996736	up		SEZ6L	-0.323194356	8.353459241	-2.062643269	0.042402628	0.353178642	-3.944453117	down		IL20RA	-0.45500381	8.248071068	-3.568999617	0.000544016	0.008583714	-0.380025719	down
							INHBA	0.572777778	9.035714286	2.306942	0.024236311	0.289103378	-3.440485082	up		KIT	0.267845811	5.857675282	2.056577624	0.042997923	0.354239772	-3.955494363	up		TMEM37	-0.308966048	6.20523768	-3.566744486	0.000548198	0.008633654	-0.386917331	down
							FHL2	0.288518519	7.203809524	2.306614157	0.024255724	0.289103378	-3.441125557	up		RNASE1	0.335510148	9.783854491	2.056146092	0.043040548	0.354424426	-3.956278774	up		HEG1	0.43168016	8.985696214	3.566048612	0.000549494	0.008634649	-0.389043224	up
							KRT19	0.470740741	10.05761905	2.301682916	0.024549391	0.289144399	-3.450750068	up		KRT17	0.293440337	7.585486778	2.052278713	0.043424173	0.35572584	-3.963302091	up		FBXO46	0.27250087	7.610875913	3.564845628	0.000551743	0.008645305	-0.392717582	up
							OLR1	0.364444444	5.354285714	2.300666683	0.0246103	0.289144399	-3.452731355	up		FGF14	-0.300708813	7.237711658	-2.049473354	0.04370429	0.356556534	-3.968389358	down		SYPL2	0.463857437	7.58251934	3.564694953	0.000552025	0.008645305	-0.393177732	up
							SH3GL2	-0.394814815	8.990634921	-2.298702125	0.024728429	0.289629904	-3.456559459	down		CPNE4	-0.267831992	6.460543095	-2.046440601	0.04400886	0.356568717	-3.973882004	down		SPRY1	0.379930086	9.342311262	3.563705586	0.000553882	0.008656419	-0.396198809	up
							FGFBP1	0.77537037	7.610952381	2.298503576	0.024740395	0.289629904	-3.456946197	up		GKN2	0.40778787	3.221087487	2.045695539	0.044083963	0.356568717	-3.975230282	up		CRTAC1	-0.803533657	6.252135107	-3.563122783	0.000554978	0.008662481	-0.39797812	down
							TNFAIP8	0.324444444	6.655238095	2.298346261	0.02474988	0.289629904	-3.457252598	up		CHGA	-0.271391603	10.41586834	-2.044276778	0.04422728	0.356568717	-3.977796487	down		AMER1	0.317658249	6.573486641	3.56236378	0.000556409	0.008672915	-0.400295038	up
							ITM2C	-0.328518519	9.813809524	-2.297287592	0.024813795	0.289827749	-3.459314104	down		SYT11	-0.275818939	9.248155848	-2.042431219	0.044414311	0.357322982	-3.981132291	down		TNFSF10	0.385203302	11.60385204	3.560493071	0.00055995	0.008710962	-0.406003901	up
							STK17A	0.323518519	8.97047619	2.296759837	0.024845712	0.289858672	-3.460341484	up		CASP4	0.273542286	8.594095391	2.034635277	0.045211878	0.360357391	-3.99519359	up		KIF16B	0.279263698	8.760508544	3.558496043	0.000563755	0.00876041	-0.412095699	up
							IL1RN	0.529444444	5.970634921	2.296159677	0.024882051	0.289858672	-3.461509574	up		CA12	0.37532898	8.04700489	2.030747601	0.045614184	0.362129559	-4.00218772	up		PTPRK	0.268665251	12.74168699	3.557062746	0.0005665	0.008773858	-0.416466245	up
							C7	1.20462963	7.394126984	2.295871481	0.024899518	0.289871068	-3.462070399	up		CYTIP	0.26979642	4.923486827	2.02768335	0.045933443	0.362129559	-4.00769204	up		MCEE	-0.263601406	9.733438641	-3.556308011	0.000567951	0.008776909	-0.418767109	down
							SNORD115-24	-0.33	6.147301587	-2.295167061	0.024942257	0.290002035	-3.463440941	down		MYOF	0.30398572	8.277818095	2.027078798	0.045996656	0.362129559	-4.008777121	up		ENDOV	-0.385934919	7.936600515	-3.55573774	0.000569049	0.008784189	-0.420505371	down
							GRN	-0.272962963	10.82285714	-2.294874961	0.024959999	0.290002035	-3.464009158	down		SLC1A1	0.27337733	8.005172906	2.024695173	0.04624662	0.362326034	-4.013052551	up		LIN7A	-0.511832657	6.370258029	-3.55471197	0.00057103	0.008795374	-0.423631514	down
							CADM1	-0.284074074	8.444603175	-2.294485089	0.024983696	0.290086647	-3.464767474	down		AQP3	0.280500728	9.114411365	2.024316418	0.046286446	0.362487461	-4.013731499	up		ACP6	-0.318561126	8.887263476	-3.551568151	0.000577142	0.008873668	-0.433208286	down
							PAM	-0.33037037	11.24650794	-2.291824125	0.025145969	0.290365077	-3.469940272	down		CXCL17	0.394213353	7.609722768	2.017032707	0.047058072	0.365043653	-4.026765983	up		CLDN2	0.656754878	9.896933922	3.551019222	0.000578216	0.008873668	-0.434879775	up
							ELAPOR1	-0.409444444	11.33428571	-2.291793826	0.025147822	0.290365077	-3.469999142	down		SLC2A12	-0.273051956	5.565723662	-2.012009016	0.047596676	0.367745988	-4.035731567	down		ITPR2	0.292323759	8.829923883	3.550975806	0.000578301	0.008873668	-0.43501197	up
							URB1-AS1	-0.280740741	8.10952381	-2.291248273	0.025181209	0.290365077	-3.471059042	down		HAS2	0.369633443	7.757563284	2.004077602	0.048457773	0.37162126	-4.049845679	up		ZNF544	-0.335073447	9.352802466	-3.549357917	0.000581476	0.008907272	-0.439937232	down
							SPATA7	-0.263888889	6.81952381	-2.291144448	0.025187567	0.290365077	-3.471260731	down		RPL34-DT	-0.264061976	4.254846602	-2.00229206	0.048653453	0.37197939	-4.053016196	down		MEIS2	-0.332807863	12.22215981	-3.54819539	0.000583768	0.008922855	-0.443475183	down
							DLG2	-0.316111111	5.60984127	-2.287510032	0.025411039	0.290654719	-3.478316007	down		AADAC	0.654196059	7.110674048	1.99373369	0.04960079	0.373849599	-4.068177771	up		KCNB2	-0.611261101	8.106856515	-3.543732728	0.000592645	0.009038808	-0.457048209	down
							NOC3L	0.314444444	7.15047619	2.285477778	0.025536761	0.290654719	-3.482257015	up		SIAE	-0.291334564	8.14212028	-1.991060861	0.04989986	0.374755702	-4.072900878	down		GRHL2	0.525469646	10.82023281	3.54112795	0.000597885	0.009098907	-0.464964435	up
							ZNF483	-0.361296296	8.473015873	-2.285058872	0.025562744	0.290654719	-3.483069006	down											EFR3B	-0.550497835	8.605291427	-3.540421352	0.000599314	0.009106879	-0.467111091	down
							PBLD	-0.346481481	6.28031746	-2.284468224	0.02559942	0.290740965	-3.484213682	down											PCSK1N	-0.597232722	11.655463	-3.540225988	0.00059971	0.009106879	-0.467704552	down
							FRMD3	0.294074074	5.411269841	2.283826793	0.025639301	0.29086705	-3.485456494	up											SV2B	0.530046742	8.53540966	3.537196994	0.000605877	0.009170679	-0.476902537	up
							AADAC	0.946666667	7.216349206	2.281631785	0.025776194	0.290946379	-3.489707249	up											GUCY1B1	-0.298807213	9.868303699	-3.535967458	0.000608397	0.009195592	-0.48063446	down
							DEPP1	-0.347407407	10.33	-2.281536633	0.025782143	0.290946379	-3.489891437	down											PELI2	0.308912412	10.56127638	3.534164133	0.000612111	0.00923509	-0.48610615	up
							TTK	-0.276851852	3.257301587	-2.275303559	0.026174484	0.292694085	-3.501943026	down											GPR161	0.317931634	5.887102107	3.531964258	0.000616671	0.00929387	-0.492778128	up
							DPYSL2	-0.295925926	9.145873016	-2.272526636	0.026350971	0.293831289	-3.507303275	down											SLC31A2	0.29821064	9.642151563	3.531216737	0.000618227	0.009305985	-0.495044545	up
							PODXL2	-0.267962963	7.441904762	-2.272461028	0.026355153	0.293831289	-3.507429851	down											SLC39A8	0.325723366	10.27135337	3.529847959	0.000621087	0.009330306	-0.499193591	up
							MCOLN3	-0.327407407	6.686190476	-2.267691294	0.026660792	0.29576598	-3.516623742	down											KCNC3	-0.354813212	6.381595757	-3.527824799	0.000625338	0.009360476	-0.505323918	down
							S100A6	0.268888889	8.360634921	2.266713967	0.026723803	0.295971467	-3.518505584	up											FBXL2	-0.344769403	8.223952058	-3.527302948	0.000626439	0.009360476	-0.506904722	down
							RPS6KA6	-0.280925926	7.265238095	-2.265640298	0.026793177	0.296179122	-3.520572147	down											PC	-0.270157425	6.320783718	-3.526605842	0.000627912	0.009372488	-0.509016132	down
							CRMP1	-0.330185185	8.17968254	-2.262328637	0.02700816	0.296699588	-3.526941142	down											IGIP	-0.358297926	10.56969066	-3.524578238	0.000632216	0.009409515	-0.515155539	down
							WDR77	0.27037037	8.541587302	2.261971066	0.027031464	0.296699588	-3.527628355	up											MICU3	-0.396553987	7.610718883	-3.524465336	0.000632456	0.009409515	-0.515497318	down
							PPM1K	-0.341111111	6.616825397	-2.261292999	0.027075703	0.29682495	-3.528931276	down											SYNGR1	-0.42555632	6.470883534	-3.524172269	0.000633081	0.009409515	-0.516384449	down
							EEF1A1	0.267592593	7.227301587	2.260725865	0.027112753	0.296862812	-3.530020785	up											RAB26	-0.628040758	8.613803369	-3.522329455	0.000637022	0.009446758	-0.521961453	down
							BAIAP2L1	0.355740741	9.038412698	2.25940314	0.027199341	0.297626469	-3.53256095	up											DCBLD1	-0.34250238	6.947273961	-3.521740768	0.000638285	0.009446758	-0.523742551	down
							CACNA2D2	-0.377592593	7.435873016	-2.253898659	0.027562298	0.299189759	-3.543118341	down											ELOVL4	-0.576564308	9.10183868	-3.521249562	0.000639342	0.0094524	-0.525228537	down
							MAP3K15	-0.465	6.926349206	-2.252229334	0.027673212	0.299841203	-3.546315762	down											PELO	-0.383049942	6.64404935	-3.519181074	0.000643808	0.009508391	-0.531484322	down
							ADGRE5	0.302037037	6.952222222	2.251683929	0.027709535	0.29989897	-3.547359996	up											KAZN	0.36143952	7.472343	3.510631998	0.000662581	0.009739358	-0.557309213	up
							CD74	0.329259259	8.163333333	2.248655676	0.027911979	0.300565377	-3.55315403	up											MAP4K3	0.296004977	9.749625146	3.509853625	0.000664316	0.009739358	-0.559658082	up
							UTP20	0.276296296	7.102063492	2.24826559	0.027938152	0.300565377	-3.553899915	up											NOL4	-0.622135162	9.459890417	-3.505039159	0.000675141	0.009839044	-0.574177523	down
							CENPI	-0.344814815	3.658888889	-2.247116244	0.028015393	0.300661111	-3.556096946	down											PLCL2	-0.363931455	10.75479094	-3.504824366	0.000675628	0.009839044	-0.574824932	down
							CXXC4	-0.308148148	6.467460317	-2.247031453	0.028021098	0.300661111	-3.556258991	down											ZDHHC13	0.264464697	10.53891037	3.504503507	0.000676356	0.009839044	-0.575791979	up
							MAT2A	0.313703704	10.51777778	2.244920783	0.02816346	0.301219673	-3.560291048	up											LOC101927432	-0.976159539	6.982187485	-3.504279041	0.000676865	0.009839044	-0.576468463	down
							APLP1	-0.408888889	8.828253968	-2.244239963	0.028209516	0.301219673	-3.561590952	down											ZNF117	0.516731481	7.24453834	3.504177894	0.000677095	0.009839044	-0.576773283	up
							SLAMF7	0.270555556	5.563650794	2.242564703	0.028323126	0.301521858	-3.564788145	up											DHRS2	-0.676536351	9.843770699	-3.503985266	0.000677533	0.009839044	-0.577353777	down
							ARL4D	-0.282962963	6.748095238	-2.242222871	0.028346358	0.301587495	-3.565440276	down											KIAA0895L	-0.375727176	8.958631806	-3.503716971	0.000678143	0.009839044	-0.578162252	down
							ADCYAP1	-0.466851852	9.031269841	-2.241380313	0.028403691	0.301862598	-3.56704731	down											RALYL	-0.688831096	8.919668534	-3.502894199	0.000680017	0.009856024	-0.580641285	down
							MUC6	0.405925926	6.553174603	2.240836027	0.028440782	0.301924007	-3.568085171	up											RIMS2	-0.567006227	8.023512214	-3.502238174	0.000681515	0.009867521	-0.582617578	down
							NRCAM	-0.285185185	8.077777778	-2.239455467	0.028535053	0.302683951	-3.57071671	down											RPP25	-0.29577215	7.59762766	-3.501686592	0.000682777	0.009875579	-0.584279008	down
							LAD1	0.32537037	7.94	2.237966805	0.028637015	0.303037923	-3.573552775	up											VANGL2	0.581241759	9.783833068	3.500469962	0.000685568	0.009897292	-0.587942928	up
							PLD3	-0.283703704	10.02428571	-2.23602029	0.02877082	0.303148275	-3.577258698	down											QDPR	-0.359140185	10.85077208	-3.500416106	0.000685692	0.009897292	-0.588105092	down
							TMX4	-0.278888889	9.763492063	-2.231284246	0.029098683	0.304927756	-3.586264169	down											C1orf198	0.367841441	10.44985644	3.498606297	0.000689865	0.009937031	-0.593553486	up
							ABAT	-0.350185185	8.117936508	-2.229597757	0.029216226	0.30498991	-3.589467093	down											FAM81B	-0.548562782	6.309460379	-3.496976784	0.000693642	0.009953574	-0.598457225	down
							MTUS2	-0.33	7.093968254	-2.228081842	0.029322236	0.305452487	-3.592344322	down											CCDC183	-0.523782937	7.838232573	-3.496818714	0.00069401	0.009953574	-0.598932815	down
							AQP4	-0.33462963	5.155714286	-2.225128297	0.029529756	0.305732321	-3.597945443	down											UNC79	-0.542192338	6.806427854	-3.496008344	0.000695896	0.009953574	-0.601370735	down
							CKAP2	-0.270740741	6.715396825	-2.224820333	0.029551468	0.305732321	-3.598529107	down											USP11	-0.338237435	9.867121806	-3.495169977	0.000697853	0.009970045	-0.603892418	down
							ITGA2	0.426296296	10.0468254	2.224203609	0.02959499	0.305732321	-3.599697737	up											MYT1L	-0.703151134	7.526652485	-3.493915246	0.000700792	0.009991637	-0.607665578	down
							TAF1A	0.30037037	5.102539683	2.223885853	0.029617437	0.305732321	-3.600299746	up											RALGAPA2	0.340105821	10.38826615	3.493592642	0.000701549	0.009992261	-0.608635527	up
							ELOVL7	0.313518519	8.539047619	2.221595328	0.029779683	0.305732321	-3.604637135	up											EPS8	0.410595063	10.38539893	3.493110741	0.000702682	0.009998225	-0.61008429	up
							RCBTB2	-0.294259259	6.725555556	-2.2214925	0.029786985	0.305732321	-3.604831765	down											C9orf72	-0.330913184	7.415493262	-3.492083723	0.000705102	0.010012311	-0.613171343	down
							GLMP	-0.3	7.966031746	-2.221309191	0.029800006	0.305732321	-3.605178707	down											SCGB2A1	-0.534953729	12.17576279	-3.491051911	0.000707542	0.01003677	-0.616272095	down
							DCC	-0.276666667	4.972698413	-2.22091456	0.029828054	0.305732321	-3.605925525	down											TAF6L	-0.315728182	6.303459272	-3.490345488	0.000709216	0.01004018	-0.61839459	down
							PNLIPRP1	0.742222222	9.16047619	2.220768161	0.029838466	0.305732321	-3.606202549	up											UBE4B	0.338440776	8.923019573	3.486548642	0.000718281	0.010127552	-0.629796731	up
							SVEP1	0.325555556	4.807619048	2.219253776	0.029946351	0.306079763	-3.609067246	up											LINC00900	-0.624679021	5.910869495	-3.484382929	0.000723501	0.010180641	-0.63629615	down
							RAP1GAP2	-0.316481481	8.543492063	-2.216725021	0.030127264	0.30668722	-3.613847093	down											L3MBTL4	0.360705667	10.2779719	3.482235302	0.000728712	0.010243674	-0.642738176	up
							SNORD114-3	-0.379444444	6.490793651	-2.215335965	0.030227049	0.306851558	-3.616470722	down											SVOP	-0.572468995	7.009532971	-3.479076825	0.000736441	0.010331567	-0.652206714	down
							ST6GALNAC5	-0.323148148	6.755873016	-2.213783198	0.030338938	0.307098792	-3.619401916	down											SIAH2	0.26867917	8.143767165	3.478385173	0.000738143	0.010345087	-0.654279265	up
							PTCHD4	0.403148148	5.243333333	2.212502876	0.030431469	0.307305671	-3.6218175	up											SLC37A4	-0.277227932	9.11070801	-3.477340776	0.000740721	0.010360477	-0.657408215	down
							APH1B	-0.395740741	8.639206349	-2.212133602	0.030458203	0.307399982	-3.62251399	down											PRF1	0.5310441	6.403013544	3.476752619	0.000742177	0.010370476	-0.659169972	up
							CDCA7L	0.359259259	6.283174603	2.208839696	0.030697584	0.308589991	-3.628722284	up											ZNF738	0.462523468	8.243497184	3.475324142	0.000745723	0.010399273	-0.663447845	up
							NOL4	-0.429259259	8.611269841	-2.207941571	0.030763141	0.308653204	-3.630413693	down											DYRK3	-0.301602537	6.835503854	-3.474498629	0.00074778	0.010410135	-0.665919389	down
							ADGRG6	0.426111111	6.512539683	2.207004122	0.030831699	0.308717695	-3.63217854	up											PSTPIP2	0.684452504	8.939100515	3.474414762	0.000747989	0.010410135	-0.666170459	up
							VNN1	0.577222222	6.36968254	2.20618535	0.030891687	0.308841074	-3.633719443	up											CD99L2	-0.366860511	9.772937845	-3.473989818	0.00074905	0.01041455	-0.667442516	down
							ST8SIA4	-0.265740741	6.385555556	-2.202263627	0.031180441	0.31007996	-3.64109328	down											FAM167A	-0.521117622	10.9948796	-3.472559269	0.000752633	0.010451651	-0.671723931	down
							CORO2A	0.291666667	5.871111111	2.200653322	0.031299691	0.31007996	-3.64411784	up											NCK2	0.321508762	10.24246768	3.472328714	0.000753212	0.010451651	-0.672413818	up
							KCNJ6	-0.416296296	7.752380952	-2.20050438	0.031310741	0.31007996	-3.644397497	down											CEBPB	0.330789382	10.85165565	3.47076289	0.000757154	0.010492616	-0.677098264	up
							LRRC37B	-0.27962963	5.914126984	-2.198622199	0.031450676	0.310764269	-3.647930127	down											RBBP4	0.327827521	10.35906536	3.469593812	0.000760111	0.010501059	-0.680594695	up
							CEACAM7	0.94462963	8.65031746	2.197386115	0.031542873	0.311105666	-3.650248712	up											CALML4	-0.457306464	8.149471592	-3.469431302	0.000760522	0.010501059	-0.681080651	down
							APOBEC2	-0.361111111	7.490634921	-2.197093132	0.031564761	0.311105666	-3.650798113	down											GRAMD1B	-0.457084	7.723621534	-3.465960379	0.000769368	0.010612734	-0.691455534	down
							TFPI	0.292777778	8.681269841	2.195876901	0.031655765	0.311308109	-3.653078121	up											NEMP1	0.292425576	9.728307427	3.465486511	0.000770583	0.010619034	-0.692871335	up
							SLC7A8	-0.430740741	10.51698413	-2.190968747	0.032025355	0.312031664	-3.662268299	down											ZNF204P	-0.399145599	8.63430101	-3.465063215	0.00077167	0.010623558	-0.694135911	down
							ANXA3	0.501666667	9.382222222	2.190852069	0.032034187	0.312031664	-3.662486558	up											ZNF559	-0.29584781	9.504054942	-3.463065773	0.000776819	0.010647527	-0.70010154	down
							TENT5C	-0.36462963	9.296984127	-2.187429788	0.032294186	0.313917967	-3.668883909	down											UBE2Z	0.264912165	10.86006523	3.462921462	0.000777193	0.010647527	-0.700532441	up
							PCK1	-0.455925926	6.268571429	-2.187162644	0.03231456	0.31394332	-3.66938293	down											SERPING1	0.562692613	10.35695537	3.462913231	0.000777214	0.010647527	-0.700557018	up
							EMB	-0.306666667	7.13952381	-2.185867869	0.032413463	0.314224611	-3.671800816	down											HAPLN4	-0.763776603	6.984706563	-3.461851554	0.000779965	0.010664347	-0.703726653	down
							CYYR1	-0.382777778	8.025873016	-2.182081819	0.032704189	0.315126714	-3.678863965	down											HUNK	0.525807422	7.682635864	3.460969001	0.000782259	0.010666501	-0.706360932	up
							UNC79	-0.38537037	7.415873016	-2.181362637	0.032759672	0.315126714	-3.680204473	down											IGSF22	-0.37182239	8.54613532	-3.460619262	0.00078317	0.010666501	-0.707404704	down
							UNC13A	-0.375740741	7.525396825	-2.180711579	0.03280997	0.315289715	-3.681417678	down											JAG1	0.480231624	9.047921845	3.459955034	0.000784903	0.010669349	-0.709386814	up
							PRICKLE1	0.279259259	6.933968254	2.177525528	0.033057088	0.316715472	-3.687350235	up											CHST1	0.426187696	6.044682136	3.459462609	0.000786189	0.010669349	-0.710856059	up
							LPL	0.290555556	5.762063492	2.176112349	0.033167218	0.316715472	-3.689979269	up											ZNF540	-0.703397156	8.139341019	-3.459399965	0.000786353	0.010669349	-0.711042958	down
							MMRN1	-0.552037037	7.600952381	-2.175924449	0.033181886	0.316715472	-3.690328722	down											TMEM44	0.290402175	7.506027	3.458208445	0.000789476	0.010697403	-0.714597359	up
							OXCT1	-0.269259259	8.081904762	-2.175888787	0.03318467	0.316715472	-3.690395043	down											MAP1B	-0.353539693	12.48718311	-3.457356512	0.000791715	0.010699621	-0.717138154	down
							PDE1A	0.357962963	5.830952381	2.174426844	0.033298991	0.317175673	-3.693113026	up											SCAMP5	-0.299220093	9.76132568	-3.455989037	0.000795323	0.010729837	-0.721215471	down
							LCP1	0.349444444	7.601587302	2.168560154	0.03376123	0.319738852	-3.704004472	up											C14orf93	-0.275087256	7.631771689	-3.453860307	0.00080097	0.010770187	-0.72756006	down
							HNF4G	0.333518519	6.373015873	2.167263341	0.033864161	0.320196604	-3.706408605	up											LDLRAP1	-0.353681306	9.544979282	-3.45374538	0.000801276	0.010770187	-0.727902507	down
							ACP3	-0.532037037	6.537142857	-2.159228892	0.034508011	0.322532499	-3.721276143	down											CCPG1	0.267247189	8.766260942	3.453232871	0.000802641	0.010770187	-0.729429522	up
							IL24	0.623518519	6.415555556	2.158632436	0.034556232	0.322532499	-3.72237799	up											RPS6KL1	-0.305570305	7.686467388	-3.453221051	0.000802673	0.010770187	-0.729464738	down
							WDR17	-0.379444444	6.895238095	-2.158573205	0.034561024	0.322532499	-3.722487393	down											SLC12A2	0.579567992	9.586207029	3.45277612	0.00080386	0.010770187	-0.730790256	up
							DPT	0.567777778	6.491111111	2.157767286	0.034626282	0.322532499	-3.723975738	up											G6PC2	-0.766709612	9.13490532	-3.451949911	0.000806069	0.010782512	-0.733251304	down
							PLXNC1	-0.34462963	7.088730159	-2.157766246	0.034626366	0.322532499	-3.723977659	down											ZNF561-AS1	-0.306244369	7.052509689	-3.451856218	0.00080632	0.010782512	-0.733530361	down
							SH3RF2	0.281111111	6.434603175	2.15742288	0.034654202	0.322532499	-3.724611632	up											FAAP20	-0.335623515	6.758253223	-3.450978552	0.000808674	0.010793434	-0.736144122	down
							CYP4F11	0.536666667	7.546666667	2.155794285	0.034786495	0.322532499	-3.727617407	up											ZNF497	-0.333044642	6.493310485	-3.44982152	0.000811787	0.010814299	-0.739589065	down
							DLGAP1-AS1	0.307962963	6.444920635	2.154316771	0.034906898	0.322769445	-3.730342667	up											TSPAN7	-0.520303256	10.05977967	-3.448700163	0.000814815	0.010827378	-0.74292692	down
							SCGB2A1	-0.335185185	7.385079365	-2.152285622	0.03507301	0.323744358	-3.734086494	down											TNF	0.497541101	9.41492801	3.446615369	0.000820472	0.010867782	-0.749130304	up
							RAB9B	-0.277777778	6.893650794	-2.150811835	0.035193971	0.323958146	-3.736801098	down											C1orf74	-0.31933808	7.105559845	-3.446480081	0.00082084	0.010867782	-0.749532758	down
							PDE8B	-0.399444444	7.506825397	-2.15020326	0.035244026	0.323958146	-3.737921584	down											GLIPR1	0.353486613	9.396923971	3.446292246	0.000821352	0.010867782	-0.750091506	up
							SNORD115-33	-0.392037037	5.288253968	-2.150107641	0.035251897	0.323958146	-3.738097609	down											TMEM61	-0.513968703	8.620396311	-3.445134132	0.000824514	0.010880316	-0.753535991	down
							TACSTD2	0.347222222	9.854603175	2.148634586	0.035373336	0.324631092	-3.740808517	up											RASGRP3	0.52454735	11.08469286	3.444307055	0.000826779	0.010899932	-0.755995344	up
							PLEKHM3	-0.278888889	7.214603175	-2.147884149	0.035435343	0.324631092	-3.742188957	down											AHNAK2	0.441134098	6.622718311	3.443198058	0.000829825	0.010929801	-0.759292272	up
							PIGR	0.69037037	9.079365079	2.146300347	0.03556652	0.325468673	-3.745101034	up											PELI3	-0.423015709	9.534238738	-3.442005848	0.000833111	0.010952483	-0.762835652	down
							ACLY	-0.27462963	10.88761905	-2.146113525	0.035582021	0.325468673	-3.745444415	down											ZNF471	-0.378303701	7.083272417	-3.441715646	0.000833913	0.01095274	-0.763698019	down
							NCAPG	-0.401296296	4.561746032	-2.145273293	0.035651811	0.325601449	-3.746988455	down											MYH9	0.363427625	11.37620874	3.438771214	0.00084209	0.011029098	-0.772444486	up
							JAKMIP2	-0.38	6.707936508	-2.140797009	0.036025629	0.326587728	-3.755205516	down											ZNF233	-0.634808093	6.039399097	-3.437970459	0.000844327	0.011047935	-0.774822118	down
							RAB29	-0.270185185	8.639365079	-2.13967489	0.036119873	0.326587728	-3.757263072	down											CHST9	-0.508575441	10.39104692	-3.437273935	0.000846277	0.011047935	-0.776889913	down
							SELE	0.285925926	4.917142857	2.138627872	0.036208003	0.326587728	-3.75918209	up											B4GAT1	-0.309909154	10.11981771	-3.436686354	0.000847926	0.011053824	-0.778634025	down
							PLPP2	0.28462963	9.282698413	2.1384856	0.036219992	0.326587728	-3.759442788	up											ASPHD1	-0.359567589	7.810176903	-3.434540943	0.00085397	0.011112446	-0.785000249	down
							NFASC	-0.267777778	7.407301587	-2.138067638	0.036255236	0.326587728	-3.760208577	down											GPRASP1	-0.573668404	10.01525771	-3.434526937	0.00085401	0.011112446	-0.785041801	down
							ALDOC	-0.279074074	7.538095238	-2.136056281	0.036425255	0.326587728	-3.763891987	down											C2CD2	0.31739194	10.34974009	3.434119204	0.000855163	0.011117122	-0.786251335	up
							ARNTL2	0.338703704	7.587460317	2.133850423	0.036612515	0.326587728	-3.767928172	up											CNNM1	-0.47103953	8.407700427	-3.433048118	0.0008582	0.011146252	-0.789428166	down
							APOL1	0.392407407	7.532539683	2.133756262	0.036620527	0.326587728	-3.768100384	up											CD9	0.462959584	10.79326236	3.430201078	0.000866322	0.011230899	-0.797868663	up
							BPIFC	-0.554074074	6.051587302	-2.133663887	0.036628388	0.326587728	-3.768269324	down											KIRREL1	0.346596568	6.236363932	3.42786543	0.000873038	0.011256629	-0.804788944	up
							ITGA3	0.278148148	8.894920635	2.131896477	0.036779089	0.32663669	-3.771500433	up											PTP4A2	0.266972726	12.10376204	3.427860743	0.000873052	0.011256629	-0.804802827	up
							TRPC1	-0.276481481	6.428095238	-2.131812631	0.036786251	0.32663669	-3.771653661	down											DNER	-0.574398354	8.896191534	-3.427833557	0.00087313	0.011256629	-0.804883356	down
							MEIS2	-0.317222222	8.786349206	-2.13118423	0.036839972	0.32663669	-3.772801888	down											LMO4	0.323806347	8.513373816	3.425932561	0.000878634	0.011296805	-0.810513029	up
							HSD17B14	-0.40037037	7.346507937	-2.130081901	0.036934373	0.32700613	-3.774815382	down											ATP6V0E2-AS1	-0.4786741	7.099576573	-3.425921069	0.000878667	0.011296805	-0.810547055	down
							SMPD1	-0.264814815	9.184761905	-2.129119792	0.037016938	0.327396271	-3.776572025	down											TUBG2	-0.280215243	8.110754	-3.425066589	0.000881152	0.011318353	-0.81307673	down
							CCL8	-0.355185185	4.122222222	-2.128615164	0.037060307	0.327439171	-3.777493113	down											ABHD5	0.338077953	9.175807573	3.423802049	0.000884841	0.011355319	-0.816819474	up
							ADAM32	0.306296296	5.428571429	2.124861823	0.037384275	0.327844942	-3.784338152	up											BICDL1	-0.347835902	8.423184524	-3.42317436	0.000886677	0.011368466	-0.818676884	down
							MYH9	0.286666667	10.35650794	2.119996222	0.037807915	0.330109423	-3.793196204	up											MADD	-0.324338964	9.221494078	-3.422072476	0.00088991	0.011399472	-0.821936844	down
							NBEA	-0.283703704	8.265396825	-2.11162293	0.038546749	0.333267197	-3.808399323	down											DOCK5	0.536319075	9.189717728	3.420759206	0.000893777	0.011438543	-0.825821116	up
							WFS1	-0.292037037	7.648095238	-2.111369541	0.038569302	0.33329912	-3.808858587	down											ITGB1	0.333612628	11.03891004	3.419012247	0.000898945	0.011494184	-0.830986297	up
							SMAGP	0.264259259	7.347936508	2.108530595	0.038822765	0.334158307	-3.814000897	up											PTPN14	0.470577057	8.210735893	3.415748555	0.000908677	0.011586869	-0.840630379	up
							SLFN11	0.382037037	6.492539683	2.108347919	0.038839123	0.334158307	-3.814331582	up											HS6ST3	-0.488077056	7.569986214	-3.414876756	0.000911293	0.011595645	-0.843205282	down
							TOX	-0.39462963	7.503809524	-2.10693021	0.038966285	0.334158307	-3.816897121	down											PDZRN3-AS1	-0.549612848	7.134596427	-3.414691561	0.00091185	0.011595645	-0.843752198	down
							PMAIP1	0.325740741	6.563015873	2.103883953	0.039240744	0.334158307	-3.82240472	up											PEMT	-0.490286923	10.41340933	-3.410814564	0.000923577	0.011734118	-0.855196339	down
							CIART	-0.322777778	6.064444444	-2.103855898	0.039243279	0.334158307	-3.822455411	down											RPH3A	-1.078578218	6.457677398	-3.406649589	0.000936333	0.011874636	-0.867479102	down
							KIF11	-0.316481481	3.893492063	-2.101023104	0.039500025	0.334793499	-3.827570854	down											HMGN5	-0.431529142	6.495802311	-3.405340362	0.000940377	0.01190792	-0.871337644	down
							SLC15A1	0.492222222	7.13031746	2.100277987	0.0395678	0.335207169	-3.828915396	up											SNX10	0.271255952	10.99284155	3.40524938	0.000940658	0.01190792	-0.871605743	up
							CCDC102B	-0.407222222	5.951269841	-2.098206189	0.039756777	0.33542668	-3.832651738	down											C1RL	0.422470887	9.526593951	3.401821485	0.000951327	0.012032099	-0.88170264	up
							SNORD115-44	-0.484814815	7.375555556	-2.090713176	0.040446804	0.337158449	-3.846138321	down											TAF1A-AS1	-0.444931939	6.753689379	-3.400791298	0.000954556	0.012042742	-0.884735497	down
							MAP1B	-0.30537037	9.462857143	-2.087958829	0.040703048	0.337948848	-3.851085377	down											FAM24B	0.300267521	8.009045476	3.400455802	0.000955609	0.012042742	-0.885723034	up
							NPNT	0.287777778	8.646666667	2.087395533	0.040755626	0.337948848	-3.852096415	up											TP53BP1	-0.275691114	10.54169852	-3.398002222	0.000963348	0.012118451	-0.892942853	down
							TIFA	0.286296296	6.496825397	2.084240717	0.041051186	0.338032163	-3.857754517	up											ACVR1C	-0.704056027	8.289265456	-3.397187129	0.000965932	0.012140047	-0.895340405	down
							BCKDHB	-0.268518519	8.333492063	-2.083957041	0.041077853	0.338032163	-3.858262924	down											ZNF436	0.331024612	8.625507233	3.392654783	0.000980419	0.012278033	-0.908663762	up
							TFF2	0.542777778	7.309206349	2.07781795	0.041658651	0.340392264	-3.869250788	up											SLC27A5	-0.272578821	8.396949291	-3.392027792	0.000982439	0.012292335	-0.910505764	down
							KLHL1	-0.363148148	5.267936508	-2.077258002	0.041711978	0.340568062	-3.870251602	down											KITLG	0.339667769	9.52231034	3.390480832	0.000987439	0.012332862	-0.915049346	up
							CTSA	-0.291851852	10.46460317	-2.074042799	0.042019325	0.341379799	-3.875993719	down											GRIN2D	-0.816438737	5.836399165	-3.388976598	0.000992325	0.012350057	-0.919465865	down
							IL11	0.477407407	8.400793651	2.073480134	0.042073312	0.341379799	-3.876997807	up											FICD	-0.374180652	6.901341194	-3.388970591	0.000992344	0.012350057	-0.9194835	down
							ROBO2	-0.509814815	7.941428571	-2.073392071	0.042081767	0.341379799	-3.877154936	down											RASGRF1	-0.539435601	6.656842379	-3.388440241	0.000994072	0.012360575	-0.921040265	down
							CAV2	0.33537037	9.218095238	2.072210836	0.042195321	0.341379799	-3.879262033	up											RPS6KA2	0.315115294	9.295399612	3.387887322	0.000995877	0.012372024	-0.922663075	up
							PLA2G1B	0.479444444	12.25793651	2.068743853	0.042530139	0.341943868	-3.885440466	up											ZFP2	-0.369535053	6.772221709	-3.387161278	0.000998251	0.01238994	-0.924793684	down
							SV2A	-0.318518519	7.395238095	-2.065066058	0.042887827	0.343725022	-3.891984797	down											GIHCG	-0.356838951	8.280735184	-3.386905448	0.000999089	0.01238994	-0.925544343	down
							IGF2	-0.46962963	6.989206349	-2.061259404	0.043260784	0.344681951	-3.898747806	down											LSP1P5	-0.361828526	8.661289563	-3.385458594	0.00100384	0.012426842	-0.929788872	down
							CLPS	0.815185185	11.24793651	2.060104304	0.043374507	0.344919072	-3.900797851	up											EPHX2	-0.512691606	8.395356689	-3.383310732	0.001010931	0.012482101	-0.936087245	down
							TLR5	-0.272777778	6.241587302	-2.058685051	0.043514592	0.345148055	-3.903315346	down											GPC4	0.44637658	7.198647942	3.383097024	0.001011639	0.012482101	-0.93671375	up
							INA	-0.384814815	9.150952381	-2.054745396	0.043905498	0.346645128	-3.910295696	down											AMFR	0.787228701	6.99748035	3.38302764	0.001011869	0.012482101	-0.936917148	up
							RTL5	-0.350185185	6.981269841	-2.049996873	0.044380691	0.348111661	-3.918693802	down											NAT16	-0.737119733	8.913376243	-3.380914189	0.0010189	0.012557758	-0.943111113	down
							GABRB3	-0.305555556	8.941904762	-2.048667172	0.04451455	0.348363076	-3.921042453	down											ISL1	-0.426123803	12.30989476	-3.380331202	0.001020847	0.012563822	-0.944819155	down
							GP2	0.675925926	9.963968254	2.048121736	0.044569558	0.348363076	-3.922005474	up											THBS1	0.490758736	9.250269049	3.380056511	0.001021766	0.012563822	-0.945623865	up
							TMEM132B	-0.284074074	4.89015873	-2.048019236	0.044579902	0.348363076	-3.922186423	down											CPLX1	-0.579483254	6.555698864	-3.379961457	0.001022084	0.012563822	-0.945902316	down
							FGF9	-0.338703704	5.712539683	-2.045676702	0.044816869	0.34890031	-3.92631969	down											DNMT3B	0.286903344	7.161139311	3.378307232	0.001027634	0.012593541	-0.950747189	up
							GBP3	0.677037037	7.238571429	2.040675327	0.045326438	0.350704382	-3.935130586	up											MIR4453HG	-0.418526006	8.395000864	-3.377580811	0.001030081	0.012593541	-0.952874129	down
							ADCY1	-0.284259259	6.799206349	-2.038252807	0.045575049	0.351857697	-3.939391591	down											TCEANC	-0.39097843	7.043459301	-3.377311361	0.00103099	0.012593541	-0.953662977	down
							SLC38A5	0.401851852	6.696666667	2.0368243	0.0457222	0.352685603	-3.94190215	up											FGF13	0.654357902	10.23005237	3.377232383	0.001031256	0.012593541	-0.953894186	up
							TMC7	0.294814815	6.198412698	2.033798013	0.046035292	0.353464138	-3.94721571	up											HAP1	-0.484455043	5.865170971	-3.377090496	0.001031735	0.012593541	-0.954309549	down
							SYT14P1	-0.287407407	4.81968254	-2.03280002	0.046138946	0.35373859	-3.948966481	down											PPY	-0.659267036	12.49982204	-3.376296806	0.001034418	0.012593541	-0.956632768	down
							GRHL2	0.335740741	6.988888889	2.031175665	0.046308085	0.354325915	-3.951814476	up											NPM2	-0.301288603	8.999666515	-3.37616851	0.001034853	0.012593541	-0.957008266	down
							SLC16A6	0.398888889	6.416984127	2.029169852	0.046517682	0.354581935	-3.955328552	up											GGCX	0.326529085	7.44208833	3.375883511	0.001035818	0.012593541	-0.957842357	up
							SMOX	0.324814815	7.409365079	2.029132562	0.046521586	0.354581935	-3.955393853	up											CYFIP2	-0.342866122	9.955906447	-3.375777901	0.001036176	0.012593541	-0.958151426	down
							SELENOP	-0.317037037	7.282857143	-2.028432063	0.046594982	0.354581935	-3.956620359	down											ACTL6B	-0.436191058	6.453129524	-3.375507334	0.001037094	0.012593541	-0.958943209	down
							PDGFC	0.371851852	7.576825397	2.028012747	0.046638964	0.354581935	-3.957354363	up											CERK	-0.283661771	10.39822497	-3.373790786	0.001042934	0.01265348	-0.963965324	down
							LINC00643	-0.404444444	8.25	-2.02790532	0.046650238	0.354581935	-3.957542392	down											CFC1	-0.690033859	9.556568165	-3.373428781	0.001044169	0.012657501	-0.965024185	down
							KCNA3	-0.304814815	6.386825397	-2.026208138	0.046828658	0.354855479	-3.960511791	down											MIDEAS	0.268373912	10.2410389	3.372192958	0.001048397	0.012697761	-0.968638275	up
							ADAMTS4	0.306851852	6.805873016	2.025827871	0.046868715	0.354855479	-3.961176813	up											TLCD1	-0.332104502	8.490648612	-3.370786053	0.00105323	0.012734265	-0.972751407	down
							SNORD30	0.485740741	5.501428571	2.024939283	0.046962432	0.354894063	-3.962730375	up											SUSD4	-0.60388541	9.132184019	-3.3698345	0.001056511	0.0127543	-0.97553253	down
							RXRG	-0.425185185	7.056666667	-2.024558407	0.047002652	0.354894063	-3.963396096	down											L3MBTL1	-0.421207064	5.932943252	-3.369777054	0.001056709	0.0127543	-0.975700407	down
							VCAN	0.497777778	7.661111111	2.023481885	0.047116491	0.354920129	-3.96527713	up											FOXO6	-0.362082493	7.606350524	-3.368886676	0.001059788	0.012780445	-0.978302134	down
							CELF3	-0.276111111	7.673333333	-2.020953853	0.047384755	0.355879044	-3.969690996	down											VPS13B-DT	-0.426849043	8.271457951	-3.368204119	0.001062154	0.01278695	-0.980296227	down
							HEPACAM2	-0.572037037	8.961428571	-2.019525617	0.047536894	0.355986134	-3.972182528	down											TFAP2A	0.767172768	7.117130854	3.365861537	0.001070312	0.012856057	-0.987137652	up
							METTL7A	-0.365925926	7.351428571	-2.016432749	0.047867793	0.357145157	-3.977572721	down											CDH17	-1.02208064	7.956387019	-3.365765115	0.001070649	0.012856057	-0.987419169	down
							SAMD3	-0.361666667	6.643333333	-2.015240558	0.04799587	0.357732189	-3.979648525	down											MLXIPL	-0.595313878	8.768626223	-3.362663137	0.001081546	0.012975768	-0.99647236	down
							ASB4	-0.287777778	5.374444444	-2.012747898	0.04826461	0.358676278	-3.983985208	down											ABHD15	-0.402881844	8.244804097	-3.361798628	0.001084601	0.012995116	-0.998994266	down
							CARD6	0.278333333	6.18031746	2.011990122	0.048346564	0.358983392	-3.985302646	up											RMDN2	-0.33060084	7.213159272	-3.361681726	0.001085015	0.012995116	-0.999335247	down
							B3GALT2	-0.430925926	5.653809524	-2.007472727	0.048837606	0.361566054	-3.993147414	down											DAB2	0.294607836	10.60236583	3.360378341	0.001089638	0.013039334	-1.003136344	up
							SULT4A1	-0.308518519	5.834444444	-2.00646905	0.048947286	0.361725619	-3.994888279	down											DOCK1	0.27531061	8.337767	3.357395789	0.001100287	0.013122821	-1.011830032	up
							PRUNE2	-0.382777778	8.048095238	-2.002742748	0.04935634	0.362938416	-4.001344855	down											CNN2	0.44448086	11.39214828	3.357169431	0.001101099	0.013122821	-1.012489583	up
																									ZNF468	0.337693053	10.34356789	3.357113194	0.001101301	0.013122821	-1.012653436	up
																									MARK1	-0.515219296	7.831333107	-3.352087249	0.001119483	0.013316803	-1.027288439	down
																									DSCC1	0.414060397	7.743293466	3.350110874	0.001126709	0.013391388	-1.033038649	up
																									AFAP1	0.277171526	7.406343097	3.349169872	0.001130165	0.013410087	-1.03577552	up
																									MAGED2	-0.338235367	10.02132233	-3.349160962	0.001130198	0.013410087	-1.03580143	down
																									ERVK3-1	-0.364443726	8.226466874	-3.346726386	0.001139186	0.013488289	-1.042879455	down
																									RFX2	-0.348588545	8.28204233	-3.346593385	0.001139679	0.013488289	-1.043266009	down
																									LMO3	0.564794938	8.33299501	3.346192092	0.001141168	0.013494499	-1.044432254	up
																									KIRREL2	-0.264094051	8.610334883	-3.344461327	0.001147608	0.013557383	-1.049460963	down
																									MRPS18C	0.301066435	7.703189039	3.344243356	0.001148422	0.013557383	-1.050094126	up
																									TCEAL2	-0.580988311	9.694972447	-3.341142072	0.001160056	0.013671672	-1.059099199	down
																									CCND3	-0.270689544	9.77706368	-3.339579907	0.001165958	0.013718136	-1.063632676	down
																									FUBP1	0.270010085	9.875159864	3.338053112	0.001171754	0.013774424	-1.068061872	up
																									PPP3R1	0.357843474	10.04228959	3.334797216	0.001184203	0.013874505	-1.077501757	up
																									TRIM46	-0.471062263	6.372862019	-3.334233243	0.001186373	0.013888296	-1.079136148	down
																									FAM107A	-0.633537357	7.952774243	-3.333499788	0.001189199	0.013902076	-1.081261367	down
																									TPM1	0.48398891	12.22200165	3.329673501	0.001204046	0.014024836	-1.092342162	up
																									NLGN1	-0.487985662	8.280615311	-3.329063159	0.001206431	0.014026295	-1.094108752	down
																									KIFC2	-0.402269865	7.683264165	-3.328903907	0.001207054	0.014026295	-1.094569653	down
																									STIM2	-0.32771789	9.878131233	-3.328667199	0.00120798	0.014026295	-1.095254692	down
																									CREM	-0.277264489	8.169570981	-3.328476722	0.001208726	0.014026295	-1.09580591	down
																									SPIRE2	-0.480890736	9.259779631	-3.328360651	0.001209181	0.014026295	-1.096141792	down
																									ZNF331	-0.405179489	8.362784379	-3.327827255	0.001211272	0.014037465	-1.097685196	down
																									TMEM196	-0.545948238	7.16313934	-3.327456797	0.001212727	0.014037465	-1.098757015	down
																									LINC00476	-0.344584415	7.564460194	-3.327348879	0.001213151	0.014037465	-1.099069228	down
																									ADAMTS1	0.560915176	9.295536087	3.326417827	0.001216816	0.014056876	-1.101762484	up
																									CASP4LP	0.581324749	7.09329965	3.326193909	0.001217699	0.014056876	-1.102410124	up
																									MAP7D2	-0.552854093	9.504229825	-3.326157962	0.001217841	0.014056876	-1.10251409	down
																									SHROOM1	-0.288030111	9.845729553	-3.325422758	0.001220744	0.014078783	-1.104640257	down
																									NR0B2	-0.301262128	8.356121029	-3.324209994	0.001225548	0.01411755	-1.108146683	down
																									HERC6	-0.350428347	9.75421533	-3.323225134	0.001229462	0.014134707	-1.110993423	down
																									PRIM1	-0.281067956	7.85840968	-3.32318254	0.001229632	0.014134707	-1.111116527	down
																									MAPK10	-0.602204078	9.618426942	-3.322608769	0.001231918	0.014149368	-1.112774685	down
																									LOC100289361	-0.368271096	9.267560961	-3.322287452	0.0012332	0.014152481	-1.113703172	down
																									RGS7	-0.638297816	9.154998243	-3.318778731	0.001247279	0.014285201	-1.123837378	down
																									SLC38A1	0.460755217	11.23486299	3.318643421	0.001247825	0.014285201	-1.124228019	up
																									SPTSSB	-0.566192853	5.812911301	-3.31338485	0.001269218	0.014459166	-1.139399778	down
																									CEMIP2	0.350215638	10.90025919	3.313104329	0.001270368	0.014460509	-1.140208582	up
																									PNMA8A	-0.604231773	9.793095175	-3.312350781	0.001273464	0.014468913	-1.142380955	down
																									KISS1R	-0.666219126	7.230894388	-3.312259504	0.00127384	0.014468913	-1.142644069	down
																									AAK1	0.342710889	6.179991835	3.309374767	0.001285761	0.014569814	-1.150956526	up
																									HLF	-0.485233491	9.067213874	-3.309265564	0.001286215	0.014569814	-1.151271085	down
																									RGS2	-0.301807719	11.6509234	-3.308050014	0.001291271	0.014599543	-1.1547719	down
																									TSPAN14	0.364614258	9.753998893	3.307874596	0.001292002	0.014599543	-1.155277026	up
																									TUBB1	-0.423681926	8.425909534	-3.307524594	0.001293462	0.014599543	-1.156284805	down
																									RALGPS1	-0.407429125	8.788713612	-3.307383082	0.001294053	0.014599543	-1.156692245	down
																									CFAP206	-0.306626919	6.218985777	-3.306998598	0.001295659	0.014605897	-1.157799177	down
																									UNC80	-0.667749175	10.20543693	-3.306339466	0.001298417	0.014625215	-1.15969658	down
																									RRAGD	-0.313666523	11.20363097	-3.305528224	0.00130182	0.014651751	-1.16203144	down
																									GALNT3	0.287467256	11.65770437	3.304059946	0.001307999	0.014697666	-1.166256166	up
																									ANKRD36BP2	-0.555289979	7.74623132	-3.303673315	0.001309631	0.0147042	-1.167368382	down
																									MIR181A2HG	0.508636793	6.65889799	3.302970642	0.001312601	0.01472574	-1.169389485	up
																									CD200	-0.522796919	7.020369126	-3.30024697	0.001324174	0.014808114	-1.177220348	down
																									SALL2	-0.44759962	9.481713437	-3.29953393	0.001327219	0.014830327	-1.179269564	down
																									HOOK2	-0.265893064	8.483917408	-3.299028189	0.001329383	0.014842662	-1.180722802	down
																									TMOD2	-0.413687031	10.08296588	-3.296184081	0.001341615	0.014923606	-1.188891985	down
																									NRARP	0.410626648	9.832477699	3.294281111	0.001349858	0.014975721	-1.194354767	up
																									CARD6	0.399280725	9.699955738	3.292432973	0.001357908	0.015053109	-1.199657722	up
																									BACE1	-0.279590865	10.45131927	-3.288182014	0.001376597	0.015233591	-1.21184615	down
																									OTULINL	-0.519123346	8.872754097	-3.287847655	0.001378077	0.015233591	-1.212804294	down
																									DDX50	-0.367070728	6.349467757	-3.287497259	0.00137963	0.015233591	-1.213808312	down
																									ELFN1	0.527323937	5.848059252	3.286096982	0.001385851	0.015266976	-1.217819771	up
																									MXRA5	0.591509926	11.60796203	3.285073854	0.001390413	0.015304381	-1.220749924	up
																									SYBU	-0.293324102	8.459313456	-3.281083346	0.001408342	0.01543989	-1.232171395	down
																									SLC30A2	0.689676669	7.924514136	3.280569814	0.001410665	0.01544231	-1.233640396	up
																									ST3GAL5	-0.341401044	10.93258994	-3.277442749	0.001424887	0.015511361	-1.242581637	down
																									OLFM1	-0.487530795	8.336630456	-3.277425492	0.001424966	0.015511361	-1.24263096	down
																									CDO1	-0.564165229	8.432483757	-3.277300827	0.001425535	0.015511361	-1.242987272	down
																									BACE2	0.41345307	11.22892971	3.277235194	0.001425835	0.015511361	-1.243174858	up
																									NCALD	-0.501379586	9.191570563	-3.276504291	0.001429181	0.015535685	-1.24526364	down
																									PGM1	0.275714098	12.06392631	3.27393697	0.001440991	0.015639775	-1.252597586	up
																									PYROXD2	-0.585720185	7.675809398	-3.272574965	0.001447293	0.015683859	-1.256486483	down
																									MYO5B	0.298044924	9.872490184	3.271550748	0.001452049	0.01571108	-1.259410047	up
																									IGSF3	0.377782922	9.642032243	3.269298995	0.001462557	0.015790823	-1.26583495	up
																									TMEM132B	-0.796766524	6.758455544	-3.269246541	0.001462802	0.015790823	-1.265984572	down
																									IFITM2	0.333298327	11.39943757	3.26857277	0.001465961	0.015812727	-1.267906318	up
																									EFHC1	-0.290082628	10.2225984	-3.267995281	0.001468673	0.015829787	-1.269553193	down
																									HOPX	-0.668939045	10.82289505	-3.263878355	0.001488145	0.016015	-1.281286996	down
																									MCF2L	-0.316255019	9.652287767	-3.259349446	0.001509844	0.016181905	-1.294181243	down
																									PCP4	-0.621004232	10.18332737	-3.259195033	0.001510589	0.016181905	-1.294620618	down
																									AMT	-0.41990455	7.457910903	-3.258523773	0.001513831	0.016204244	-1.296530459	down
																									HS6ST2	-0.502770789	9.300709874	-3.25732794	0.001519624	0.016253825	-1.299932011	down
																									ZNF235	-0.348737521	6.690741825	-3.256949085	0.001521464	0.016261078	-1.301009455	down
																									ZFYVE28	-0.292373025	6.342726874	-3.255806818	0.001527023	0.016308042	-1.304257394	down
																									CADM1	-0.35664933	10.10005281	-3.254606729	0.001532883	0.016358156	-1.307668755	down
																									STXBP5L	-0.644792929	6.065302544	-3.254265588	0.001534553	0.016363503	-1.308638295	down
																									MESD	0.289815352	6.65776768	3.252636971	0.001542549	0.016436242	-1.313265771	up
																									BEND6	-0.679464683	6.837449117	-3.251702291	0.001547155	0.016443275	-1.315920683	down
																									DTD1	-0.286815792	6.379187709	-3.250839966	0.001551416	0.01646806	-1.318369529	down
																									CNN3	0.482496513	9.75602933	3.250027743	0.001555439	0.01649826	-1.320675617	up
																									ZNF547	-0.489698073	6.468566155	-3.249251659	0.001559293	0.016522367	-1.322878662	down
																									SLC30A8	-0.619677657	11.07266666	-3.249094911	0.001560072	0.016522367	-1.323323566	down
																									CBL	0.281882402	8.916913796	3.248286706	0.001564096	0.016552467	-1.325617251	up
																									TMEM80	-0.373262801	6.558806709	-3.247408134	0.001568482	0.016573826	-1.328110114	down
																									WIPI1	0.315728595	9.844017602	3.24568845	0.0015771	0.01665232	-1.33298798	up
																									NECTIN3	-0.296821092	10.39465084	-3.244802599	0.001581556	0.016674226	-1.335499872	down
																									MAPT	-0.407123779	6.571666592	-3.244416111	0.001583504	0.016682201	-1.336595611	down
																									NAP1L3	-0.595388711	9.998321515	-3.242776467	0.001591794	0.016756919	-1.341243029	down
																									ABCG1	-0.458213816	10.67287462	-3.240677038	0.001602466	0.016843942	-1.347190894	down
																									DOCK10	-0.503508311	10.50245087	-3.236381578	0.001624511	0.017062854	-1.359350605	down
																									CLEC4E	0.493208405	5.828569786	3.235417269	0.001629499	0.017068669	-1.362078609	up
																									MAP3K12	-0.367915565	6.744701592	-3.235331895	0.001629941	0.017068669	-1.362320096	down
																									PSD	-0.423247103	8.755563184	-3.2327124	0.001643566	0.017185639	-1.369727098	down
																									LITAF	0.333047112	12.17671718	3.232119058	0.001646667	0.017205214	-1.371404183	up
																									VPS53	0.271655821	7.456565447	3.231242443	0.001651258	0.017235093	-1.373881488	up
																									ENPP2	-0.399834906	12.55208369	-3.231103211	0.001651989	0.017235093	-1.374274906	down
																									C17orf80	-0.268618581	8.907157476	-3.229267369	0.001661647	0.017276703	-1.379461033	down
																									MYH10	-0.343742199	11.03563323	-3.229172554	0.001662147	0.017276703	-1.379728814	down
																									MFSD6	0.307198536	7.387393786	3.226649312	0.001675511	0.017332849	-1.386852735	up
																									MEX3D	0.590903845	6.691698204	3.226636938	0.001675577	0.017332849	-1.386887662	up
																									CLMN	0.408333798	10.34415691	3.224992599	0.00168434	0.017391183	-1.391527717	up
																									RNASEL	-0.304602135	6.955156602	-3.220634582	0.001707773	0.017596842	-1.403816068	down
																									EOLA1-DT	-0.495706974	8.000690408	-3.22048714	0.001708571	0.017596842	-1.404231579	down
																									SERPINB9	0.47739207	9.70112365	3.218903663	0.001717164	0.01766496	-1.408693028	up
																									ANO5	-0.377280657	9.387073301	-3.218301091	0.001720444	0.01767254	-1.410390307	down
																									C3orf18	-0.332987659	7.014183961	-3.218138801	0.001721329	0.01767254	-1.410847391	down
																									ZNF792	0.305256205	6.771404718	3.217841654	0.00172295	0.01767254	-1.411684244	up
																									ACRBP	-0.387024449	6.296699748	-3.216448099	0.001730569	0.017724725	-1.415608067	down
																									PCDH17	-0.473232646	9.540438146	-3.212292848	0.001753476	0.017839426	-1.427299802	down
																									ALOX5AP	0.52453895	6.882089136	3.212121469	0.001754427	0.017839426	-1.427781753	up
																									DUSP1	0.368899831	10.67610076	3.212106545	0.00175451	0.017839426	-1.427823719	up
																									PRKAG2	-0.310826854	8.784001019	-3.211119351	0.001759996	0.017882226	-1.430599482	down
																									RBM38	0.321180481	7.777609456	3.208588815	0.001774133	0.017986708	-1.437711599	up
																									IL17RB	-0.495244511	9.819939359	-3.208100638	0.001776873	0.018001446	-1.439083108	down
																									OXCT1	-0.323784221	9.018023087	-3.20787031	0.001778167	0.018001528	-1.439730143	down
																									ADGRA3	0.314093057	9.259342913	3.207330027	0.001781205	0.01801926	-1.441247752	up
																									DLG4	-0.404861545	9.025200874	-3.206802165	0.001784179	0.018036307	-1.442730274	down
																									COQ10A	-0.336401524	9.962422874	-3.205259104	0.001792897	0.018081599	-1.447062885	down
																									ETS2	0.27608641	11.5524032	3.204793466	0.001795535	0.018081599	-1.448369971	up
																									IL10RB-DT	0.359106966	9.08802133	3.202341405	0.00180949	0.018200198	-1.455250578	up
																									MLLT11	-0.363447494	12.0613201	-3.198869843	0.00182942	0.018308588	-1.464984647	down
																									UST	0.537356068	6.533130078	3.198048698	0.001834164	0.01832707	-1.467285838	up
																									ZSCAN25	0.298620985	8.972415282	3.197995605	0.001834472	0.01832707	-1.46743461	up
																									PLSCR1	0.311274298	10.41827223	3.197746084	0.001835916	0.01832707	-1.468133768	up
																									ZNF586	-0.43712713	5.81404766	-3.197318432	0.001838393	0.01832707	-1.469331945	down
																									DNAJA4	-0.393945857	6.758224233	-3.197203732	0.001839058	0.01832707	-1.469653283	down
																									PPIL6	-0.432897008	6.91131701	-3.197172319	0.00183924	0.01832707	-1.469741287	down
																									LYN	0.282084781	11.54451922	3.195841214	0.001846974	0.018349809	-1.47346975	up
																									DUXAP8	0.440549553	6.470600553	3.194068474	0.001857322	0.018421771	-1.478433282	up
																									SGSM1	-0.426764496	5.908397738	-3.192479227	0.001866645	0.018490857	-1.482881146	down
																									CLIC4	0.406463046	8.45689368	3.192343428	0.001867443	0.018490857	-1.483261126	up
																									TLR2	0.431529531	6.989583583	3.191263483	0.001873805	0.018527648	-1.486282464	up
																									AHNAK	0.453464383	6.606369282	3.1907373	0.001876913	0.018545275	-1.487754251	up
																									NEUROD1	-0.583473014	9.343500544	-3.188671106	0.00188916	0.018638035	-1.493531702	down
																									IFI27L2	-0.326050213	9.244105291	-3.18848048	0.001890294	0.018638035	-1.494064575	down
																									ARL16	-0.271624922	8.25657267	-3.187884035	0.001893846	0.01865991	-1.495731694	down
																									CADPS2	0.285482776	11.13337699	3.187653249	0.001895221	0.018660334	-1.496376695	up
																									KCNJ5	0.294359244	8.087000718	3.186026236	0.001904947	0.018718126	-1.500922794	up
																									CRLF3	0.331079723	9.623391078	3.185971424	0.001905276	0.018718126	-1.501075912	up
																									TTLL7	-0.306347878	8.071868262	-3.185777421	0.001906439	0.018718126	-1.501617851	down
																									MAGI2-AS3	-0.49275486	8.685994175	-3.185119269	0.001910389	0.018730641	-1.503456164	down
																									PRSS16	0.486469551	9.728474709	3.183899162	0.001917732	0.018767824	-1.506863281	up
																									SERP2	-0.354753098	8.92173368	-3.183655153	0.001919204	0.018767824	-1.507544543	down
																									GIPC2	0.531888036	9.666124233	3.183598966	0.001919543	0.018767824	-1.507701407	up
																									SOX12	-0.318979714	6.649789427	-3.18201826	0.001929104	0.018848145	-1.51211357	down
																									CDKN2C	-0.364890141	6.463861204	-3.180280975	0.001939664	0.018931557	-1.516960727	down
																									TTC39C	-0.321529071	7.900500883	-3.179289801	0.001945713	0.018944699	-1.519725214	down
																									GNAZ	-0.416079763	11.78922055	-3.178402766	0.001951141	0.01898323	-1.522198648	down
																									C2orf81	-0.312355723	7.154954864	-3.178193808	0.001952421	0.01898323	-1.522781232	down
																									RNF144B	0.432848563	10.33268645	3.177467168	0.001956881	0.019000202	-1.52480689	up
																									FGF7P3	-0.637026895	7.716856553	-3.176743457	0.001961332	0.019018109	-1.526824008	down
																									RPH3AL	-0.427119625	11.09536825	-3.175467424	0.001969203	0.019052934	-1.530379639	down
																									NEBL-AS1	-0.326466279	6.446703291	-3.175261402	0.001970477	0.019052934	-1.530953603	down
																									SACS	0.301550727	11.45855777	3.170718211	0.001998758	0.019246639	-1.543602958	up
																									CCN2	0.598519454	10.51049931	3.170248345	0.002001705	0.019261763	-1.544910337	up
																									ZNF791	-0.273723736	7.506187903	-3.168650542	0.002011754	0.019319541	-1.549354964	down
																									SLC5A1	-0.670087294	7.503737748	-3.167825972	0.002016959	0.019342081	-1.551647965	down
																									KLF7	0.319872496	7.872836689	3.167577829	0.002018527	0.019343875	-1.552337914	up
																									FRY	-0.348631601	6.553838233	-3.163389977	0.002045174	0.019545718	-1.56397542	down
																									CDHR3	-0.308037936	7.080361825	-3.161662104	0.002056263	0.019638292	-1.568773297	down
																									CELSR3	-0.488399803	9.759661951	-3.15880137	0.002074746	0.019801305	-1.576712145	down
																									PTCD2	-0.265758689	7.483963505	-3.158026312	0.00207978	0.019835828	-1.578862002	down
																									DRAM1	0.378181632	9.66402266	3.157358335	0.002084127	0.019863763	-1.580714495	up
																									QPCT	-0.404245602	12.30115971	-3.156957292	0.002086742	0.019875151	-1.58182655	down
																									TTC30B	-0.370416684	5.861060709	-3.155662703	0.002095202	0.019928615	-1.585415531	down
																									SBK1	0.566055717	7.195567854	3.154494538	0.002102863	0.019987907	-1.588652998	up
																									GPRIN1	-0.398418916	8.197016796	-3.153941495	0.002106499	0.019995321	-1.590185368	down
																									PKHD1	0.732307134	7.870207806	3.153632066	0.002108536	0.020001096	-1.591042636	up
																									TFPI	0.424261885	7.430618437	3.152537896	0.002115754	0.020042404	-1.594073465	up
																									SPAG5	-0.28341309	6.554733689	-3.151336904	0.002123703	0.02008979	-1.597399201	down
																									PLA2G4C	-0.407935257	9.374917117	-3.150225342	0.002131085	0.020119565	-1.600476368	down
																									ST8SIA3	-0.490019582	8.545508883	-3.149737501	0.002134332	0.020136644	-1.60182659	down
																									P4HTM	-0.345448564	9.268441621	-3.148657259	0.002141539	0.020163874	-1.604815824	down
																									LOC100129034	0.369655659	7.719118039	3.148071665	0.002145455	0.020184163	-1.606435923	up
																									P3H2	0.493386018	8.455215252	3.147904095	0.002146577	0.020184163	-1.606899476	up
																									RTN1	-0.516050945	11.47954366	-3.147141075	0.002151692	0.020213586	-1.609009978	down
																									TMPRSS6	-0.502238734	7.220671544	-3.147006797	0.002152593	0.020213586	-1.609381346	down
																									NAP1L2	-0.37805435	10.10917275	-3.146786103	0.002154075	0.020213947	-1.609991684	down
																									GINS2	-0.349069657	7.742033641	-3.145029869	0.002165904	0.020297742	-1.614847362	down
																									RORB	-0.638919508	7.908348359	-3.144318082	0.002170716	0.020315635	-1.616814698	down
																									SLC18A2	-0.334030545	6.882662786	-3.143894841	0.002173581	0.020328865	-1.617984338	down
																									RNF24	0.387598656	6.593480388	3.143602545	0.002175562	0.020333811	-1.618792031	up
																									GPR157	0.40254171	8.247628136	3.142350469	0.002184068	0.020396565	-1.622251161	up
																									CCDC110	-0.405508157	6.787892786	-3.141073064	0.002192777	0.020453741	-1.625779107	down
																									FXR1	0.266900075	8.785101078	3.138487191	0.002210506	0.020518411	-1.632917197	up
																									GOLGA7B	-0.274077608	7.705525971	-3.138040777	0.00221358	0.020518411	-1.634148999	down
																									NMNAT2	-0.470053355	11.11799938	-3.137973817	0.002214041	0.020518411	-1.634333751	down
																									FAM221A	0.288117869	8.083770087	3.137926885	0.002214365	0.020518411	-1.634463241	up
																									SLC34A2	0.724436632	8.296489573	3.137163912	0.00221963	0.020553593	-1.636568136	up
																									SLFN5	0.475488535	7.460104311	3.136895251	0.002221486	0.02055719	-1.63730922	up
																									LPCAT2	0.543056188	7.153041699	3.13423456	0.002239952	0.020674151	-1.644645763	up
																									LONRF2	-0.325929584	10.49494102	-3.134223074	0.002240032	0.020674151	-1.644677425	down
																									ASB9	-0.603579665	10.44900199	-3.133551345	0.002244717	0.020703739	-1.646528825	down
																									COP1	0.304729106	8.924335796	3.133051275	0.00224821	0.020722309	-1.647906893	up
																									KCNH2	-0.462828511	7.421405641	-3.132421958	0.002252613	0.020746079	-1.649640879	down
																									KCTD15	0.307649847	5.97610899	3.132259365	0.002253752	0.020746079	-1.650088831	up
																									CBLL1	0.320427313	6.531558427	3.130793362	0.002264046	0.020815063	-1.654126896	up
																									RBMS3	0.501313749	6.968518971	3.13060248	0.00226539	0.020815063	-1.654652562	up
																									RASSF3	0.301952845	11.70435456	3.130557489	0.002265706	0.020815063	-1.654776457	up
																									ADAMTS9-AS1	0.693147937	8.550255146	3.129000597	0.002276694	0.020888591	-1.659062911	up
																									EPM2AIP1	-0.412922311	9.157238913	-3.126460659	0.002294725	0.021040011	-1.666052149	down
																									PXDC1	0.373230025	10.8582745	3.12569653	0.002300176	0.021062628	-1.668153919	up
																									PRKACB	-0.339540984	11.83517563	-3.125432252	0.002302063	0.021066137	-1.668880728	down
																									TMEM143	-0.312226712	6.921578019	-3.124625031	0.002307839	0.021101707	-1.671100413	down
																									CKAP4	0.295162481	9.353880388	3.124467877	0.002308965	0.021101707	-1.671532497	up
																									PKD1	-0.282527334	8.17675101	-3.118501038	0.002352094	0.021400321	-1.68792476	down
																									LRRC8A	0.267190288	11.05173777	3.118467487	0.002352339	0.021400321	-1.688016857	up
																									PIM1	0.396947024	9.263574845	3.117839033	0.002356925	0.021420228	-1.689741851	up
																									ZMYND12	-0.483934076	6.907131631	-3.117654167	0.002358276	0.021420228	-1.690249221	down
																									TUSC3	-0.37415987	9.413046456	-3.11753913	0.002359117	0.021420228	-1.690564931	down
																									SYNE2	0.416480196	6.205943932	3.116671406	0.002365468	0.021452522	-1.692946021	up
																									KIAA0319	-0.506074732	8.940042456	-3.116537132	0.002366452	0.021452522	-1.693314428	down
																									P3H3	-0.342153291	7.792063583	-3.11609197	0.002369718	0.021452522	-1.694535725	down
																									PDLIM2	-0.410177191	9.101396806	-3.115770075	0.002372083	0.021452522	-1.695418754	down
																									GRM1	-0.834861066	7.080777621	-3.115461226	0.002374353	0.021452522	-1.696265922	down
																									PTPRN2	-0.443399033	10.9925375	-3.115382643	0.002374931	0.021452522	-1.696481462	down
																									CES4A	-0.487820506	8.063499515	-3.114971317	0.002377959	0.021466021	-1.697609594	down
																									PDE4A	0.406257311	8.693607252	3.11421144	0.002383561	0.021479984	-1.699693364	up
																									NTN4	0.426154917	9.608456816	3.11410198	0.002384369	0.021479984	-1.699993495	up
																									LRRC37A3	-0.304858293	8.787738718	-3.113120453	0.002391626	0.021494157	-1.702684387	down
																									ZNF300	0.356727279	6.909208466	3.113094068	0.002391822	0.021494157	-1.702756715	up
																									NCEH1	0.419626915	10.17160373	3.1127812	0.002394139	0.021501185	-1.703614299	up
																									HNF4G	0.580226353	7.553988903	3.111788409	0.002401508	0.021525937	-1.706335121	up
																									FHL3	0.282554933	6.292531272	3.110925542	0.002407929	0.021569686	-1.708699294	up
																									MYH3	-0.353973331	6.452348175	-3.110452792	0.002411454	0.021587449	-1.709994357	down
																									RGS16	-0.532739959	8.726388592	-3.110152411	0.002413696	0.021592714	-1.710817145	down
																									NKX6-1	-0.280443952	6.301761204	-3.109754572	0.002416669	0.021592714	-1.711906782	down
																									AMPH	-0.630240201	7.739914563	-3.108675214	0.002424751	0.021651109	-1.714862449	down
																									SIPA1L2	-0.568336019	6.445951388	-3.108430024	0.00242659	0.021653723	-1.715533747	down
																									ZNF658	-0.285537033	8.09772268	-3.10654898	0.002440745	0.021752516	-1.720682366	down
																									NIBAN1	0.592420892	9.118454	3.106533448	0.002440862	0.021752516	-1.720724868	up
																									SLC25A37	0.568037771	9.339589369	3.106340015	0.002442322	0.021752516	-1.721254168	up
																									INPP5F	-0.444848776	11.2169394	-3.102192758	0.00247382	0.021991086	-1.732595973	down
																									NCF2	0.481835203	8.95295165	3.101529161	0.002478895	0.022011402	-1.734409604	up
																									SALL1	0.43540487	8.589256165	3.100498514	0.002486796	0.022050433	-1.737225759	up
																									PDGFB	0.344578828	7.543763573	3.100059309	0.00249017	0.022052419	-1.738425614	up
																									CIT	-0.412782473	6.068394291	-3.098623755	0.002501228	0.022136343	-1.742346404	down
																									EXOC6B	0.287270383	8.721139136	3.09526904	0.002527247	0.022338374	-1.751502984	up
																									TGFB2	0.474899442	5.994424631	3.09397502	0.00253735	0.022399394	-1.755032783	up
																									CRP	0.908453364	9.711298359	3.09305869	0.002544527	0.022441484	-1.757531594	up
																									ZNF711	0.348025119	7.517207689	3.092957133	0.002545324	0.022441484	-1.7578085	up
																									TRIM61	-0.404013519	7.195802806	-3.088776183	0.00257832	0.022700237	-1.769201807	down
																									KNOP1	0.263792801	8.821063165	3.088623048	0.002579536	0.022700237	-1.769618868	up
																									FOXQ1	0.381593435	10.1128739	3.087835801	0.002585795	0.022721963	-1.771762649	up
																									LYSMD2	-0.296517765	9.462963155	-3.087450552	0.002588864	0.022725193	-1.772811571	down
																									RXRG	-0.680191725	7.617612728	-3.085156231	0.002607208	0.022843253	-1.779056108	down
																									KPNA5	-0.345351	6.823483476	-3.084663048	0.002611167	0.022863632	-1.780397923	down
																									FKBP2	-0.267059395	10.77002312	-3.082486896	0.002628702	0.02297407	-1.78631652	down
																									MYO15B	-0.36973301	6.293936728	-3.079796524	0.002650532	0.02310716	-1.793628905	down
																									HSPA1L	-0.315872919	6.200477204	-3.077522372	0.002669116	0.023217521	-1.799805903	down
																									PTTG1	-0.274725363	7.844382553	-3.077403304	0.002670092	0.023217521	-1.800129211	down
																									HTR3A	0.729304407	8.677958	3.076789757	0.002675128	0.023220375	-1.801795014	up
																									ZBTB44	0.307062387	7.893237874	3.07477797	0.002691703	0.023298303	-1.807255169	up
																									CALB2	0.575319464	6.085749796	3.074690443	0.002692426	0.023298303	-1.807492659	up
																									IPW	-0.281683533	8.693928019	-3.074038903	0.002697815	0.02332495	-1.809260318	down
																									PI4KA	-0.298935833	9.524161961	-3.073775017	0.002700001	0.02332495	-1.809976166	down
																									PIPOX	-0.658848773	9.127420194	-3.072071416	0.002714152	0.023407291	-1.814596332	down
																									NFYB	0.265563976	8.916995922	3.071830323	0.00271616	0.023407291	-1.815250004	up
																									ITGA6	0.318477331	11.70163039	3.071762643	0.002716724	0.023407291	-1.815433496	up
																									SPATA7	-0.264578717	9.279126777	-3.070118439	0.002730458	0.023496705	-1.819890198	down
																									KCNA5	-0.608205674	9.975008816	-3.068467594	0.002744312	0.023563421	-1.824362922	down
																									LOC100287896	-0.304815439	7.491355243	-3.06787199	0.002749327	0.023586594	-1.825976136	down
																									KDM3B	0.279388562	10.25462366	3.067626676	0.002751394	0.023588746	-1.826640501	up
																									LOC101929719	-0.421044766	6.969373893	-3.066748449	0.002758809	0.023605136	-1.82901858	down
																									MED31	-0.267798518	8.348286107	-3.066629238	0.002759817	0.023605136	-1.829341337	down
																									KLF4	0.439763126	7.278284175	3.065941462	0.002765638	0.023639623	-1.831203255	up
																									SEZ6L2	-0.393463492	9.917377427	-3.064637183	0.002776709	0.02370531	-1.834733198	down
																									HEY2	0.474035294	6.33188832	3.062803041	0.002792348	0.023809779	-1.839695079	up
																									TNFAIP8	0.321540332	11.23951767	3.062553524	0.002794481	0.02381347	-1.840369906	up
																									KCNMB2	-0.611174147	8.584694864	-3.060101699	0.002815528	0.023949095	-1.846998512	down
																									PHETA1	0.386822883	9.65045932	3.058964524	0.00282534	0.023972074	-1.85007142	up
																									BMP5	-0.584405542	10.02435726	-3.058926755	0.002825666	0.023972074	-1.850173466	down
																									ILDR1	0.321964017	6.822891456	3.058796678	0.00282679	0.023972074	-1.8505249	up
																									KMT2E-AS1	-0.314410329	7.356276728	-3.058416477	0.002830079	0.023985437	-1.851552032	down
																									SESN3	-0.28905383	11.26504401	-3.057953868	0.002834086	0.024001453	-1.852801654	down
																									SNAP91	-0.53546744	10.07156952	-3.057802562	0.002835398	0.024001453	-1.853210334	down
																									PLAG1	-0.368995172	7.826802417	-3.05545522	0.002855818	0.024115986	-1.859548411	down
																									ANKRD36C	0.741924997	7.287875427	3.054408596	0.002864966	0.024178659	-1.862373108	up
																									AMPD3	-0.320822325	8.999126718	-3.052362244	0.002882932	0.024300984	-1.867893627	down
																									ATRNL1	-0.477640882	7.721409738	-3.051977369	0.002886323	0.024314926	-1.868931578	down
																									GBP1	0.501692989	8.440200951	3.050695637	0.002897641	0.024350649	-1.872387432	up
																									LINC01106	0.384150833	7.150917942	3.050512751	0.002899259	0.024350649	-1.872880438	up
																									TMEM217	0.574015343	7.523100087	3.050308442	0.002901068	0.024351234	-1.873431164	up
																									PCDH20	-0.65612846	7.726526476	-3.048351007	0.002918452	0.02446781	-1.878706	down
																									KCNC1	-0.719021297	7.471416932	-3.047792298	0.002923431	0.024494889	-1.880211078	down
																									RGS22	-0.543433794	7.102265515	-3.046523965	0.002934764	0.02456045	-1.883626928	down
																									PRR4	-0.314900141	8.12614166	-3.04577276	0.002941496	0.024595443	-1.885649504	down
																									BBS5	-0.365832207	6.922223175	-3.04566539	0.002942459	0.024595443	-1.885938556	down
																									SLC25A27	-0.406567565	6.908076981	-3.043987906	0.002957547	0.024692076	-1.890453458	down
																									LINC01711	-0.267715246	6.094107301	-3.042797949	0.002968293	0.024767027	-1.893654947	down
																									B3GALNT1	-0.30699985	6.169587757	-3.042475587	0.00297121	0.02476899	-1.894522056	down
																									SRFBP1	0.287948791	7.876015029	3.042381041	0.002972067	0.02476899	-1.894776358	up
																									GSE1	-0.272512207	9.627177913	-3.040116406	0.002992642	0.024896009	-1.900865627	down
																									CCKBR	-0.482139334	8.201501379	-3.039158728	0.003001383	0.02493406	-1.90343955	down
																									RNFT2	-0.409390242	7.576982233	-3.039011195	0.003002731	0.02493406	-1.903836009	down
																									ARHGAP18	0.435890929	9.139066136	3.038370264	0.003008597	0.024948543	-1.905558175	up
																									HSPB3	-0.553892026	5.771800874	-3.038255462	0.003009649	0.024948543	-1.905866613	down
																									ZNF569	-0.33455089	8.407542146	-3.037111979	0.003020143	0.02496984	-1.90893828	down
																									SLIT1	-0.607608617	6.921535	-3.034035933	0.003048541	0.025136997	-1.917196511	down
																									ADRA2A	-0.552643432	8.43930234	-3.033415306	0.0030543	0.025140181	-1.91886186	down
																									TSKU	0.38416353	8.418221903	3.03325345	0.003055804	0.025140181	-1.919296128	up
																									SPRY2	0.416983651	10.03441487	3.030715541	0.003079472	0.025258165	-1.926102942	up
																									CLDN1	0.672121932	9.225215883	3.029675421	0.003089221	0.025299992	-1.928891235	up
																									ST18	-0.576514985	10.22299272	-3.02883148	0.003097152	0.025322976	-1.931153039	down
																									LOC105378138	-0.627408024	7.651620563	-3.028532631	0.003099965	0.025322976	-1.931953844	down
																									SLC8A2	-0.508550638	7.093329748	-3.028525246	0.003100034	0.025322976	-1.931973632	down
																									ZSWIM5	-0.30835707	7.331986932	-3.028141682	0.003103648	0.025337713	-1.933001346	down
																									CAMK2B	-0.633000042	7.866349728	-3.027781156	0.003107049	0.025350692	-1.93396723	down
																									ZNF14	-0.276595315	8.812813194	-3.026786409	0.003116449	0.025404234	-1.936631764	down
																									PXYLP1	0.264899145	8.970111641	3.025397762	0.003129615	0.025462916	-1.940350182	up
																									SLC29A3	0.290565447	7.41238532	3.024298187	0.003140077	0.025516088	-1.94329354	up
																									METRN	-0.301266703	8.024895602	-3.022761641	0.003154751	0.025575951	-1.947405097	down
																									COL22A1	0.471993452	8.123664301	3.020811976	0.003173461	0.025697878	-1.952619599	up
																									FAM228B	-0.408345029	8.331706194	-3.020041397	0.003180884	0.02573741	-1.954679788	down
																									RASSF2	0.364511235	8.169348544	3.019606085	0.003185085	0.02573741	-1.955843428	up
																									ACAP3	-0.265231098	7.334946447	-3.01902962	0.003190656	0.025761668	-1.957384174	down
																									ME1	-0.266598893	9.055452456	-3.018106627	0.003199594	0.025805017	-1.95985059	down
																									ZPLD1	0.578791246	7.945897282	3.017777678	0.003202785	0.025815882	-1.960729456	up
																									SPTBN4	-0.322650838	6.32349767	-3.017110902	0.003209262	0.025853208	-1.962510659	down
																									TBC1D8B	-0.363922873	6.288557049	-3.016295087	0.003217203	0.025887392	-1.964689554	down
																									GPC2	0.286554109	7.837977282	3.016018595	0.003219899	0.025894201	-1.965427906	up
																									FAM107B	0.310317172	11.11953149	3.015590217	0.003224079	0.02589807	-1.966571743	up
																									ZNF280C	0.414240323	7.954138835	3.013404807	0.003245485	0.026025219	-1.972405033	up
																									CCDC184	-0.40279608	6.19242568	-3.011401096	0.003265226	0.026153562	-1.977750242	down
																									PHPT1	-0.290306541	11.12495117	-3.010959321	0.003269593	0.02617357	-1.978928348	down
																									EDN3	-0.728394479	9.969216291	-3.00966532	0.003282417	0.026231231	-1.982378302	down
																									LYPD6	0.632555909	6.171690583	3.00930879	0.003285958	0.026244552	-1.983328638	up
																									PWAR6	-0.452885408	8.233597282	-3.008669315	0.003292319	0.026280362	-1.985032926	down
																									FMN2	-0.669741493	8.329802893	-3.007778979	0.003301194	0.02628888	-1.987405293	down
																									STIL	0.370826264	7.928556476	3.00762066	0.003302774	0.02628888	-1.987827086	up
																									TNFSF9	0.343973837	6.344131437	3.007257867	0.003306398	0.026295005	-1.988793564	up
																									CTXND1	-0.363084828	6.269450699	-3.004294784	0.003336137	0.02647917	-1.996683573	down
																									KRT86	0.578459832	7.289989087	3.003028228	0.003348924	0.026520523	-2.000054145	up
																									C12orf60	-0.296001282	6.582362893	-3.001659143	0.003362797	0.02661533	-2.003696234	down
																									FBXO34	0.295965805	8.955444777	2.997083602	0.003409547	0.026878979	-2.015858219	up
																									LINC02777	-0.370283749	7.767857243	-2.995700609	0.003423795	0.026960943	-2.019531231	down
																									EXPH5	-0.31002162	10.26814953	-2.995447584	0.003426408	0.02696635	-2.020203074	down
																									CFAP107	-0.607321845	6.298158233	-2.993974447	0.003441656	0.027046311	-2.024113662	down
																									UNC13A	-0.508501761	8.337383097	-2.993906279	0.003442363	0.027046311	-2.024294582	down
																									ANKRD10	0.279744989	10.32481909	2.993607858	0.00344546	0.027055462	-2.02508656	up
																									EEF1AKMT3	0.326433867	9.158005194	2.991421512	0.003468229	0.027218991	-2.030886886	up
																									B3GNT9	-0.286595957	9.870203689	-2.990371616	0.003479213	0.027289891	-2.03367098	down
																									TRPM6	-0.55540446	7.713572631	-2.989783258	0.003485382	0.027322971	-2.035230818	down
																									RAB27A	0.331065643	9.41360435	2.98871424	0.003496616	0.027395704	-2.038064317	up
																									CD72	-0.498673207	7.559692524	-2.984376503	0.003542546	0.027656674	-2.049553076	down
																									SPATA17	-0.347211584	5.947335214	-2.98388032	0.003547835	0.027666722	-2.05086636	down
																									PRKAR1B	-0.306220219	7.320863942	-2.983726604	0.003549476	0.027666722	-2.051273173	down
																									SEZ6	-0.448918082	7.184439214	-2.983225725	0.003554824	0.027666722	-2.052598645	down
																									SPATA24	-0.299781319	6.427200379	-2.983064758	0.003556545	0.027666722	-2.053024569	down
																									CCDC71L	0.349778913	8.997481621	2.982847177	0.003558872	0.027666722	-2.053600267	up
																									RASA4	-0.519515457	9.632136087	-2.980922506	0.003579517	0.027796345	-2.058691233	down
																									TRPM3	-0.645631014	7.938973505	-2.980565468	0.003583358	0.027810635	-2.059635336	down
																									SYT17	-0.418107944	8.942146078	-2.980313801	0.003586069	0.027810635	-2.060300753	down
																									LGI3	-0.277613355	6.70611165	-2.980058389	0.003588821	0.027810635	-2.060976027	down
																									THAP8	-0.28709595	6.032779029	-2.979243332	0.003597618	0.027813501	-2.063130592	down
																									APBA2	0.510061813	7.927623049	2.978040125	0.003610641	0.027896403	-2.066310316	up
																									CD14	-0.452355757	8.398392544	-2.977701011	0.003614319	0.027896403	-2.0672063	down
																									MPL	-0.497986822	7.312548544	-2.975905975	0.003633846	0.028031667	-2.071947608	down
																									DGCR5	-0.518950789	7.511458845	-2.975299663	0.003640463	0.028039406	-2.073548546	down
																									ASH1L-AS1	-0.323968251	9.551438854	-2.975263637	0.003640857	0.028039406	-2.073643663	down
																									ACMSD	-0.788315798	6.44112232	-2.973018925	0.003665457	0.028182349	-2.07956829	down
																									SYTL2	0.52648724	6.86218666	2.972380096	0.003672485	0.028211868	-2.081253711	up
																									LCN12	-0.361636681	6.649124476	-2.972303793	0.003673326	0.028211868	-2.081455002	down
																									LIMA1	0.291463101	11.13157062	2.9693695	0.003705778	0.028414345	-2.08919249	up
																									GDA	-0.48386747	7.64319268	-2.968790142	0.003712216	0.028448134	-2.090719454	down
																									JUP	0.275061442	10.61270094	2.968182598	0.003718979	0.028468796	-2.09232044	up
																									HFM1	-0.493154285	6.224007709	-2.967407547	0.003727623	0.028519373	-2.094362434	down
																									ADCY1	-0.637483269	7.82815332	-2.965465284	0.003749366	0.028641805	-2.099477677	down
																									PRICKLE1	0.334169603	7.847044913	2.964937599	0.003755294	0.028641805	-2.10086693	up
																									TCF7L1	0.322198156	6.540789718	2.964825892	0.00375655	0.028641805	-2.101160999	up
																									FUT4	0.416219323	9.871473262	2.964708987	0.003757865	0.028641805	-2.10146874	up
																									FZD5	0.285060269	5.679802243	2.964187854	0.003763731	0.028641805	-2.102840453	up
																									FLJ37453	-0.272161897	9.243840485	-2.964156605	0.003764083	0.028641805	-2.102922699	down
																									ABCA5	-0.276027967	10.60659966	-2.961746443	0.003791325	0.028742834	-2.109263983	down
																									CCL2	0.344531679	12.97142534	2.959944448	0.003811811	0.0288636	-2.114002323	up
																									LIMCH1	-0.273455813	9.69174935	-2.957585176	0.003838788	0.029005324	-2.120202368	down
																									DPYSL4	-0.492620462	7.901350252	-2.95655283	0.003850647	0.029079238	-2.122914017	down
																									FLRT3	0.362501984	8.290618524	2.955955766	0.003857521	0.029099746	-2.124481956	up
																									CRYBA2	-0.650972538	11.06203233	-2.955952241	0.003857562	0.029099746	-2.124491213	down
																									IFIT1	-0.483597567	7.99837067	-2.955255689	0.003865596	0.029129284	-2.126320076	down
																									DISP2	-0.484397237	6.72729267	-2.952585193	0.003896541	0.029346675	-2.133328375	down
																									TIFA	0.303523283	11.57117592	2.951783353	0.003905877	0.029385375	-2.135431644	up
																									FOSL2-AS1	0.748022448	6.417686854	2.950896353	0.003916228	0.029397895	-2.137757731	up
																									RADX	-0.471979986	9.743041612	-2.950553522	0.003920236	0.029397895	-2.138656623	down
																									MED13	0.294664133	10.44571591	2.950284659	0.003923382	0.029397895	-2.13936151	up
																									NBDY	-0.339548521	9.976000883	-2.950023597	0.003926438	0.029397895	-2.140045893	down
																									SPTSSA	0.38799859	9.991070913	2.949266374	0.003935317	0.029432972	-2.142030696	up
																									C1QL1	-0.542813194	7.449602447	-2.94818877	0.003947983	0.029480379	-2.144854532	down
																									AMOTL2	0.398644714	9.971969058	2.947119894	0.003960584	0.029558709	-2.147654642	up
																									TMEM107	-0.336342964	5.985119748	-2.946159426	0.003971939	0.029623354	-2.15017003	down
																									ME3	-0.280349706	9.971571553	-2.946029454	0.003973477	0.029623354	-2.150510365	down
																									PHAF1	-0.302060988	10.15164	-2.945665784	0.003977786	0.029635397	-2.151462573	down
																									CDK2	0.35810909	8.691694816	2.944856619	0.003987388	0.029673565	-2.153580879	up
																									EPPK1	0.446364619	6.147623485	2.942474195	0.004015784	0.029811766	-2.159814973	up
																									ARHGAP42	0.339637249	8.43434365	2.939605414	0.004050224	0.030022752	-2.167316101	up
																									LOC441204	-0.311344442	6.166168078	-2.93780766	0.004071944	0.030116897	-2.172013639	down
																									LOC102723665	-0.328898128	7.401053126	-2.936991527	0.00408184	0.030174149	-2.174145402	down
																									HPGD	-0.707606216	7.71113365	-2.935119827	0.004104618	0.030310527	-2.179032453	down
																									STMN3	-0.446110926	10.06289215	-2.933795788	0.004120802	0.030381966	-2.182487972	down
																									ZNF467	-0.347328981	7.333051534	-2.932897897	0.004131811	0.030447097	-2.184830568	down
																									WWTR1	0.3648261	10.23787197	2.9315349	0.004148574	0.030506397	-2.188385478	up
																									SLC7A8	-0.476814274	10.55885561	-2.928609319	0.004184765	0.030708019	-2.196011158	down
																									OSBPL5	0.272115968	6.761736971	2.928017398	0.004192123	0.030745897	-2.197553255	up
																									FRZB	-0.575973925	6.819823466	-2.927413839	0.004199638	0.030768775	-2.1991254	down
																									PHF21B	-0.302688247	6.149098078	-2.926816017	0.004207093	0.030788394	-2.200682332	down
																									CAMKK2	0.289546339	8.561346806	2.926604631	0.004209732	0.030788394	-2.20123279	up
																									ERBB3	0.482090971	10.04852838	2.925374298	0.004225123	0.030874713	-2.204435962	up
																									LBP	0.673301161	5.97300734	2.924358383	0.004237871	0.030919452	-2.207080043	up
																									ELOVL7	0.359480262	9.895621631	2.923130013	0.004253331	0.031016091	-2.210276041	up
																									EDIL3	-0.441331598	6.489474757	-2.921812774	0.004269968	0.031105008	-2.213702004	down
																									SYT11	-0.452449897	9.790777845	-2.921473811	0.004274259	0.031120074	-2.214583393	down
																									ZNF165	0.369165304	9.582320466	2.920208469	0.004290312	0.031181563	-2.217872834	up
																									MSC	0.346552577	7.030638282	2.920114522	0.004291506	0.031181563	-2.218117017	up
																									USP2	-0.394852952	6.529722	-2.919212879	0.004302981	0.031247944	-2.220460174	down
																									CYYR1	-0.596092694	9.562724058	-2.918675521	0.004309833	0.031281481	-2.221856352	down
																									RAP1GAP2	-0.483156532	10.89307636	-2.917943445	0.004319185	0.031333114	-2.223758104	down
																									CCDC191	-0.283429163	7.519700903	-2.916925671	0.004332217	0.031392114	-2.22640136	down
																									PCSK6	0.406841487	5.84605468	2.916783189	0.004334045	0.031392114	-2.226771336	up
																									SLC41A2	0.324608255	8.86848999	2.916236874	0.004341057	0.031426652	-2.22818979	up
																									CCDC150	-0.492645406	5.931654806	-2.915914889	0.004345196	0.031440354	-2.229025689	down
																									DZIP3	-0.401662737	8.576955874	-2.914590166	0.004362259	0.031531229	-2.232463953	down
																									ZNF607	-0.268849844	6.887435447	-2.914192336	0.004367396	0.031552067	-2.233496249	down
																									FAM219B	-0.40406621	8.653605146	-2.91386422	0.004371636	0.031560052	-2.23434756	down
																									PLD3	-0.295427288	8.799079466	-2.913318148	0.004378702	0.031560052	-2.23576419	down
																									SRCIN1	-0.410347184	6.499419388	-2.913235548	0.004379772	0.031560052	-2.23597845	down
																									FAM171B	-0.438071133	10.50731437	-2.912472878	0.00438966	0.031615034	-2.23795656	down
																									ATP1B2	-0.52318696	6.177027165	-2.909677056	0.004426084	0.031828248	-2.245204247	down
																									TMEM198	-0.298619011	6.489729583	-2.90691317	0.004462365	0.032003139	-2.252363384	down
																									HSD17B14	-0.396964566	7.699305146	-2.90649424	0.004467888	0.032003139	-2.253448013	down
																									TMCC1	0.264511382	9.475795243	2.901142328	0.004539	0.032396177	-2.267292778	up
																									PIP4K2A	0.28227009	6.231162097	2.901084924	0.004539768	0.032396177	-2.267441157	up
																									TMEM98	0.360176058	9.442889291	2.899714138	0.004558152	0.032494239	-2.2709837	up
																									MAPRE3	-0.279934777	6.556336165	-2.898216255	0.004578318	0.032571662	-2.274853085	down
																									PIP4P2	-0.305808977	8.93767635	-2.896457081	0.004602107	0.03267449	-2.279395292	down
																									RUFY3	-0.338548222	9.908368369	-2.895817977	0.004610777	0.032719458	-2.28104489	down
																									ZNF571	-0.27083869	6.979663786	-2.895419764	0.004616187	0.032741254	-2.282072567	down
																									PDZRN3	-0.477912441	10.0532702	-2.895081905	0.004620782	0.032744955	-2.282944393	down
																									VSTM2L	-0.415311039	8.191324476	-2.894909479	0.004623128	0.032744955	-2.283389295	down
																									ECT2	0.29354936	9.32816268	2.894693858	0.004626064	0.032744955	-2.283945621	up
																									KCNQ3	0.563623462	6.245475388	2.891515052	0.004669545	0.032969386	-2.292143217	up
																									ZSCAN16-AS1	-0.309892409	7.815457	-2.891330399	0.004672082	0.032970674	-2.292619172	down
																									CAMK1D	0.333372299	9.335217456	2.890202257	0.004687611	0.033046947	-2.295526472	up
																									ZNF667-AS1	-0.321880525	9.864095243	-2.889895507	0.004691841	0.03304765	-2.296316822	down
																									TIGD1	-0.308902569	8.293025068	-2.889852758	0.004692431	0.03304765	-2.296426961	down
																									NAT14	-0.33653024	8.507358951	-2.889098721	0.004702847	0.033104351	-2.298369434	down
																									MS4A8	-0.530362538	7.118201146	-2.887780812	0.004721102	0.033182805	-2.301763468	down
																									ACSM3	0.476662253	6.877049893	2.88728578	0.004727976	0.033197787	-2.303037996	up
																									TENM4	-0.507361227	8.085331058	-2.885937913	0.004746738	0.033312824	-2.306507324	down
																									MAP2K3	0.276643844	9.847399282	2.885610311	0.004751309	0.033328195	-2.307350346	up
																									KIAA1522	0.400365085	8.931078932	2.885129637	0.004758022	0.033347726	-2.308587124	up
																									AGO3	-0.302009805	6.93126268	-2.884824871	0.004762284	0.033347726	-2.309371198	down
																									SP6	0.400849926	5.942167738	2.884729298	0.004763621	0.033347726	-2.309617066	up
																									CD3D	0.339709934	5.963095689	2.88159549	0.004807652	0.033588788	-2.317675159	up
																									FXYD2	-0.568113411	6.524412476	-2.880249092	0.004826684	0.033690355	-2.321134934	down
																									MARCHF3	0.337829992	9.529859583	2.880078593	0.004829099	0.033690355	-2.321572961	up
																									APBB1	-0.27198403	6.685313903	-2.879208978	0.004841433	0.033740621	-2.323806733	down
																									RIN1	-0.277152556	8.622387117	-2.878384737	0.004853151	0.033784063	-2.325923426	down
																									LAPTM4B	0.315348548	7.006572175	2.877747322	0.004862231	0.03381139	-2.327559988	up
																									NFASC	-0.380768162	11.9400388	-2.87754516	0.004865114	0.03381139	-2.328078975	down
																									PSD3	0.450620741	8.922781	2.877477595	0.004866078	0.03381139	-2.328252419	up
																									DUSP28	-0.275338415	8.231769728	-2.874380457	0.004910449	0.034035247	-2.336199327	down
																									FHIP1A	0.304385974	9.522547369	2.873780506	0.004919087	0.034078249	-2.337737895	up
																									PNPLA7	-0.353581638	6.511139893	-2.87354382	0.004922499	0.034085018	-2.338344801	down
																									SMURF1	0.278064877	9.652468854	2.871550382	0.004951319	0.034267631	-2.34345465	up
																									CIITA	0.644552625	5.618462117	2.871028113	0.004958895	0.034270457	-2.344792904	up
																									SCN3B	-0.462045962	8.854991709	-2.871016037	0.004959071	0.034270457	-2.344823845	down
																									BSN	-0.387336444	6.343684243	-2.86877121	0.004991757	0.034445339	-2.35057359	down
																									DNAJC6	-0.385752269	10.7485115	-2.868191276	0.005000234	0.034469852	-2.352058374	down
																									FBLL1	-0.362325748	7.322715854	-2.868009799	0.005002889	0.034471184	-2.35252295	down
																									ANTXR2	0.294559764	8.844036398	2.866831447	0.005020161	0.034542752	-2.355538899	up
																									VAMP1	-0.30980744	8.179362126	-2.864239868	0.00505834	0.034767709	-2.362168256	down
																									TSPYL5	-0.268385226	11.6408599	-2.863009751	0.005076556	0.034858683	-2.365313165	down
																									LINC02918	-0.345903331	5.881990816	-2.862378435	0.005085927	0.034905916	-2.366926739	down
																									MBOAT1	0.53846868	9.542973757	2.861297835	0.005102005	0.034989202	-2.369687932	up
																									OSBPL6	-0.457864121	7.320250854	-2.861227032	0.00510306	0.034989202	-2.369868821	down
																									MACC1	0.400131318	8.517334155	2.858966432	0.005136853	0.03516923	-2.375642222	up
																									GDPGP1	-0.36360966	6.041661981	-2.858645571	0.005141666	0.035184976	-2.376461362	down
																									CACNB3	0.263092658	6.538304155	2.857381905	0.005160661	0.035297711	-2.379686678	up
																									ROGDI	-0.309933664	8.662882961	-2.856406925	0.005175361	0.03538097	-2.38217434	down
																									EMB	-0.450993602	10.72266129	-2.855470436	0.005189516	0.035443533	-2.384563114	down
																									WDR7	-0.275215516	8.944755816	-2.851674622	0.005247256	0.035698171	-2.394238588	down
																									SPRING1	0.31241444	9.945885408	2.851357645	0.005252105	0.035713801	-2.395046065	up
																									PLAUR	0.349008865	9.665233621	2.850600405	0.005263703	0.035775297	-2.396974769	up
																									IQGAP2	0.484431179	9.490921913	2.848402349	0.005297504	0.035935128	-2.402570801	up
																									CPM	0.530743969	8.97852568	2.848343967	0.005298405	0.035935128	-2.402719387	up
																									ARHGEF10	0.263809283	8.871446408	2.848070852	0.005302619	0.035935128	-2.403414441	up
																									TBL1XR1	0.412626464	7.220998097	2.846693162	0.005323925	0.0360272	-2.406919691	up
																									PLAAT1	-0.453020791	7.323577796	-2.843515498	0.005373367	0.036260129	-2.414999109	down
																									HSPB1	0.355396767	12.89317291	2.842236205	0.00539339	0.036356694	-2.418249635	up
																									AMER3	-0.497633039	8.290367495	-2.842032509	0.005396584	0.036360721	-2.418767087	down
																									CA12	0.629029686	9.025313495	2.841523528	0.005404574	0.03638448	-2.420059918	up
																									GATA2-AS1	0.447150511	6.540650301	2.84089716	0.005414422	0.036424344	-2.421650651	up
																									TEAD3	0.311107183	7.194899942	2.840769316	0.005416433	0.036424344	-2.421975289	up
																									RNFT1	0.275919627	8.678974748	2.838821886	0.005447165	0.036551325	-2.426918912	up
																									FGD2	0.532554886	10.00624945	2.838696386	0.005449151	0.036551325	-2.427237399	up
																									EGR4	-0.388373263	6.176349961	-2.83858085	0.00545098	0.036551325	-2.42753059	down
																									HOMER2	0.319892934	8.576166495	2.836810144	0.005479079	0.036704587	-2.43202277	up
																									HSPB6	-0.565811841	5.753949573	-2.834258482	0.005519805	0.036924408	-2.438492001	down
																									COL9A2	-0.511770362	6.916034699	-2.8336824	0.005529037	0.03695545	-2.439951856	down
																									YAP1	0.382609013	9.085991981	2.833578521	0.005530704	0.03695545	-2.440215069	up
																									NMT2	0.282977992	9.357297621	2.832755724	0.005543919	0.037014977	-2.442299627	up
																									C6orf132	0.379824098	7.054553068	2.831710095	0.005560754	0.037074344	-2.444947988	up
																									SH3BP5-AS1	-0.343652739	7.415310854	-2.830513164	0.005580084	0.037132409	-2.447978546	down
																									YWHAZ	0.309162726	11.67713466	2.829764338	0.005592208	0.037146251	-2.449873973	up
																									BHLHB9	-0.299421025	10.29237676	-2.829423254	0.005597738	0.037146251	-2.450737182	down
																									RHBDF2	0.294173895	8.356790087	2.829402734	0.005598071	0.037146251	-2.450789112	up
																									LRRC34	-0.390309065	6.164670252	-2.825238366	0.005666001	0.037522023	-2.461321028	down
																									TSPAN2	-0.33232591	7.388308019	-2.824699769	0.005674841	0.037540345	-2.462682207	down
																									PACS1	0.306680573	5.899828466	2.824513994	0.005677894	0.037540345	-2.463151658	up
																									KIF21B	0.336815287	7.807984951	2.822817031	0.005705844	0.037629545	-2.467438652	up
																									ITGA2	0.438741293	10.11348751	2.822112453	0.005717486	0.037636676	-2.469217965	up
																									IFFO2	0.373448271	7.836719718	2.821722226	0.005723943	0.037636676	-2.470203266	up
																									IFRD2	0.281990479	9.33458434	2.820672103	0.005741353	0.037676239	-2.472854189	up
																									PHLDB2	0.339715002	7.728456767	2.820639318	0.005741897	0.037676239	-2.472936939	up
																									KLF3	0.369860011	7.70952533	2.82061439	0.005742311	0.037676239	-2.472999855	up
																									STK38L	0.314492158	8.972890117	2.820601513	0.005742525	0.037676239	-2.473032358	up
																									ADGRG6	0.422470127	8.710791466	2.81938331	0.005762786	0.037773766	-2.476106465	up
																									BOD1L1	0.293398707	10.13428781	2.818708113	0.005774044	0.037829848	-2.47780982	up
																									CLEC5A	0.753450473	6.116697379	2.817734927	0.005790305	0.037918646	-2.480264319	up
																									PLEK2	0.420444266	9.448628835	2.816278037	0.005814728	0.03800407	-2.483937431	up
																									IST1	-0.284673074	6.569820039	-2.815925819	0.005820647	0.038010668	-2.484825202	down
																									CYP2C8	-0.37681477	6.695636039	-2.814856589	0.005838647	0.038100268	-2.487519628	down
																									SOX5	-0.506654063	7.740152816	-2.814787643	0.00583981	0.038100268	-2.487693342	down
																									AFAP1L2	0.380670654	7.970965883	2.811354068	0.00589797	0.038350395	-2.496339771	up
																									NDUFS7	-0.311326049	7.468808709	-2.811198058	0.005900625	0.038350395	-2.496732423	down
																									PDGFC	0.368710821	11.23371117	2.809552492	0.005928698	0.038493774	-2.500872905	up
																									MS4A7	0.652397999	5.998750631	2.809454859	0.005930367	0.038493774	-2.501118498	up
																									PRPH2	-0.478030875	7.885456738	-2.808438046	0.005947779	0.03857103	-2.503675838	down
																									PPP1R3F	-0.320987872	7.15068999	-2.807506152	0.005963778	0.038630672	-2.506018909	down
																									RGS1	0.511025154	7.53223499	2.80742031	0.005965253	0.038630672	-2.506234707	up
																									SH2D3C	-0.31791834	6.847376262	-2.805455922	0.005999115	0.03877821	-2.511171487	down
																									ERBB2	0.37683526	8.522422146	2.803157026	0.006038965	0.038945898	-2.516945191	up
																									TPGS2	0.352262555	9.653621864	2.800876195	0.006078741	0.039112339	-2.522669534	up
																									CCDC69	0.437650573	7.49658235	2.800112146	0.006092119	0.039144477	-2.524586227	up
																									ZNF594	-0.303236019	7.46074033	-2.799833643	0.006097002	0.039144477	-2.525284768	down
																									LHFPL4	-0.442186289	8.010556155	-2.797135217	0.006144499	0.03937734	-2.532049889	down
																									EBF3	0.366164846	6.531134388	2.796621252	0.006153584	0.03937734	-2.5333378	up
																									CCNK	0.301986981	7.576545408	2.796616054	0.006153676	0.03937734	-2.533350826	up
																									MAN1C1	-0.471009048	8.968954883	-2.795157739	0.006179521	0.039506609	-2.537004015	down
																									SP2-AS1	-0.320650442	6.995071437	-2.792887211	0.006219958	0.039674484	-2.542688622	down
																									SLC25A12	-0.367718695	9.470947039	-2.792729144	0.006222782	0.039674484	-2.543084218	down
																									TGIF2	0.39645731	8.783687592	2.792257961	0.006231207	0.039692051	-2.544263345	up
																									NIPAL2	0.300177695	7.163363942	2.792022047	0.006235429	0.039700884	-2.544853651	up
																									MAN2A1	0.298532986	9.42492968	2.791462002	0.006245463	0.039728637	-2.54625483	up
																									LOC100505912	0.404915027	6.005281194	2.791140503	0.00625123	0.039747261	-2.547059081	up
																									LYPLA1	0.343133491	8.381911136	2.790655238	0.006259943	0.039784596	-2.548272855	up
																									NOPCHAP1	0.2694744	9.103524049	2.790179231	0.006268501	0.039809315	-2.549463296	up
																									PCDH9	0.413118066	6.813242126	2.790119889	0.006269569	0.039809315	-2.549611692	up
																									ISYNA1	-0.327241729	8.952773223	-2.787886189	0.006309876	0.03999302	-2.555195511	down
																									COX10-DT	0.28558138	7.409559049	2.78689876	0.00632777	0.040088285	-2.557662675	up
																									A1BG	-0.318624784	6.393667233	-2.785477715	0.006353603	0.04021555	-2.561211952	down
																									EGFR	0.446235843	8.928165612	2.78512103	0.006360102	0.040238496	-2.562102585	up
																									LRRN1	0.5887011	7.899360301	2.783340805	0.006392631	0.040316767	-2.566546296	up
																									RBM11	-0.31679907	6.51856267	-2.782173447	0.006414043	0.0404154	-2.569458879	down
																									BICD2	0.27725572	6.176661223	2.780636828	0.006442329	0.040575369	-2.573291186	up
																									IL11RA	-0.32208381	7.039222291	-2.779274581	0.0064675	0.040672229	-2.576687097	down
																									DCTN1-AS1	-0.602780463	5.613508214	-2.779018977	0.006472233	0.040672229	-2.577324127	down
																									AKAP12	0.308418343	10.78559547	2.777465319	0.006501069	0.040814637	-2.581195159	up
																									SOBP	-0.40744121	9.975222573	-2.77717048	0.006506554	0.040814637	-2.58192956	down
																									LINC02915	0.487412811	6.012590553	2.775732771	0.006533364	0.040891206	-2.585509722	up
																									PDP1	0.418056081	7.679807165	2.775152772	0.006544208	0.04090422	-2.58695358	up
																									SLC30A4	-0.31203791	9.103323466	-2.77424928	0.006561133	0.040991708	-2.589202228	down
																									JAKMIP2	-0.521914477	8.000309728	-2.773583996	0.006573621	0.041033288	-2.590857615	down
																									LOC105373334	-0.359035016	9.118472466	-2.771984028	0.006603742	0.041168577	-2.59483733	down
																									DNAH12	-0.460373836	6.617401981	-2.771962729	0.006604144	0.041168577	-2.594890295	down
																									SLC9B1	-0.464420187	6.538795602	-2.770075665	0.006639835	0.04130921	-2.599581567	down
																									USP51	-0.403299982	9.610207524	-2.769374882	0.006653134	0.041330883	-2.601323027	down
																									SSTR1	-0.443646635	10.67110149	-2.768664857	0.006666633	0.041373903	-2.603087069	down
																									MTAP	0.30511972	7.981893184	2.767914093	0.006680934	0.041399451	-2.604951908	up
																									TRAC	0.310060702	6.248678961	2.76771882	0.006684658	0.041399451	-2.605436879	up
																									COL18A1	0.321054848	8.761423388	2.767672902	0.006685534	0.041399451	-2.605550913	up
																									CALD1	0.30293685	11.02273613	2.767511585	0.006688612	0.041400203	-2.605951525	up
																									SCIN	-0.554263004	8.137976893	-2.766988728	0.006698599	0.04143401	-2.607249842	down
																									HPCA	-0.414839133	7.258118883	-2.76643536	0.006709183	0.04146548	-2.608623692	down
																									FAM161B	-0.308847443	6.098072058	-2.765048137	0.006735783	0.041581874	-2.612066725	down
																									SVIL	0.611757279	6.689482835	2.764335191	0.006749491	0.041648135	-2.613835654	up
																									ELMO1	-0.570966589	9.008869971	-2.76359305	0.006763787	0.041717966	-2.615676604	down
																									HCN3	-0.324296514	9.195147932	-2.763239533	0.006770607	0.04174164	-2.616553389	down
																									SLF1	0.339610634	6.993710146	2.761110194	0.006811817	0.041940304	-2.621832483	up
																									PDZD4	-0.372697012	8.068654078	-2.760563737	0.00682243	0.041987182	-2.623186708	down
																									PDE11A	0.432480582	6.932899126	2.759997023	0.006833452	0.042018075	-2.62459089	up
																									PROSER1	0.272647586	8.691393155	2.759774585	0.006837782	0.042026247	-2.62514197	up
																									RBBP5	0.269985293	10.0293484	2.758289553	0.006866759	0.042148832	-2.628820098	up
																									ZFP36	0.277725093	9.559698854	2.757249477	0.006887119	0.042192977	-2.631395149	up
																									MACC1-DT	-0.344362708	8.779813806	-2.755483094	0.006921824	0.042270818	-2.635766501	down
																									SHANK2	0.444725564	7.171384612	2.755096527	0.006929441	0.042287142	-2.636722838	up
																									ID2-AS1	-0.302714626	7.037016117	-2.754880835	0.006933694	0.042287142	-2.637256392	down
																									PFKFB4	-0.340377102	8.668349777	-2.754682003	0.006937616	0.042287142	-2.637748208	down
																									PARVA	0.365966507	7.619816825	2.751857536	0.006993557	0.04257252	-2.644731316	up
																									NRAS	0.29868683	9.408425583	2.750895004	0.007012715	0.042616921	-2.647109642	up
																									IFT43	-0.265164684	5.991914126	-2.750565134	0.007019291	0.042616921	-2.647924555	down
																									RGMA	0.314233471	6.770059874	2.750382908	0.007022927	0.042616921	-2.648374691	up
																									CBR3-AS1	0.294255689	7.899960223	2.750376506	0.007023054	0.042616921	-2.648390506	up
																									CDCA7L	0.488708398	9.517421748	2.749774165	0.007035083	0.042643964	-2.64987823	up
																									MNX1-AS1	-0.269857238	6.186061748	-2.749623611	0.007038093	0.042643964	-2.650250039	down
																									ZBED1	0.293924856	7.322078029	2.749102732	0.007048514	0.042684364	-2.651536273	up
																									SYT14	-0.506814673	6.723345272	-2.748794446	0.007054689	0.042703285	-2.652297442	down
																									DUSP4	0.316106844	11.26973986	2.748336389	0.007063872	0.042721933	-2.653428265	up
																									SNHG28	-0.365731727	6.264941388	-2.747918931	0.007072251	0.04275414	-2.65445872	down
																									ARHGAP33	-0.363892096	8.010778107	-2.747338976	0.007083907	0.042769201	-2.655890058	down
																									SOWAHA	-0.308047583	10.55397727	-2.746594697	0.00709889	0.042805769	-2.657726572	down
																									PEX5L	-0.574943763	5.765145544	-2.744932069	0.007132466	0.042988228	-2.661827572	down
																									RASSF8	0.287775909	6.387807388	2.744133347	0.007148647	0.043067214	-2.663796925	up
																									IL1B	0.698532712	7.679432311	2.742632286	0.007179147	0.043213773	-2.667496653	up
																									EXTL2	-0.281207028	8.151088466	-2.741845339	0.007195184	0.043291694	-2.669435578	down
																									ITGA4	-0.474717403	8.686355068	-2.740683491	0.007218921	0.043415856	-2.672297335	down
																									FGFRL1	0.311242756	7.449334641	2.740315806	0.007226448	0.043442463	-2.673202766	up
																									OSMR	0.523601926	7.744903311	2.73976346	0.007237768	0.043454542	-2.674562729	up
																									IGFBPL1	-0.46138403	8.781512039	-2.738080094	0.007272368	0.04360607	-2.678705996	down
																									CSF1	0.338940463	7.704522272	2.737929822	0.007275465	0.04360607	-2.679075755	up
																									FAXC	-0.394425449	7.451510146	-2.737464201	0.007285065	0.043626261	-2.680221347	down
																									BRWD1-AS2	-0.324156889	5.896715748	-2.733954523	0.007357804	0.043892891	-2.688851003	down
																									LRRC2	-0.44146309	6.581375204	-2.73278684	0.007382151	0.044000635	-2.691720014	down
																									SAMHD1	0.329194744	7.722549184	2.730755015	0.00742469	0.044216538	-2.696709717	up
																									GRIA3	-0.489833437	8.756675971	-2.729748469	0.007445846	0.044286018	-2.699180385	down
																									RSPH9	-0.438973123	6.364324078	-2.72937755	0.007453656	0.044313645	-2.700090645	down
																									SLC12A5	-0.528846721	6.079836524	-2.727767649	0.00748764	0.044459051	-2.704040217	down
																									PIK3AP1	0.316988189	11.9805401	2.726105036	0.007522884	0.044649386	-2.708117004	up
																									JPX	-0.32105204	8.786245427	-2.724934075	0.007547797	0.044759299	-2.710986958	down
																									IQCA1	0.470725638	7.552323194	2.724136548	0.007564808	0.044828527	-2.712941042	up
																									GXYLT2	0.37916711	8.639701495	2.723850119	0.007570926	0.04483948	-2.713642722	up
																									LOC100272217	-0.620181838	7.348704311	-2.723565724	0.007577005	0.044856507	-2.714339359	down
																									PTAFR	0.352696929	6.36411267	2.722832832	0.00759269	0.044903153	-2.716134316	up
																									VAMP2	-0.28247882	9.84089234	-2.722328656	0.007603498	0.044918388	-2.717368875	down
																									RASSF8-AS1	-0.349859018	8.045856233	-2.721278423	0.007626057	0.044993744	-2.71993991	down
																									COL4A4	0.476855212	7.630888476	2.719821192	0.007657458	0.045103942	-2.723505891	up
																									INPP4B	0.305567104	9.662748485	2.718605355	0.007683748	0.04523976	-2.726479897	up
																									IDH2	0.332068285	8.798212398	2.717131514	0.007715726	0.045389864	-2.730083461	up
																									NKX6-3	-0.375226351	7.327223155	-2.716594011	0.007727418	0.045420479	-2.731397247	down
																									COMMD2	0.276739784	8.299511039	2.714857045	0.007765313	0.045528537	-2.735641271	up
																									INAVA	0.420305856	10.77128303	2.714144383	0.00778091	0.045600886	-2.737381878	up
																									ZNF573	-0.264769895	8.843262951	-2.713363344	0.007798035	0.045617299	-2.739289042	down
																									FAM184A	-0.502528696	6.483297544	-2.713346169	0.007798412	0.045617299	-2.739330974	down
																									ARHGAP6	0.390106135	6.061120981	2.712675636	0.007813143	0.045675081	-2.740967912	up
																									BICC1	0.384482887	10.37638083	2.712043646	0.00782705	0.045705183	-2.742510441	up
																									GK	0.332313747	9.19071932	2.711848456	0.00783135	0.045705183	-2.742986787	up
																									UXS1	0.269950018	8.991265272	2.70908698	0.007892412	0.045898555	-2.749722795	up
																									GLMP	-0.27962849	9.735921641	-2.708682508	0.007901392	0.045898555	-2.750708917	down
																									SRC	0.30967799	6.891657971	2.708624531	0.00790268	0.045898555	-2.750850258	up
																									HSD17B3	-0.265780521	7.074990573	-2.708437108	0.007906845	0.045898555	-2.751307154	down
																									TRERF1	-0.445636838	7.028850932	-2.708425604	0.007907101	0.045898555	-2.751335198	down
																									CIART	-0.418180744	8.076164922	-2.706713689	0.007945236	0.046062628	-2.755507184	down
																									IKBIP	-0.26811934	7.902853485	-2.704863365	0.007986642	0.046245234	-2.760013922	down
																									LDAF1	0.319050296	6.036179748	2.703492297	0.00801745	0.046385255	-2.763351645	up
																									C9orf152	0.671818032	6.258362777	2.703285093	0.008022115	0.046393076	-2.763855935	up
																									NRSN1	-0.50556661	6.113877592	-2.702847887	0.008031967	0.046430872	-2.764919891	down
																									DEPTOR	-0.397977873	9.123266058	-2.70210606	0.008048709	0.046508447	-2.766724813	down
																									EPHB2	0.396812344	10.10140579	2.700459169	0.008085988	0.046685329	-2.770730297	up
																									ABLIM3	0.342570808	8.256852602	2.699203871	0.008114509	0.046787116	-2.773781951	up
																									EPHA2	0.458199346	8.974665126	2.6980736	0.008140267	0.046882717	-2.776528617	up
																									SCN1B	-0.458598703	8.153231194	-2.697293261	0.008158094	0.046966068	-2.778424334	down
																									CD52	0.482090585	6.14807901	2.696415246	0.008178195	0.047041275	-2.780556776	up
																									ZBTB43	0.263369541	7.255537874	2.69534677	0.008202716	0.047145415	-2.783150981	up
																									MED21	0.26775658	10.36652162	2.694086661	0.008231722	0.047273311	-2.786209322	up
																									SLC35F4	-0.524883087	6.538394204	-2.693317143	0.00824948	0.047355871	-2.78807637	down
																									CCL4	0.363091328	6.499678	2.692774779	0.008262017	0.047381087	-2.789392008	up
																									DIRAS3	-0.323889669	8.520387136	-2.692333675	0.008272227	0.047403324	-2.790461844	down
																									CXCL16	0.377530192	11.09026419	2.692222115	0.008274811	0.047403324	-2.790732394	up
																									GHRL	-0.906518174	9.637296796	-2.691605955	0.008289095	0.047427714	-2.7922265	down
																									ZFP69	0.293842808	7.001133311	2.689598903	0.008335779	0.047675342	-2.797091281	up
																									DDX6	0.326525185	10.06290193	2.68882079	0.008353942	0.047710251	-2.798976462	up
																									NEXN	0.473279048	9.109168485	2.687801609	0.008377786	0.047801974	-2.801444983	up
																									INTS6-AS1	-0.285624919	6.170960301	-2.687196099	0.008391982	0.047859932	-2.80291118	down
																									PARD6G	0.321847766	7.533888631	2.684793988	0.008448512	0.048045334	-2.80872491	up
																									PSRC1	-0.324018251	6.312803631	-2.683184574	0.00848658	0.048222649	-2.812617592	down
																									PHLDA1	0.354737442	9.462922456	2.682519402	0.008502359	0.048273126	-2.81422585	up
																									SOCS4	0.272264524	6.24490266	2.681677837	0.00852236	0.048308328	-2.816260101	up
																									NDFIP2	0.274611816	9.76457268	2.67944507	0.008575634	0.048531709	-2.821654521	up
																									C9orf24	-0.337490672	6.041857427	-2.679070655	0.008584597	0.048548337	-2.822558736	down
																									POF1B	0.451499487	6.210910563	2.679032652	0.008585507	0.048548337	-2.822650508	up
																									MINCR	-0.348279786	7.361495369	-2.678472609	0.008598931	0.048604614	-2.824002796	down
																									PRAG1	0.36116305	8.921983786	2.67772368	0.008616912	0.048639254	-2.825810789	up
																									CAV2	0.410855784	9.765363883	2.676111901	0.008655724	0.04878776	-2.829700309	up
																									SLC35D1	0.266735182	7.187472553	2.675731469	0.008664909	0.048819873	-2.830618065	up
																									INSM1	-0.421056756	11.60876141	-2.674761516	0.008688364	0.048898666	-2.832957476	down
																									CACNG4	-0.355474623	6.927858845	-2.674491654	0.008694901	0.048898666	-2.833608221	down
																									ARIH2OS	-0.312765112	6.750000524	-2.672642359	0.008739812	0.049005247	-2.838066075	down
																									RAPGEF6	0.309223051	9.497622252	2.672070739	0.008753736	0.049044042	-2.839443465	up
																									GPR160	0.400639861	9.576624369	2.671186498	0.008775316	0.049145278	-2.841573651	up
																									TLNRD1	0.343303185	8.669110534	2.670700979	0.008787185	0.049192074	-2.842743036	up
																									LTB	0.55193365	8.816702932	2.668542068	0.00884014	0.049409501	-2.847940594	up
																									CDON	-0.362622462	9.231726466	-2.667941753	0.008854916	0.049472338	-2.849385201	down
																									ERGIC1	0.309848988	7.286308621	2.66677597	0.008883675	0.049593432	-2.852189751	up
																									CLCN4	-0.283606176	7.196781	-2.666565992	0.008888863	0.049602621	-2.852694786	down
																									PFKFB2	-0.49723235	7.907311825	-2.664071371	0.00895072	0.049848461	-2.85869218	down
																									ZFP28-DT	-0.305249158	6.085475903	-2.662970662	0.008978137	0.049941556	-2.86133688	down
																									CFAP95	-0.47795338	5.951210854	-2.662252697	0.008996061	0.049981688	-2.863061444	down
																									PID1	0.314967068	9.707220864	2.661988081	0.009002676	0.049991848	-2.863696953	up
																									PHYHIPL	-0.269743814	8.936968825	-2.661780663	0.009007864	0.049991848	-2.864195057	down
																									RBPMS	0.345504563	9.265770078	2.661609326	0.009012151	0.049991848	-2.864606487	up
																									NSG2	-0.618469989	7.83429166	-2.661608474	0.009012172	0.049991848	-2.864608533	down
																									CARD8	0.274888585	9.321149913	2.659565513	0.009063436	0.050196666	-2.86951252	up
																									AGMAT	-0.414874108	6.96621367	-2.658231999	0.009097041	0.050329592	-2.87271177	down
																									RNASEH2B	0.328583626	5.921269835	2.658105379	0.009100237	0.050329592	-2.873015472	up
																									SLC2A12	-0.427318236	6.149531437	-2.65749262	0.009115721	0.050386583	-2.874485023	down
																									SNORA72	0.287269781	6.19932468	2.657333818	0.009119738	0.050388892	-2.874865821	up
																									SOX9	0.40606242	11.13251146	2.657039466	0.009127188	0.050410159	-2.87557161	up
																									ONECUT2	0.477564991	7.59794768	2.656515832	0.009140454	0.050463521	-2.876826996	up
																									CNTN1	-0.522448935	7.573919544	-2.655940811	0.009155041	0.050524137	-2.878205337	down
																									SLC43A3	0.445012925	6.91159468	2.654038402	0.009203455	0.050711362	-2.882763608	up
																									CDK19	0.287034489	6.822600883	2.653636515	0.009213712	0.050717322	-2.883726188	up
																									LAYN	0.296571569	6.183625282	2.653570261	0.009215404	0.050717322	-2.883884864	up
																									QKI	0.325936367	5.769993291	2.652172155	0.009251173	0.050814308	-2.887232482	up
																									BCL2	0.283147561	7.476412806	2.651256975	0.009274655	0.050910972	-2.889422956	up
																									APBB2	-0.28416007	9.725522087	-2.647803084	0.009363763	0.051271821	-2.897683897	down
																									MTUS1	0.299737212	7.960232223	2.647195565	0.009379516	0.051313144	-2.899135982	up
																									FGA	0.825211401	7.348598272	2.64694697	0.00938597	0.051313144	-2.899730087	up
																									PPP1R3E	-0.305806512	9.710551602	-2.646446202	0.009398981	0.051350076	-2.900926701	down
																									HPSE	-0.427243224	6.729889893	-2.646404694	0.00940006	0.051350076	-2.901025878	down
																									MAMDC2	-0.566087268	7.504826087	-2.64601147	0.00941029	0.051385909	-2.901965361	down
																									CXCL2	0.312889994	12.12533126	2.645116064	0.009433621	0.051493229	-2.90410419	up
																									FBXL14	-0.33658162	5.877452485	-2.638046382	0.00961968	0.052169911	-2.920969256	down
																									DSC2	0.34091606	8.013351369	2.636943824	0.009648995	0.052261344	-2.923595928	up
																									CASP7	0.285134724	10.68602405	2.635991048	0.009674392	0.05233539	-2.925864998	up
																									SLC22A3	0.513487271	8.351118524	2.635827313	0.009678762	0.05233539	-2.926254867	up
																									RCBTB2	-0.370834397	9.530009631	-2.635748536	0.009680866	0.05233539	-2.926442436	down
																									SMARCA1	-0.310579122	6.00260967	-2.635323533	0.009692221	0.052335863	-2.927454285	down
																									SNCA	-0.478156741	8.135440913	-2.634878633	0.00970412	0.05237756	-2.928513354	down
																									APCDD1L-DT	-0.569312816	7.086560631	-2.634364768	0.009717881	0.05243162	-2.929736397	down
																									HTR1F	-0.374204886	6.231861748	-2.633000346	0.009754504	0.052548822	-2.932982834	down
																									PPP2R3A	0.308829537	7.522409282	2.632182395	0.009776519	0.05260609	-2.934928324	up
																									SKIDA1	-0.558850296	5.715408301	-2.630937185	0.00981012	0.052675139	-2.937889039	down
																									RGS12	0.359727943	7.352372165	2.630415369	0.009824231	0.052700791	-2.93912939	up
																									ZNF33B	0.35885046	7.984053835	2.628482128	0.009876673	0.052889369	-2.943722819	up
																									HGD	-0.326248475	8.723108981	-2.628006433	0.009889615	0.052909631	-2.944852631	down
																									NEFM	-0.612392868	8.980634456	-2.626407296	0.009933236	0.053032143	-2.948649403	down
																									DLG2	-0.487814999	6.03584134	-2.626134611	0.009940692	0.053041017	-2.949296626	down
																									ITGBL1	-0.54844849	5.280963485	-2.623878495	0.010002572	0.053330543	-2.954649335	down
																									EML6	-0.479237289	7.734591505	-2.623038719	0.010025693	0.053392824	-2.956640709	down
																									MRO	-0.4730603	6.846616223	-2.621200013	0.010076488	0.053642929	-2.960998925	down
																									RTN4RL1	-0.316028785	7.198012845	-2.62044992	0.010097276	0.053718031	-2.962776076	down
																									CSMD2	0.350467645	7.704871252	2.619692221	0.010118314	0.053742986	-2.964570801	up
																									MLLT10	-0.310562935	6.46804468	-2.619161528	0.010133072	0.05377832	-2.965827558	down
																									PDLIM7	0.349922364	6.228941369	2.61913403	0.010133838	0.05377832	-2.965892671	up
																									IL15	0.352560001	8.013554971	2.619038762	0.010136489	0.05377832	-2.966118256	up
																									RNF175	0.341886559	6.413099262	2.618838283	0.010142071	0.053787553	-2.96659294	up
																									LINC01812	0.517616331	6.189211767	2.618375788	0.01015496	0.053835513	-2.967687896	up
																									CASP10	0.401886734	8.152243922	2.618134519	0.010161689	0.053850797	-2.968259033	up
																									CCDC7	-0.407532993	7.101139951	-2.615904548	0.010224076	0.054119958	-2.973535698	down
																									WFDC2	0.492063417	8.636906194	2.61359281	0.010289116	0.054361476	-2.979001714	up
																									KCNK17	-0.544351488	9.166467136	-2.611845762	0.010338516	0.054518444	-2.983129745	down
																									UBXN10	-0.375930872	7.407228243	-2.611505958	0.010348149	0.054518444	-2.983932377	down
																									GNG12	0.289532754	6.513971621	2.611304275	0.010353871	0.054518444	-2.984408716	up
																									AKT3	-0.272215014	10.9434367	-2.610050204	0.010389511	0.054685541	-2.987369895	down
																									NFE2L3	0.411307953	8.208125019	2.609171934	0.010414537	0.054796666	-2.989442975	up
																									CTSZ	-0.339126595	10.76461926	-2.606869166	0.010480412	0.055039851	-2.99487557	down
																									AGBL3	-0.263873717	6.451239456	-2.606136756	0.010501442	0.05507743	-2.996602565	down
																									RIPK3	0.334688254	8.393736146	2.606072034	0.010503302	0.05507743	-2.996755157	up
																									EP300-AS1	-0.449414192	10.24874428	-2.605384971	0.010523069	0.055139777	-2.998374806	down
																									PTP4A1	0.28882938	9.717820563	2.604793445	0.010540113	0.055187781	-2.999768942	up
																									PKIA	-0.480529905	8.849347466	-2.60391181	0.010565564	0.055279692	-3.00184631	down
																									LOC105375361	0.479779647	6.199857184	2.602228461	0.010614311	0.055472553	-3.005811025	up
																									LOC728024	-0.326900722	8.320365068	-2.601429693	0.010637513	0.055553114	-3.007691544	down
																									C19orf18	-0.304431387	7.779855456	-2.601424595	0.010637662	0.055553114	-3.007703545	down
																									REM2	-0.372255988	8.170739408	-2.600219911	0.010672742	0.055639492	-3.010538746	down
																									LINC00921	-0.267744316	6.014519641	-2.600187965	0.010673673	0.055639492	-3.010613914	down
																									FAM89B	0.331164449	8.214067981	2.599734996	0.010686891	0.055639492	-3.01167966	up
																									TNFRSF10A	0.377897011	6.636135515	2.599542126	0.010692524	0.055639492	-3.012133397	up
																									SNCB	-0.357259938	6.802169146	-2.599493617	0.010693941	0.055639492	-3.012247511	down
																									ALDH1L2	0.330516264	8.645291282	2.599014155	0.010707957	0.055662107	-3.013375322	up
																									SDC4	0.334076378	12.40215883	2.598936981	0.010710215	0.055662107	-3.013556836	up
																									SLC6A6	-0.362895009	6.845397369	-2.598132111	0.010733785	0.055754981	-3.01544963	down
																									SDC3	0.387913732	7.414214854	2.598054859	0.010736049	0.055754981	-3.015631274	up
																									LINC00960	0.697997174	7.717934534	2.597238715	0.010760002	0.055858653	-3.017550007	up
																									RND3	0.284864737	11.31518786	2.595878627	0.010800025	0.056004132	-3.020746369	up
																									PARD3	0.288886398	10.27773138	2.594277951	0.010847301	0.05618685	-3.024506269	up
																									SLC4A4	0.480384239	6.754102592	2.592461424	0.010901177	0.056320066	-3.028770739	up
																									NIPAL1	0.446326956	7.05999699	2.59112697	0.010940909	0.056442029	-3.031901835	up
																									USP27X	-0.284053985	5.927146835	-2.590729402	0.010952771	0.056482413	-3.032834398	down
																									SPRR1A	0.7805055	7.271062243	2.590195672	0.010968715	0.056536585	-3.034086152	up
																									HINT3	0.341311411	6.490825262	2.587887461	0.011037906	0.056837705	-3.039497002	up
																									EDN1	0.501641454	9.480882243	2.586884384	0.011068097	0.056951276	-3.041847074	up
																									ZFP82	-0.285374595	8.510038311	-2.584838854	0.011129894	0.057206184	-3.046637007	down
																									BIK	0.312412346	8.692405748	2.582532681	0.011199938	0.057481795	-3.052033308	up
																									DACT1	0.354059375	9.703212864	2.580115591	0.011273778	0.057754906	-3.057684628	up
																									OGFRL1	0.333014107	9.11732968	2.579637425	0.011288437	0.057787716	-3.058802065	up
																									CCL8	0.83236132	8.322605165	2.577533341	0.011353146	0.057949472	-3.063716994	up
																									SH2D4A	0.380324259	10.35601249	2.575908843	0.011403335	0.058184437	-3.067509259	up
																									MN1	0.360861589	7.013166796	2.575603866	0.01141278	0.058211412	-3.068220972	up
																									THSD4	0.390711774	10.5466979	2.574603627	0.011443804	0.058284722	-3.07055467	up
																									IER2	0.280555902	11.7973066	2.574203646	0.011456232	0.058292489	-3.071487661	up
																									NOTCH2NLA	0.397796997	10.5830425	2.574171295	0.011457237	0.058292489	-3.071563116	up
																									TAF4B	0.34582184	8.585235485	2.572317825	0.011514989	0.058455894	-3.075884793	up
																									CHRM3	0.350204295	7.581258971	2.571072977	0.011553923	0.058611043	-3.078785838	up
																									TEF	-0.267176621	9.362699718	-2.570458221	0.011573194	0.058678511	-3.080218035	down
																									GPR37	0.329537335	7.553678369	2.570247834	0.011579796	0.058678511	-3.080708107	up
																									SNTG2-AS1	-0.604905284	8.925013078	-2.568730782	0.0116275	0.058829131	-3.084240851	down
																									TMEM150C	-0.308992755	9.759789039	-2.568634659	0.011630529	0.058829131	-3.084464628	down
																									BEST3	-0.656950665	7.613852485	-2.567515494	0.011665843	0.058943871	-3.087069562	down
																									BAALC	0.287204284	8.154631883	2.565192976	0.011739436	0.059208876	-3.092472213	up
																									CAPSL	-0.45295363	6.09936534	-2.564613959	0.011757848	0.05922642	-3.093818458	down
																									CAST	0.519501898	5.423781233	2.564424733	0.011763871	0.05922642	-3.094258359	up
																									SLC25A35	-0.281499696	7.146913883	-2.564330045	0.011766885	0.05922642	-3.094478475	down
																									IGKC	0.461594362	6.423952165	2.564285776	0.011768295	0.05922642	-3.094581381	up
																									PNMA6A	-0.329593888	7.900451068	-2.564117368	0.011773659	0.059232126	-3.094972845	down
																									RUNX1T1	-0.451187701	9.481505165	-2.563599192	0.011790179	0.059272637	-3.096177201	down
																									TM4SF18	0.383208518	7.286527117	2.56328086	0.011800338	0.059302414	-3.096916971	up
																									ROBO1	-0.332188411	11.08687762	-2.562701069	0.01181886	0.059374188	-3.098264134	down
																									GCNT1	-0.354781698	8.063391951	-2.561355722	0.011861941	0.059505208	-3.101389065	down
																									ELAPOR1	-0.297229743	11.1530739	-2.55977792	0.011912646	0.059695401	-3.105052106	down
																									BEX4	-0.268619552	9.139377951	-2.559527607	0.011920708	0.059714428	-3.105633053	down
																									SDC1	0.422304457	11.20179679	2.558853565	0.011942441	0.059765227	-3.107197179	up
																									ETS1	0.297769201	10.9047132	2.558815972	0.011943654	0.059765227	-3.107284404	up
																									TMTC2	0.282959321	9.336623427	2.556147244	0.012030063	0.060133134	-3.113473607	up
																									PLA1A	-0.481298182	8.620024864	-2.555085769	0.012064587	0.060262678	-3.115933761	down
																									AJUBA	0.444095348	8.00807668	2.553096864	0.012129516	0.060541792	-3.120540988	up
																									CST4	-0.318351393	6.734780748	-2.55286962	0.012136955	0.060541792	-3.12106719	down
																									C21orf58	-0.50066119	7.596880214	-2.552350866	0.012153951	0.060600949	-3.122268254	down
																									ACOT4	0.291463458	7.68179333	2.551768551	0.012173055	0.060674596	-3.123616226	up
																									PGAP1	-0.282446931	9.750751544	-2.550725277	0.012207349	0.060780616	-3.126030572	down
																									AHI1	-0.303689997	9.24160667	-2.548363881	0.012285293	0.061060129	-3.131492124	down
																									C2CD4A	-0.434744144	11.29992536	-2.547509974	0.012313588	0.061179044	-3.13346599	down
																									ACAT1	-0.360351582	6.800733223	-2.545428876	0.012382793	0.06143568	-3.13827416	down
																									KLHDC7B-DT	0.446538816	5.539030369	2.544614753	0.012409961	0.06151798	-3.140154173	up
																									ANKRD36B	0.343719115	10.30112196	2.544536872	0.012412563	0.06151798	-3.140333992	up
																									SIDT1	-0.406192408	6.025301553	-2.541841171	0.01250292	0.061900705	-3.146555103	down
																									ARMCX4	-0.378589882	7.093697282	-2.539848525	0.012570091	0.062107227	-3.151149992	down
																									NAV3	0.328889692	8.869975544	2.539749135	0.01257345	0.062107227	-3.151379094	up
																									AQP3	-0.423822442	7.694804709	-2.539679169	0.012575815	0.062107227	-3.151540367	down
																									EMP1	0.270861805	11.21720194	2.538151022	0.012627569	0.062318855	-3.155061808	up
																									RAB36	-0.30811151	8.282286301	-2.537514271	0.01264919	0.062381582	-3.156528579	down
																									LRCH1	0.280098796	7.223556019	2.536855356	0.012671599	0.06244036	-3.158046064	up
																									SLC9A3-AS1	-0.307962868	9.483571816	-2.534982307	0.012735493	0.062718833	-3.162357818	down
																									VCAM1	0.37156817	11.79023932	2.534455403	0.012753519	0.062785522	-3.163570247	up
																									ALG10	0.335171567	7.376514777	2.533909978	0.012772203	0.062789192	-3.164825057	up
																									NECTIN3-AS1	-0.450160474	6.624893058	-2.533294305	0.012793323	0.062848883	-3.166241198	down
																									ACP3	-0.725213126	8.21917	-2.532948239	0.012805208	0.062885205	-3.167037069	down
																									DICER1-AS1	-0.366713647	9.202197019	-2.531280721	0.012862615	0.063034468	-3.170870633	down
																									RAB3C	-0.436203581	9.092757738	-2.529413772	0.012927162	0.063240111	-3.175160049	down
																									GRIK2	-0.418867202	9.048602437	-2.528399713	0.012962343	0.063345818	-3.177488739	down
																									LSMEM1	-0.280006658	6.903888786	-2.528096525	0.012972879	0.063351485	-3.178184822	down
																									B3GNT7	0.368721648	10.96753265	2.528036854	0.012974953	0.063351485	-3.178321811	up
																									RIPK2-DT	0.320585204	6.088705767	2.527975758	0.012977077	0.063351485	-3.17846207	up
																									CA11	-0.351006221	6.825595553	-2.525011131	0.013080529	0.063722353	-3.185264342	down
																									ZDHHC21	0.345642202	7.976968408	2.524047056	0.01311433	0.06382125	-3.18747488	up
																									CDK12	-0.266356511	7.285996049	-2.523742814	0.013125013	0.063827412	-3.188172324	down
																									PAWR	0.297030499	7.674259903	2.522631544	0.013164101	0.063907965	-3.190719177	up
																									EID2B	-0.379658657	7.62898001	-2.522373679	0.013173185	0.063929903	-3.191310021	down
																									GNAO1	-0.43157643	7.214021981	-2.521545626	0.013202397	0.064027281	-3.193206973	down
																									MYT1	-0.481931422	8.181051767	-2.520434538	0.013241684	0.064173356	-3.195751458	down
																									LINC00663	-0.352031965	7.222590398	-2.519415815	0.013277798	0.064326108	-3.198083551	down
																									DSCAML1	-0.390285247	7.291664039	-2.518726084	0.013302299	0.064418861	-3.199662034	down
																									LSAMP	-0.488697715	8.386638961	-2.51818527	0.013321539	0.064448812	-3.200899448	down
																									PPP1R13L	0.321089669	9.34858499	2.516825527	0.013370022	0.064661027	-3.204009587	up
																									ZSWIM7	-0.268460511	9.591326932	-2.515475573	0.013418312	0.064845029	-3.207095873	down
																									FGFR2	0.469492838	8.936478689	2.514386493	0.013457385	0.064993737	-3.209584681	up
																									FSTL3	0.390493067	8.222821214	2.514251705	0.013462227	0.064994706	-3.209892639	up
																									CTSO	0.270368811	10.18762594	2.51380077	0.013478441	0.065033184	-3.210922809	up
																									MCAM	0.269557068	7.560419893	2.513642589	0.013484132	0.065033184	-3.211284136	up
																									ZNF385D	-0.39007747	6.540231748	-2.513105244	0.013503482	0.065104081	-3.212511429	down
																									CLDN23	0.408696727	7.424000194	2.511613133	0.013557344	0.065296311	-3.215918192	up
																									LINC01116	0.50065119	6.952847311	2.511459554	0.013562899	0.065300602	-3.216268741	up
																									HSD17B12	-0.651603258	6.919468019	-2.511018264	0.013578871	0.065355029	-3.217275892	down
																									RBM24	-0.501824027	6.315259388	-2.510627689	0.013593022	0.065400655	-3.218167165	down
																									THG1L	0.277252783	8.808186408	2.50908431	0.01364907	0.065580172	-3.221687891	up
																									TC2N	0.414785953	10.38334559	2.507310246	0.01371375	0.06580062	-3.225732497	up
																									NEFH	-0.33295795	6.256115049	-2.50687093	0.013729809	0.065837981	-3.226733683	down
																									ZNF846	-0.284214342	7.829905612	-2.506348289	0.013748936	0.065837981	-3.227924563	down
																									FGF14	-0.447185082	9.015124893	-2.505987326	0.01376216	0.065837981	-3.22874692	down
																									CASP4	0.280713327	10.89573143	2.505943786	0.013763756	0.065837981	-3.228846106	up
																									EFNB3	-0.397351374	7.722797495	-2.50594102	0.013763858	0.065837981	-3.228852407	down
																									SERPINI1	-0.291936209	10.27726758	-2.505539039	0.0137786	0.065863494	-3.229768074	down
																									EFEMP1	0.397254092	9.141384631	2.503752739	0.01384428	0.066064679	-3.233835496	up
																									SILC1	-0.54774637	6.142142146	-2.503436187	0.013855949	0.066071648	-3.23455602	down
																									DST	0.432961314	7.935315757	2.502289013	0.013898309	0.066111295	-3.237166507	up
																									KATNAL1	-0.264523997	6.000136835	-2.502130383	0.013904176	0.066111295	-3.2375274	down
																									HEPACAM2	-0.600746004	8.83069299	-2.502032695	0.01390779	0.066111295	-3.237749635	down
																									B3GNT5	0.274568678	6.215838282	2.501462481	0.013928901	0.066131866	-3.239046694	up
																									GPRIN2	0.34832928	7.025825951	2.50135114	0.013933027	0.066131866	-3.239299929	up
																									DLK1	-0.549465358	11.88989841	-2.501196526	0.013938758	0.066132343	-3.239651569	down
																									EPOP	0.419978803	7.622091068	2.499478751	0.01400257	0.066367633	-3.24355703	up
																									EFNB2	0.343954023	9.180830544	2.498804345	0.014027695	0.066441731	-3.245089685	up
																									LOC101929759	-0.442198759	6.913451641	-2.496922053	0.014098032	0.06667342	-3.24936545	down
																									APOBEC2	-0.333332363	9.192235553	-2.495826253	0.014139125	0.066782354	-3.251853332	down
																									CD44	0.369631629	11.78614495	2.49560839	0.014147308	0.066782354	-3.25234785	up
																									CTSE	0.453680187	9.120914602	2.494927344	0.014172915	0.066809361	-3.253893477	up
																									LOC101593348	-0.404554795	6.802319709	-2.49484741	0.014175923	0.066809361	-3.254074864	down
																									BACH2	0.290974583	7.126203709	2.49481595	0.014177107	0.066809361	-3.25414625	up
																									FRMD5	0.424947796	7.016647738	2.494774335	0.014178674	0.066809361	-3.254240679	up
																									C4BPA	0.782138726	8.30834666	2.49386386	0.014212984	0.066822025	-3.256306304	up
																									SH3BP4	0.273631711	11.41427825	2.493704595	0.014218993	0.066827837	-3.256667564	up
																									CHN1	-0.399819449	10.30576214	-2.492692958	0.014257218	0.06686796	-3.258961788	down
																									ERMN	-0.556454916	5.933487524	-2.492523422	0.014263633	0.06686796	-3.259346188	down
																									KALRN	0.441878508	5.835279641	2.490866259	0.014326472	0.067062832	-3.263102357	up
																									KCNJ6	-0.50292335	9.95570466	-2.489415454	0.014381689	0.067276321	-3.26638898	down
																									ADAMTS9	0.365047613	6.218986583	2.489129923	0.014392579	0.067294126	-3.267035617	up
																									MLLT3	0.384193355	6.450492738	2.489063632	0.014395108	0.067294126	-3.267185735	up
																									PALM2AKAP2	-0.406118498	6.81595433	-2.488111203	0.014431491	0.067441691	-3.269342161	down
																									APH1A	0.299142944	7.062854922	2.487896872	0.01443969	0.067457491	-3.269827334	up
																									ADGRV1	-0.334095135	8.237015515	-2.487571029	0.014452162	0.067470733	-3.270564862	down
																									ROBO2	-0.576013812	6.908312311	-2.484661476	0.014563961	0.067834339	-3.277146703	down
																									CMTM7	0.311285089	8.818303117	2.4844284	0.014572951	0.067853636	-3.277673659	up
																									PPM1L	-0.269753086	10.07050665	-2.482322387	0.014654401	0.068063737	-3.282433137	down
																									SLC35D3	-0.490709386	9.655841126	-2.479305221	0.014771799	0.068438105	-3.289245557	down
																									FOXM1	-0.394482679	6.094521398	-2.479094884	0.014780014	0.068453516	-3.289720202	down
																									IL1R2	-0.553100866	8.256026709	-2.478715601	0.014794839	0.068476872	-3.290575999	down
																									LINC00957	-0.439107813	8.957850184	-2.477753796	0.014832491	0.068590099	-3.292745653	down
																									EFNA5	-0.339454526	10.04355081	-2.47770003	0.014834599	0.068590099	-3.292866917	down
																									ACSS3	0.429253422	6.545439301	2.477590365	0.014838898	0.068590099	-3.293114249	up
																									FAM181B	-0.423328759	6.281337146	-2.475963248	0.014902816	0.068775124	-3.296782814	down
																									PLEKHG1	0.403781333	6.905703971	2.475821404	0.0149084	0.068775124	-3.297102521	up
																									IL7R	0.492084731	8.267827602	2.473555682	0.014997844	0.06907395	-3.302207105	up
																									C5orf22	0.391395851	7.652822068	2.473080514	0.015016663	0.06913788	-3.303277117	up
																									GPR176	0.326825202	9.531545311	2.471774719	0.015068487	0.069284125	-3.30621665	up
																									DNMBP	0.278914509	10.28736358	2.469758219	0.015148832	0.069517797	-3.310753384	up
																									LIF	0.466391756	9.383309359	2.469442781	0.015161435	0.069530053	-3.311462762	up
																									GPSM1	-0.414696476	9.125536699	-2.468843418	0.015185407	0.069594399	-3.312810429	down
																									MYB	0.439470642	6.293091126	2.468636212	0.015193703	0.069609631	-3.313276263	up
																									FABP4	-0.569230893	8.100042505	-2.467615284	0.015234634	0.069728706	-3.315570984	down
																									ASAP3	0.455072855	7.452641097	2.465001631	0.015339871	0.070039725	-3.321441812	up
																									SHISA6	-0.658592736	7.901541282	-2.464933898	0.015342607	0.070039725	-3.321593883	down
																									CXCL12	0.649863767	8.165102068	2.46462782	0.015354975	0.070050507	-3.322281024	up
																									PMPCB	-0.263885717	7.128301612	-2.463342661	0.015407004	0.070196377	-3.325165363	down
																									CRYAB	0.620025189	10.0980365	2.462293316	0.015449603	0.070298959	-3.327519467	up
																									DNAJB12	0.305525377	6.668891883	2.461607019	0.015477521	0.070357394	-3.329058628	up
																									FAM89A	0.26937078	7.316739291	2.460851771	0.015508296	0.07043004	-3.330751988	up
																									SMOC1	-0.417631213	9.384918709	-2.460844475	0.015508593	0.07043004	-3.330768345	down
																									TPST2	0.390657786	10.29869293	2.459887365	0.015547672	0.070584618	-3.332913636	up
																									MARCHF4	-0.445804689	8.227965136	-2.459281453	0.015572457	0.070628434	-3.334271363	down
																									GRIA2	-0.517371081	8.306746223	-2.458405188	0.015608364	0.070714244	-3.336234372	down
																									HMGN2P46	0.535258169	7.115026301	2.45800432	0.015624814	0.070751302	-3.33713219	up
																									PTCH1	-0.264369478	10.6495724	-2.457270328	0.015654976	0.070835114	-3.338775765	down
																									LPGAT1	0.279276932	8.356800961	2.457175557	0.015658874	0.070835114	-3.338987948	up
																									CEBPD	0.287117155	10.5920372	2.45660035	0.015682553	0.070898101	-3.340275619	up
																									KCNQ1	0.427345546	8.377053291	2.455831468	0.015714253	0.071018483	-3.341996438	up
																									PEG3-AS1	-0.416064669	9.38595335	-2.45345397	0.015812639	0.071193583	-3.347314454	down
																									SMAD5	0.31763773	8.217133427	2.451771578	0.015882592	0.071456351	-3.351074891	up
																									CCDC88C	0.302800258	8.59511068	2.451479367	0.01589477	0.071488168	-3.351727801	up
																									ENC1	0.415468766	7.418588893	2.450585693	0.015932065	0.071586922	-3.353724177	up
																									MECOM	0.401759695	7.925070369	2.450379837	0.015940667	0.071602594	-3.354183948	up
																									ERVMER34-1	0.449175675	6.906884184	2.44834419	0.016025954	0.071847385	-3.358728628	up
																									VSIG10	0.275889788	8.976340398	2.44809521	0.016036413	0.071871263	-3.35928426	up
																									GLUL	0.359582825	9.117277146	2.445778787	0.016134015	0.072215703	-3.36445125	up
																									LMO2	-0.295399489	9.784787058	-2.443426463	0.016233671	0.072615857	-3.369693887	down
																									PINLYP	-0.266376874	7.24060034	-2.442996635	0.01625194	0.072623136	-3.370651363	down
																									ADSS1	-0.342777871	8.974516107	-2.442760673	0.016261977	0.072626456	-3.371176924	down
																									BMP2	0.293721384	10.60009739	2.441829803	0.016301626	0.072779287	-3.373249822	up
																									TMCC2	-0.275176145	8.905703971	-2.440471238	0.016359647	0.072860338	-3.376273871	down
																									GPRC5B	0.293715727	12.01772748	2.438469142	0.016445487	0.073049893	-3.380727644	up
																									RNF103	0.403067444	6.765270592	2.437057318	0.01650626	0.073233695	-3.383866376	up
																									CC2D2A	-0.268922333	7.911897932	-2.435551182	0.016571313	0.073422455	-3.387213003	down
																									MAPK1	0.314033088	6.349619398	2.433771903	0.016648459	0.073647731	-3.391164187	up
																									LYPD1	0.483955632	9.919917369	2.433131304	0.016676312	0.073724357	-3.392586116	up
																									HIP1	0.314753555	6.139014359	2.431819726	0.016733468	0.07381389	-3.395496372	up
																									PAPSS2	-0.27376188	11.44026738	-2.430825597	0.016776907	0.073897763	-3.397701315	down
																									RGS11	-0.382306622	6.467228515	-2.429551714	0.016832716	0.07406501	-3.40052557	down
																									AGTRAP	0.410046442	8.135248087	2.425998992	0.016989237	0.074589625	-3.408395171	up
																									STON2	-0.355235387	8.540764214	-2.425588145	0.017007421	0.074646052	-3.409304574	down
																									MTHFD2	0.280287237	11.08427097	2.423284063	0.01710972	0.074977524	-3.414402091	up
																									PECAM1	0.377654417	6.48431099	2.422188171	0.017158568	0.075144547	-3.416825115	up
																									ATP2B1-AS1	-0.363196006	8.395603	-2.420598675	0.017229639	0.075432201	-3.420337773	down
																									RCN2	0.288782033	9.951184913	2.417299982	0.01737797	0.075939124	-3.427621078	up
																									TTC8	-0.285956706	9.139149621	-2.415397627	0.017464027	0.076220026	-3.431817343	down
																									POLR3B	-0.360871061	5.892434718	-2.413711373	0.017540625	0.076395861	-3.435534471	down
																									ZNF420	-0.309365788	6.313714417	-2.413646411	0.017543582	0.076395861	-3.435677627	down
																									LBX2-AS1	0.323607035	7.116653835	2.413550094	0.017547967	0.076395861	-3.435889871	up
																									MGST1	0.442440134	9.758530194	2.413263196	0.017561034	0.076428984	-3.436522033	up
																									PDZK1	-0.389436912	9.379918456	-2.41249354	0.017596131	0.076557936	-3.438217594	down
																									GPR39	0.484213017	9.622137883	2.411695261	0.0176326	0.076662671	-3.439975702	up
																									ANKH	-0.379787155	7.961126699	-2.41021265	0.017700509	0.076868744	-3.443239592	down
																									DAB1	-0.54726128	7.838312854	-2.40999932	0.0177103	0.076887413	-3.44370908	down
																									USP18	-0.290013839	7.993752456	-2.409766164	0.017721006	0.076910044	-3.444222159	down
																									ZYX	0.31348348	9.544572359	2.409614358	0.017727979	0.076914969	-3.444556195	up
																									TMEM131L	0.274568883	8.367401272	2.409502321	0.017733128	0.076914969	-3.444802712	up
																									SHOX2	0.643491987	5.461289155	2.409278682	0.017743408	0.076935725	-3.445294757	up
																									HNRNPL	0.320291899	8.647283388	2.408956284	0.017758238	0.076976189	-3.44600402	up
																									PDE4DIP	-0.427257468	11.20691519	-2.405569618	0.017914686	0.07757577	-3.453449436	down
																									SHH	0.275175318	6.635826388	2.404109687	0.017982505	0.07777829	-3.456656146	up
																									TRMT9B	-0.409036684	5.893051262	-2.40381232	0.017996346	0.07777829	-3.457309094	down
																									NIPSNAP3B	-0.293273924	7.434308903	-2.40367414	0.018002781	0.07777829	-3.457612481	down
																									RAPGEF2	0.274331073	6.433762583	2.403604564	0.018006022	0.07777829	-3.457765237	up
																									LOC105373383	-0.355790818	7.103180291	-2.403520403	0.018009943	0.07777829	-3.457950006	down
																									PIGZ	-0.267903268	7.175168903	-2.403340342	0.018018335	0.077780503	-3.4583453	down
																									SIX5	0.288467943	6.584615117	2.403080855	0.018030434	0.077782392	-3.458914916	up
																									SPINK2	-0.432464933	6.081980427	-2.40279011	0.018044	0.077782392	-3.459553081	down
																									BCO1	-0.440546313	6.100749699	-2.40170287	0.018094808	0.077952431	-3.461938892	down
																									ST8SIA5	-0.355001115	6.374675262	-2.399730111	0.018187322	0.0782066	-3.466265407	down
																									SLC35F3	-0.353595655	8.926967641	-2.399374041	0.018204065	0.078230542	-3.467045977	down
																									GAN	0.278578679	5.775166252	2.398831536	0.0182296	0.078269462	-3.468235049	up
																									GAS2	-0.288251816	9.729557835	-2.398825343	0.018229892	0.078269462	-3.468248621	down
																									DIAPH3	0.502646031	6.302821029	2.398323806	0.018253528	0.078274928	-3.469347684	up
																									ZNF710-AS1	0.349608613	7.398820981	2.397361075	0.018298974	0.078349829	-3.471456825	up
																									B4GALT5	0.27026844	11.92309427	2.397210471	0.018306093	0.078356346	-3.4717867	up
																									ZNF93	0.325976747	5.677093359	2.396478571	0.018340722	0.078445373	-3.473389545	up
																									GABBR1	-0.266938157	8.995912243	-2.396415679	0.018343701	0.078445373	-3.473527258	down
																									PRTFDC1	-0.267997514	8.683699553	-2.396173299	0.018355183	0.07847051	-3.474057956	down
																									MOB3B	0.347187437	8.543759058	2.395696509	0.018377789	0.07854317	-3.475101762	up
																									ITPRIPL2	0.266524628	9.853443951	2.394126148	0.01845242	0.07880362	-3.47853835	up
																									GABRE	0.369854736	7.107258369	2.393940848	0.018461244	0.07880362	-3.478943729	up
																									CFAP69	0.295229677	6.301251903	2.392645645	0.018523026	0.078943554	-3.481776456	up
																									CCDC181	-0.272282341	7.596055922	-2.392544539	0.018527857	0.078943554	-3.481997525	down
																									SLC4A8	-0.454141063	7.29754568	-2.39232125	0.018538529	0.078946003	-3.482485721	down
																									MTSS2	-0.327773079	8.039269505	-2.390887881	0.018607166	0.079144501	-3.485618657	down
																									ALOX5	-0.300722627	9.645485942	-2.389735926	0.018662492	0.079306664	-3.488135288	down
																									KLHL41	-0.608252793	8.933588243	-2.388328706	0.018730275	0.079563891	-3.491208122	down
																									GPX8	0.301284299	10.68870668	2.386377851	0.018824606	0.079770977	-3.495465378	up
																									POLR1G	0.270805313	8.563518223	2.385825885	0.018851372	0.079823097	-3.496669343	up
																									PIEZO1	0.37254011	7.882755039	2.385520525	0.018866194	0.079850538	-3.497335299	up
																									TMEM178B	-0.376001399	9.933854602	-2.384532082	0.018914243	0.079973428	-3.499490455	down
																									LINC01315	-0.279463552	7.723349602	-2.384498804	0.018915863	0.079973428	-3.499562999	down
																									PCLO	-0.323120466	6.857417456	-2.38354575	0.018962298	0.080018038	-3.501640216	down
																									ZNF529-AS1	-0.287958321	6.780299796	-2.381439943	0.019065257	0.080280502	-3.506227275	down
																									SHISA2	0.492321003	9.30492865	2.381177668	0.019078115	0.080286352	-3.506798332	up
																									NPY1R	0.449024019	8.115979602	2.380747175	0.019099237	0.08032531	-3.507735533	up
																									APCS	0.681574051	8.72044599	2.379608281	0.019155216	0.080465699	-3.510214226	up
																									BOC	-0.313565429	10.01403126	-2.379367165	0.019167086	0.080491411	-3.510738854	down
																									LOC100289230	-0.372981763	8.044714039	-2.378460134	0.019211796	0.080606641	-3.512711984	down
																									SSBP2	-0.347910384	7.015928583	-2.37811112	0.019229025	0.080654757	-3.513471041	down
																									SEMA7A	0.315587949	8.049931146	2.376463888	0.019310524	0.080897612	-3.517052197	up
																									SIM1	-0.356709413	10.28618544	-2.376203295	0.019323445	0.080897612	-3.517618534	down
																									IL15RA	0.274185536	9.020855379	2.376135521	0.019326807	0.080897612	-3.517765817	up
																									FERMT1	0.441559824	9.182807485	2.373556966	0.019455095	0.081310683	-3.523366573	up
																									CCL7	0.617720553	5.825559583	2.372699644	0.019497916	0.081416736	-3.525227518	up
																									MFHAS1	0.286318412	8.515332184	2.371161293	0.01957496	0.081665382	-3.528565235	up
																									UCP2	-0.323155947	7.07453134	-2.370827015	0.019591738	0.081686695	-3.529290255	down
																									TMEM51-AS1	0.374437487	8.276670243	2.368587057	0.019704489	0.082025488	-3.534146162	up
																									FIGN	0.277498882	8.543878864	2.367088132	0.01978026	0.082252278	-3.537393325	up
																									CFAP70	-0.362206036	6.97738433	-2.366771207	0.019796314	0.082294593	-3.538079655	down
																									FLRT2	0.404356845	8.979292621	2.366203713	0.019825089	0.082340868	-3.539308406	up
																									MISP	-0.299634957	9.125173437	-2.365565316	0.019857503	0.082401493	-3.540690365	down
																									SORBS2	0.317428335	10.6100983	2.364846768	0.019894043	0.082480455	-3.542245432	up
																									TTLL6	-0.399325808	5.95389166	-2.362748226	0.020001101	0.082826209	-3.546784636	down
																									PCED1B	0.432695866	6.79794066	2.362175062	0.020030429	0.082907683	-3.548023778	up
																									PMEPA1	0.355756893	8.997019165	2.362132312	0.020032618	0.082907683	-3.548116192	up
																									ABCB1	-0.27885876	9.017527689	-2.361660446	0.020056795	0.082958695	-3.549136117	down
																									SEMA6D	-0.323345372	10.73586598	-2.360351519	0.020123993	0.083162936	-3.551964374	down
																									ABTB2	0.354339705	8.081688456	2.357668825	0.020262342	0.083562019	-3.557756612	up
																									HAVCR2	0.474538063	6.821279874	2.354018335	0.020451953	0.084046903	-3.565628971	up
																									GBP2	0.389788412	9.965310883	2.353455748	0.020481314	0.08411818	-3.566841231	up
																									CDKN1C	-0.268381174	7.423968019	-2.352162076	0.02054897	0.084298754	-3.569627849	down
																									GATM	0.276590614	11.4721599	2.351965736	0.020559256	0.084314629	-3.570050653	up
																									TAF5L	0.265721994	8.336233369	2.350456687	0.020638461	0.084515675	-3.573299227	up
																									AK7	-0.284489323	6.605841447	-2.347392602	0.020800116	0.084972526	-3.579889633	down
																									DSG2	0.294962789	7.419985612	2.347195427	0.020810557	0.084972526	-3.580313464	up
																									LOC105376204	-0.358376661	6.489211029	-2.345363056	0.020907806	0.085263147	-3.58425066	down
																									PAIP2B	0.292552349	8.822105408	2.344962437	0.020929122	0.085306734	-3.585111099	up
																									C4orf54	0.869894595	5.918845767	2.341873857	0.0210941	0.085829262	-3.591740252	up
																									MMP25-AS1	0.321146828	6.268696796	2.341074549	0.021136982	0.085928828	-3.593454568	up
																									SHMT1	0.293806078	9.112751476	2.340168552	0.021185681	0.086051849	-3.595397071	up
																									BCL2L14	0.450421618	6.278861602	2.338516379	0.021274744	0.086338462	-3.59893768	up
																									VASP	0.279364269	6.758973893	2.338141243	0.021295012	0.086370646	-3.599741284	up
																									NKX2-2	-0.496189942	9.779660864	-2.337960576	0.02130478	0.086385237	-3.600128264	down
																									GUSBP14	-0.28003654	8.389223893	-2.337563166	0.021326279	0.086447375	-3.600979399	down
																									RORC	-0.310542318	7.572024602	-2.335852505	0.021419041	0.086697889	-3.604641649	down
																									ZNF704	0.493155507	5.461817874	2.333221065	0.02156243	0.08707689	-3.610270452	up
																									ATP11B	0.266306376	9.175625049	2.332423033	0.021606082	0.087149084	-3.611976365	up
																									ADAMTSL2	-0.308321075	7.322265155	-2.332037946	0.021627174	0.087187465	-3.61279936	down
																									TFF3	-0.408134816	7.465080495	-2.330517402	0.021710636	0.087372984	-3.616047823	down
																									LIPG	0.316805788	8.49345201	2.32990749	0.021744193	0.087457757	-3.617350293	up
																									GRIN2A	-0.465325642	7.732546136	-2.328229453	0.021836756	0.087729244	-3.620932177	down
																									TOR4A	0.297400379	10.64985299	2.326649632	0.021924218	0.088055358	-3.624302297	up
																									ARHGAP26	0.280835992	9.442551126	2.323028239	0.022125874	0.088636442	-3.632019818	up
																									FBLN7	-0.427475885	9.61022432	-2.321806098	0.022194297	0.088859695	-3.634621879	down
																									EGLN3	0.614310388	6.787802583	2.320908184	0.022244687	0.08903598	-3.636532847	up
																									TNFRSF10D	0.273721926	8.842764942	2.320238598	0.022282329	0.089135681	-3.637957448	up
																									CALB1	-0.502630869	7.070565553	-2.319487137	0.02232464	0.089228457	-3.639555805	down
																									SEPTIN7P14	-0.40938325	6.233342951	-2.317745524	0.022422975	0.089468246	-3.643258431	down
																									CXCL3	0.491625783	10.06056894	2.316402604	0.02249906	0.08966961	-3.646111743	up
																									STRN	0.293006672	6.110835786	2.314792318	0.022590593	0.089920153	-3.649531171	up
																									PPP5D1P	-0.331643659	5.614934252	-2.314552219	0.022604269	0.089935313	-3.650040836	down
																									CDR2L	0.30786281	9.245949049	2.309962465	0.022867106	0.090620535	-3.659774517	up
																									SPSB4	0.329205645	6.210059505	2.309243425	0.022908526	0.090707656	-3.661297844	up
																									NKX2-3	-0.560226084	6.507701777	-2.306544611	0.023064579	0.091112632	-3.66701163	down
																									CRIP1	-0.371970491	7.816540417	-2.305725647	0.023112119	0.091229991	-3.668744312	down
																									PROM1	0.303614035	12.11049981	2.304875116	0.023161583	0.091325404	-3.670543193	up
																									LINC00622	-0.373702387	8.656776311	-2.304812685	0.023165217	0.091325404	-3.670675212	down
																									SNTG2	-0.351296882	5.867068913	-2.304743501	0.023169245	0.091325404	-3.670821507	down
																									CA8	-0.323392336	6.981922282	-2.302935767	0.023274717	0.091655641	-3.674642707	down
																									KIT	0.417795801	6.797168485	2.302646858	0.023291612	0.091680028	-3.675253156	up
																									ZNF780B	-0.265901596	7.135451155	-2.300745487	0.023403074	0.092014022	-3.679268925	down
																									SLC6A4	-0.475305329	6.608845068	-2.299643836	0.023467869	0.092197759	-3.681594292	down
																									CYBB	0.467673548	6.48825933	2.299312106	0.023487411	0.092197759	-3.68229431	up
																									UGCG	0.28374565	10.33355136	2.299285249	0.023488994	0.092197759	-3.682350981	up
																									BCL2A1	0.444644138	8.091852175	2.298997701	0.023505946	0.092216262	-3.682957688	up
																									WAKMAR2	-0.452473575	5.759536417	-2.298309626	0.023546554	0.092346025	-3.684409203	down
																									CYP3A7-CYP3A51P	0.339261122	6.199823553	2.29781753	0.023575634	0.092408303	-3.685447055	up
																									GNG4	-0.452362643	6.670688476	-2.297005376	0.023623697	0.092544875	-3.687159485	down
																									PABPC4	0.266693132	9.992668951	2.296520764	0.023652417	0.092631467	-3.688181033	up
																									LCP1	0.312912755	9.136236068	2.296293799	0.023665879	0.092658268	-3.688659402	up
																									TLR3	0.413300255	8.51809965	2.294069761	0.023798145	0.093020052	-3.693344705	up
																									PWWP3B	0.372360006	8.414042078	2.293460176	0.023834511	0.093110209	-3.694628183	up
																									ANXA8	0.460388717	10.14858351	2.289969964	0.02404367	0.093825702	-3.701970903	up
																									GEM	-0.361158162	10.17673217	-2.289844516	0.024051218	0.093825702	-3.702234634	down
																									DCSTAMP	0.417543303	6.070055932	2.289576698	0.024067339	0.093825702	-3.702797627	up
																									TSPAN15	0.325695972	7.627587447	2.289511329	0.024071275	0.093825702	-3.702935033	up
																									PRDX6-AS1	-0.334858444	6.66712365	-2.285688979	0.024302422	0.094437473	-3.710963513	down
																									MYC	0.452241039	8.888569223	2.284349585	0.024383879	0.094675179	-3.713773927	up
																									COX7A1	-0.355202859	9.583439107	-2.281733848	0.024543652	0.095189936	-3.71925818	down
																									PMAIP1	0.356598538	9.077557301	2.279862179	0.024658539	0.095371329	-3.723178918	up
																									ITGB1-DT	0.360346593	7.704159583	2.273609518	0.025045777	0.096522414	-3.736255869	up
																									CXCL11	0.714010174	6.514173388	2.273303298	0.025064879	0.096569445	-3.736895474	up
																									MROH7	-0.370006241	6.123896136	-2.273030843	0.025081884	0.09660838	-3.737464487	down
																									ENTPD3	-0.379169369	7.639395505	-2.271984115	0.025147312	0.096780515	-3.739649974	down
																									C3AR1	0.322309287	6.891520087	2.271851693	0.0251556	0.096785807	-3.739926395	up
																									LRRC4	-0.307495684	7.661209495	-2.271020587	0.025207671	0.096906313	-3.741660943	down
																									C15orf48	0.330016241	12.03125107	2.26941948	0.025308253	0.097194761	-3.745000898	up
																									PIFO	-0.269102018	8.506723524	-2.268939375	0.025338482	0.097248926	-3.746001996	down
																									NETO2	0.287183651	5.626887184	2.26866064	0.025356046	0.097289669	-3.746583118	up
																									CAPN8	-0.471904553	6.069496515	-2.267473481	0.025430975	0.09747032	-3.749057448	down
																									FGL1	0.597578824	11.13504669	2.266913061	0.025466414	0.097526055	-3.750225095	up
																									STOM	0.275256549	10.80698083	2.266217309	0.025510471	0.097668062	-3.751674347	up
																									RYR2	-0.328260415	6.685418417	-2.264689881	0.025607427	0.097932145	-3.754854575	down
																									GZMA	0.519167886	6.26481	2.26389579	0.025657961	0.098078235	-3.756507171	up
																									PPP1R26-AS1	-0.276686914	8.046183738	-2.263869475	0.025659637	0.098078235	-3.756561927	down
																									TLCD5	0.272789976	7.471943874	2.263091162	0.025709254	0.098178008	-3.758181164	up
																									LOC102723694	0.310015248	7.194370136	2.262530871	0.025745025	0.098204437	-3.759346507	up
																									VGF	-0.282951523	9.845628214	-2.261264501	0.025826035	0.098418704	-3.76197946	down
																									GALNT2	0.298573294	8.831102544	2.259510059	0.025938637	0.098720983	-3.765624979	up
																									TMEM47	0.287147949	8.064388301	2.258202105	0.026022862	0.098931883	-3.76834109	up
[truncated: 222 more rows]
