# Supplementary material for: Bioinformatics Analysis Identifies Potential Ferroptosis Key Gene in Type 2 Diabetic Islet Dysfunction
Source: Front Endocrinol (Lausanne). 2022 Jul 11;13:904312. doi: 10.3389/fendo.2022.904312 (PMC9309693; doi:10.3389/fendo.2022.904312)
Supplement: Supplementary file 3 [file DataSheet_2.csv]

Green_module (MM >0.8, GS >0.2)	Turquoise_module (MM >0.8, GS >0.2)
ITGB1	TMEM196
MGST1	SCIN
CD9	ACVR1C
CNN3	RFX6
ITGA6	TUBA3FP
RSU1	NMNAT2
RB1CC1	KCNG3
RALB	SLC30A8
IGSF3	ZNF441
NOTCH2	ZNF569
ITPRID2	C21orf58
EPS8	FAM13C
RYK	MTUS2
YES1	CNTN1
PTPRK	HMGCLL1
TGIF1	WFS1
GALNT3	FMN2
TPBG	C22orf42
ZNF217	CACNA1D
BACH1	MAGEE1
CILK1	NEUROD1
JADE3	MYT1
CD58	SIM1
IL1RAP	PRRT3
BMP2	WDR17
ASAP2	KIAA0895L
SLC16A7	CACNA1A
CASP7	FFAR1
PTP4A2	CADPS
ABI1	SVOP
SNAP23	ATRNL1
EHD4	DDX24
INSIG2	CPE
OCLN	TERF2IP
TMEM123	ENO2
SERINC5	TSPAN7
FEM1C	STXBP1
ARAP2	PAM
CLMN	CRMP1
RAP2B	ARL3
CCL2	PRKACB
LIMA1	SLC7A8
CEMIP2	OXCT1
SAV1	STMN2
RESF1	PTPRN2
MORC4	TP53BP1
MOB3B	SV2A
VANGL1	MAP1A
GRHL2	B4GAT1
TSPAN14	SLC25A12
THSD4	ARMCX2
FAM107B	PPL
PDE7A	PRAF2
CXCL16	RTN1
SLC41A2	RCAN2
ERRFI1	SORL1
ARHGAP21	INPP5F
ANO6	PCNT
TANC1	TMOD1
NCEH1	PLCB4
SFT2D1	IQSEC1
MAP3K1	NEBL
FMNL2	SCG2
ATP11C	PBX3
RASSF3	NRCAM
BEND7	RALGPS1
LNX2	LMO2
L3MBTL4	CHGB
USP53	INA
DOCK5	SNCA
HNF4G	ELMO1
PARD6B	REST
	ABCG1
	L1CAM
	BSN
	DLG4
	PKIA
	PARVB
	DNAJC6
	SCN3B
	STX1A
	NAP1L3
	HLF
	RCBTB2
	GNAO1
	GPRASP1
	CACNA2D2
	MAPK10
	DCX
	P3H3
	PTPRN
	SNAP91
	RAB3A
	GNAZ
	GPD1
	EFNB3
	CELSR3
	QPCT
	ESR1
	AMPH
	KCNH2
	DDC
	REEP2
	DYNC1I1
	GRIA2
	PLAG1
	CTNNA2
	BMP5
	HPCA
	PPP1R1A
	RUNX1T1
	PCP4
	OLFM1
	SYT17
	PAX6
	PCDH17
	ASB9
	AP3B2
	SCGN
	SH3GL2
	NOVA1
	PCSK1
	CLGN
	CDK5R2
	JAKMIP2
	NLGN1
	RXRG
	PSIP1
	NOL4
	ELAVL4
	CPM
	ISL1
	ST18
	RIMS2
	RUNDC3A
	RGS7
	INSM1
	RGS9
	NR0B1
	SYNGR4
	GAD2
	NKX2.2
	GPR19
	DZIP3
	GRM1
	MEIS2
	ATP2A3
	DPP6
	ATP6AP1
	SEZ6L
	MPP2
	ST8SIA3
	PSD
	KCNB2
	USP11
	GGA2
	CADM1
	SYT11
	TUSC3
	PEG3
	ENPP2
	SMPD1
	APLP1
	GPM6A
	PDZD2
	RGL1
	NSG1
	CD200
	LRRN3
	TRIM9
	TP53TG1
	CAMK2B
	MYT1L
	SLC12A5
	B3GALT2
	RASGRF1
	CASR
	PFKM
	MLLT11
	GCK
	TCEAL2
	HOPX
	NCALD
	MAP1B
	CLIP3
	MYH10
	AKT3
	CHN1
	DMXL2
	WDR7
	GRAMD1B
	CBX7
	PDZRN3
	TSPYL4
	MCF2L
	SYNJ1
	TSPYL5
	ROBO1
	ADCY1
	TENM4
	SALL2
	PLCL2
	ITGA4
	NFASC
	PGAP1
	NPTX2
	DOCK3
	CAND2
	TNR
	RALYL
	EFNA5
	MAN1C1
	LSAMP
	RIMBP2
	DNM1
	SLC8A2
	STXBP5L
	ANKRD34C
	ZNF10
	TRPM3
	HERC2
	BEX3
	NPDC1
	AMZ2
	PNMA1
	BEX1
	SESN1
	NRSN2
	LOC728392
	CERK
	AACS
	MAGEH1
	REC8
	ABHD10
	SLC22A17
	SEZ6L2
	C14orf132
	PNMA8A
	SPRING1
	PCSK1N
	SOBP
	HSD17B14
	DUSP26
	SCG3
	OGDHL
	DOCK10
	C3orf14
	KLHDC8A
	RADX
	NAP1L2
	SUSD4
	SULT4A1
	ELOVL4
	GDAP1L1
	ZNF34
	MAGEL2
	DDX25
	ANKH
	SLC17A6
	KCNMB2
	MLXIPL
	NBEA
	FAM117A
	G6PC2
	KCNMA1
	PIPOX
	RNFT2
	STMN3
	RAB9B
	RHBDD2
	CD99L2
	NAT14
	SEC11C
	TBC1D22B
	PHAF1
	CAMKK1
	CPLX1
	SYT4
	PDZD4
	CELF4
	RGS22
	CHST9
	OSBPL6
	BEX2
	MAP1LC3A
	TRPM6
	NBDY
	LRP11
	NAPB
	SESN3
	COQ10A
	JAZF1
	CPLX2
	CASTOR2
	NKIRAS1
	B3GNT9
	SYT7
	TMOD2
	ADSS1
	CYP2U1
	VAT1L
	FAM222A
	GIHCG
	UBE2QL1
	FAM167A
	MIB2
	ROBO2
	LYSMD2
	CNRIP1
	PPM1K
	EMB
	FAR2P2
	IGIP
	TCEAL3
	EFR3B
	FAM171B
	PPP1R3E
	SLC16A9
	CDON
	MAGI2.AS3
	FBXL16
	SMAD9
	TMEM63C
	CELF6
	RTL5
	GPRIN1
	SERP2
	NAP1L5
	PPM1L
	MAP7D2
	BICDL1
	LHFPL4
	MAP6
	NANOS1
	NALCN
	CYYR1
	LYRM7
	CES4A
	WSCD2
	ATP6V0E2.AS1
	DUSP28
	ZC3H12B
	USP51
	PPP1R3F
	ILDR2
	UNC79
	DISP2
	SEZ6
	EML6
	PHETA1
	SLC6A17
	RAB39B
	PLCXD3
	SAPCD1.AS1
	MARCHF4
	UNC80
	ZCCHC18
	SOWAHA
	FAXC
	RTN4RL1
	TMEM61
	NIM1K
	RORB
	FAM133A
	LINC00643
	DSCAML1
	TUNAR
	GPR158
	ZSWIM5
	ZFYVE28
	LINGO2
	TMEM200A
	HAPLN4
	PELI3
	FAM131C
	TMEM151A
	CACNA1B
	LINC02777
	LOC100506563
	TMEM132D
	TMEM132B
	AMER3
	RIPPLY2
	SAMD3
	EIF2AK3.DT
	LOC646903
	PDZRN3.AS1
	ZNF540
	MICU3
	JAKMIP1
	SLC25A5.AS1
	LINC00900
	DACH2
	CABP7
	KRT222
	FBLL1
	ZNF793
